# Supplementary material for: Liver RBFOX2 regulates cholesterol homeostasis via Scarb1 alternative splicing in mice
Source: Nat Metab. 2022 Dec 19;4(12):1812–29. doi: 10.1038/s42255-022-00681-y (PMC9771820; doi:10.1038/s42255-022-00681-y)
Supplement: Supplementary file 2 — Supplementary Tables 1–6. [file 42255_2022_681_MOESM2_ESM.xlsx]

## Sheet: Suppl Table 1
SUPPLEMENTARY TABLE 1
Protein Id	Gene Symbol	Description	CD_Peptides	HFD_Peptides	Norm Factor MIX_2/MIX_1	CD_Fed_1	CD_Fed_2	CD_Fed_3	CD_Fast_1	CD_Fast_2	CD_Fast_3	Bridge_1	HFD_Fed_1	HFD_Fed_2	HFD_Fed_3	HFD_Fast_1	HFD_Fast_2	HFD_Fast_3	Bridge_2
sp|P01636|KV5A4_MOUSE		KV5A4_MOUSE Ig kappa chain V-V region MOPC 149	1	1	0.969251	3.89364	3.30288	4.51423	10.3961	6.62964	3.67003	7.00464	5.27124	3.68983	3.04356	4.24869	4.34576	4.04439	7.00464
sp|P01657|KV3A5_MOUSE		KV3A5_MOUSE Ig kappa chain V-III region PC 2413	1	1	0.986006	6.77522	4.67317	4.23112	2.85886	5.50637	5.23768	5.50598	5.22692	4.85278	2.92051	3.67319	3.57751	6.6956	5.50598
sp|P01804|HVM35_MOUSE		HVM35_MOUSE Ig heavy chain V-III region HPC76 (Fragment)	1	1	1.06267	6.21444	2.51856	2.16455	9.06186	3.87746	4.26889	5.13645	4.75632	7.31314	3.9273	1.67471	5.49918	3.86159	5.13645
sp|P01806|HVM36_MOUSE		HVM36_MOUSE Ig heavy chain V region 441	1	1	1.01588	1.6393	3.55387	4.5073	8.34517	5.55234	5.21848	6.75343	5.34665	10.096	4.76803	7.43244	2.12699	2.22869	6.75343
sp|Q3TQI7|CI078_MOUSE		CI078_MOUSE Uncharacterized protein C9orf78 homolog	1	1	0.89458	4.66309	5.25346	3.31462	4.78464	4.32798	6.6513	4.23798	5.2189	5.65952	7.57662	5.24236	5.02068	3.83508	4.23798
sp|Q3UJP5|CH037_MOUSE		CH037_MOUSE Protein C8orf37 homolog	1	1	1.00155	6.13649	6.42791	5.3778	3.71422	5.20222	5.00917	5.10659	4.42493	4.50966	4.69445	5.28695	5.07342	4.25328	5.10659
sp|Q3UY34|CL043_MOUSE		CL043_MOUSE Uncharacterized protein C12orf43 homolog	1	1	1.20426	4.45127	5.56975	6.32637	4.92691	4.44653	6.31347	5.36445	4.5776	3.07053	4.23214	4.68907	4.31384	5.27339	5.36445
sp|Q80X32|CE024_MOUSE		CE024_MOUSE UPF0461 protein C5orf24 homolog	1	1	1.14402	4.84048	5.19005	4.35457	6.36637	5.88913	5.92174	4.08749	4.48873	5.81282	4.42995	4.94273	4.56966	4.90947	4.08749
sp|Q8WUR0|CS012_MOUSE		CS012_MOUSE Protein C19orf12 homolog	1	1	0.706693	4.45632	4.50841	4.92778	3.73227	3.20734	4.3085	4.81706	5.30689	6.22883	5.83894	5.7042	5.77575	6.23568	4.81706
sp|Q9CRC6|CJ032_MOUSE		CJ032_MOUSE UPF0693 protein C10orf32 homolog	1	1	1.14295	4.89134	5.78758	6.58478	5.0511	5.87654	4.80661	4.82176	4.50587	4.05384	4.50881	4.81144	4.15849	4.49813	4.82176
sp|Q9D112|CT196_MOUSE		CT196_MOUSE Uncharacterized protein C20orf196 homolog	1	1	0.830266	4.55088	3.64885	3.62016	4.88348	5.24561	4.84624	5.31588	5.68339	4.73854	4.6511	5.58078	5.17545	4.97759	5.31588
sp|Q9D882|CJ035_MOUSE		CJ035_MOUSE Uncharacterized protein C10orf35 homolog	1	1	0.728797	3.9763	4.1961	4.72509	3.30726	4.33173	4.85868	5.12962	5.87044	4.34251	7.92013	5.16188	6.31809	6.68985	5.12962
sp|Q9D9H8|CB069_MOUSE		CB069_MOUSE UPF0565 protein C2orf69 homolog	1	1	0.873169	4.60553	5.05945	3.79927	4.10724	4.60819	5.16237	6.63287	4.4339	5.8732	3.89655	5.22693	5.74416	5.46539	6.63287
tr|Q9D937|Q9D937_MOUSE	1810009A15Rik	Q9D937_MOUSE MCG127334	1	1	0.854251	7.03059	5.84346	4.60989	2.08616	3.76058	5.11454	4.48816	5.93092	5.67394	4.57589	6.66814	4.5515	4.84977	4.48816
tr|D3Z1T2|D3Z1T2_MOUSE	2310009B15Rik	D3Z1T2_MOUSE MCG15614	1	1	0.988307	5.037	4.46335	4.42211	4.68548	5.12921	5.69909	4.56501	4.98779	5.71989	4.85135	5.52973	4.75345	5.33454	4.56501
tr|Q8C5V8|Q8C5V8_MOUSE	4932418E24Rik	Q8C5V8_MOUSE Protein 4932418E24Rik	1	1	1.02975	4.73392	5.27707	5.0853	4.61262	4.53528	5.05715	5.24105	4.67261	5.59242	4.40724	5.26987	4.37627	4.63594	5.24105
tr|B1APX2|B1APX2_MOUSE	5031439G07Rik	B1APX2_MOUSE Protein 5031439G07Rik	1	1	0.959696	3.61316	3.72245	4.5201	4.9192	5.18874	5.49707	4.91881	4.41866	4.65471	4.45281	5.31123	5.95388	5.77242	4.91881
sp|Q8R420|ABCA3_MOUSE	Abca3	ABCA3_MOUSE ATP-binding cassette sub-family A member 3	1	1	0.71409	4.55027	4.27148	3.99411	2.83309	3.95969	4.84885	5.59098	5.54657	5.2386	5.54606	6.437	5.42378	5.97973	5.59098
sp|P21447|MDR1A_MOUSE	Abcb1a	MDR1A_MOUSE Multidrug resistance protein 1A	1	1	0.808162	3.8203	3.37076	5.07398	3.95238	6.58651	4.87812	5.29526	5.96069	5.28089	5.40127	5.40811	6.29833	6.39605	5.29526
sp|Q8R4P9|MRP7_MOUSE	Abcc10	MRP7_MOUSE Multidrug resistance-associated protein 7	1	1	0.923886	5.18665	4.21455	4.53103	4.70115	4.31162	5.07394	5.32433	4.69703	6.92437	4.46622	6.28826	5.14713	4.94069	5.32433
sp|P62484|ABI2_MOUSE	Abi2	ABI2_MOUSE Abl interactor 2	1	1	1.05541	4.45054	5.38439	6.52571	4.55736	5.03436	4.30289	4.73737	4.8779	4.44366	5.34584	4.58767	4.76256	4.77974	4.73737
sp|Q7TQI7|ABTB2_MOUSE	Abtb2	ABTB2_MOUSE Ankyrin repeat and BTB/POZ domain-containing protein 2	1	1	1.22892	5.1471	5.7039	5.35059	6.24312	5.26076	5.29904	5.13733	4.06376	4.72202	4.45657	5.1879	3.97853	4.01814	5.13733
tr|A2AHR2|A2AHR2_MOUSE	Acbd4	A2AHR2_MOUSE Protein Acbd4	1	1	0.829373	4.36417	3.01062	3.18112	2.74106	6.65961	4.86057	5.36566	4.83636	4.30615	5.64264	5.6422	6.63282	5.44634	5.36566
sp|Q8BQU3|ACN9_MOUSE	Acn9	ACN9_MOUSE Protein ACN9 homolog, mitochondrial	1	1	0.94818	5.26079	4.47909	5.51256	4.66495	5.41191	3.92413	4.96055	5.28817	3.76519	5.91075	4.5923	5.79495	4.7558	4.96055
sp|Q9Z0F8|ADA17_MOUSE	Adam17	ADA17_MOUSE Disintegrin and metalloproteinase domain-containing protein 17	1	1	0.78087	1.95224	3.3525	3.12734	5.23896	4.54674	4.84837	5.63118	5.60988	4.25994	4.5396	4.38219	5.52899	5.78386	5.63118
sp|Q91ZS8|RED1_MOUSE	Adarb1	RED1_MOUSE Double-stranded RNA-specific editase 1	1	1	0.90455	4.06691	4.14819	4.1869	4.15789	4.70676	4.91004	4.98057	5.7643	5.13459	5.49211	5.33565	5.2114	5.41719	4.98057
sp|Q6PAT0|ADAT3_MOUSE	Adat3	ADAT3_MOUSE Probable inactive tRNA-specific adenosine deaminase-like protein 3	1	1	0.943367	4.6717	5.59482	6.07602	5.36327	3.87303	5.1889	2.86745	5.8889	5.97396	7.30058	5.66378	3.91749	7.59465	2.86745
sp|Q6NSR3|ADCK2_MOUSE	Adck2	ADCK2_MOUSE Uncharacterized aarF domain-containing protein kinase 2	1	1	0.947621	3.29294	4.30574	3.45986	4.68886	5.2791	5.38327	5.31803	4.87393	6.01739	4.58228	5.54399	4.73152	4.51176	5.31803
sp|Q60994|ADIPO_MOUSE	Adipoq	ADIPO_MOUSE Adiponectin	1	1	1.27856	4.26014	6.97161	8.86418	7.67897	3.78889	4.68008	5.00846	4.20305	4.28301	4.0979	4.42252	5.06511	4.99454	5.00846
sp|Q99MK8|ARBK1_MOUSE	Adrbk1	ARBK1_MOUSE Beta-adrenergic receptor kinase 1	1	1	0.917276	4.39483	4.11989	4.12761	5.35565	4.69663	5.06041	5.33924	5.05463	4.63575	4.6461	4.36821	5.4906	5.82289	5.33924
sp|P63002|AES_MOUSE	Aes	AES_MOUSE Amino-terminal enhancer of split	1	1	1.0482	3.61212	5.9546	5.68853	5.59257	5.13495	6.44241	4.65667	4.66185	4.0442	4.95679	5.60302	5.27634	5.44576	4.65667
tr|E9PYB0|E9PYB0_MOUSE	Ahnak2	E9PYB0_MOUSE Protein Ahnak2 (Fragment)	1	1	1.05377	5.23177	4.8124	4.88722	5.2425	5.67216	4.70761	4.71067	4.37132	4.79241	4.79152	4.06295	5.49941	8.25016	4.71067
sp|Q9D081|ALG14_MOUSE	Alg14	ALG14_MOUSE UDP-N-acetylglucosamine transferase subunit ALG14 homolog	1	1	1.16162	6.4857	6.27644	5.48073	4.96076	5.24334	5.92176	5.32785	4.33626	3.85543	4.91621	3.17555	5.16061	5.50961	5.32785
sp|P21570|ANGI_MOUSE	Ang	ANGI_MOUSE Angiogenin	1	1	1.20327	4.39478	4.8735	4.10414	6.50008	6.50183	4.68471	5.32662	3.94727	3.96684	3.87982	5.89981	3.82984	3.69893	5.32662
sp|Q3U0L2|AN33B_MOUSE	Ankrd33b	AN33B_MOUSE Ankyrin repeat domain-containing protein 33B	1	1	1.18478	4.75569	5.5591	5.7457	5.26516	6.13273	5.26386	5.17352	4.43269	4.8117	3.86071	4.72039	4.36592	4.01687	5.17352
tr|Q3TIV9|Q3TIV9_MOUSE	Ap1s2	Q3TIV9_MOUSE AP-1 complex subunit sigma-2	1	1	1.05214	7.00702	5.164	3.68524	5.88184	4.37462	3.75622	5.52131	5.18507	3.99666	3.81753	4.27243	4.69084	5.77826	5.52131
sp|Q9D842|APLF_MOUSE	Aplf	APLF_MOUSE Aprataxin and PNK-like factor	1	1	1.07015	5.75482	4.14332	4.31654	4.40905	5.32271	4.70702	5.01712	4.3721	4.78253	4.71046	4.39599	5.40516	5.09963	5.01712
sp|Q811P8|RHG32_MOUSE	Arhgap32	RHG32_MOUSE Rho GTPase-activating protein 32	1	1	2.13725	5.7833	7.63381	5.09271	6.40518	7.20053	8.48523	3.57749	3.38538	2.79803	2.8022	3.16264	3.20073	2.85759	3.57749
tr|F8VQN6|F8VQN6_MOUSE	Arhgef12	F8VQN6_MOUSE Rho guanine nucleotide exchange factor 12	1	1	1.07892	4.86818	4.26547	5.40559	5.46974	4.62623	6.76724	5.08986	4.9938	4.67281	4.15864	4.07258	4.78705	5.10607	5.08986
sp|Q60875|ARHG2_MOUSE	Arhgef2	ARHG2_MOUSE Rho guanine nucleotide exchange factor 2	1	1	0.939029	5.27921	3.31696	4.33056	4.77893	7.33861	4.22729	5.965	5.13831	3.7903	4.61884	4.6713	4.64058	7.45044	5.965
sp|Q80ZU0|ARL5A_MOUSE	Arl5a	ARL5A_MOUSE ADP-ribosylation factor-like protein 5A	1	1	0.871604	4.4337	4.65787	4.11614	5.16954	4.74342	3.95243	5.47578	5.05132	4.97124	5.43614	5.22415	5.33297	7.36507	5.47578
sp|Q8BIR2|ASTE1_MOUSE	Aste1	ASTE1_MOUSE Protein asteroid homolog 1	1	1	1.18239	3.94162	4.89823	4.60775	5.81894	5.8956	6.43441	4.59841	4.51363	4.17323	3.05127	3.69632	5.30011	5.41462	4.59841
tr|E9Q0M7|E9Q0M7_MOUSE	Atp11b	E9Q0M7_MOUSE Protein Atp11b	1	1	1.0292	3.90078	5.99992	4.61944	5.9104	4.50003	5.28417	4.99596	5.19431	4.81685	4.29776	4.50092	5.55716	4.44587	4.99596
sp|Q5XF89|AT133_MOUSE	Atp13a3	AT133_MOUSE Probable cation-transporting ATPase 13A3	1	1	0.939154	4.52347	5.18043	5.42564	3.66017	5.05519	4.48644	4.69274	5.05814	4.67968	5.91784	5.10907	5.4597	4.47172	4.69274
sp|P56383|AT5G2_MOUSE	Atp5g2	AT5G2_MOUSE ATP synthase F(0) complex subunit C2, mitochondrial	1	1	1.54646	11.4381	6.45777	8.85587	4.34935	4.83612	3.90011	2.50999	6.64533	1.94001	4.65104	4.31858	2.91516	3.29357	2.50999
sp|Q6PGD0|ARAID_MOUSE	Atraid	ARAID_MOUSE All-trans retinoic acid-induced differentiation factor	1	1	0.996822	2.1844	3.65603	2.89808	6.82137	5.18099	6.79601	5.16771	4.0713	6.69424	5.64507	4.39062	4.74452	4.96923	5.16771
tr|F7B6X4|F7B6X4_MOUSE	Atxn2	F7B6X4_MOUSE Ataxin-2 (Fragment)	1	1	1.01548	3.20377	2.66003	2.30151	9.55103	8.09267	6.38027	4.82858	5.0798	4.70129	4.14516	5.42081	5.32743	3.34951	4.82858
sp|Q9QYP6|AZI2_MOUSE	Azi2	AZI2_MOUSE 5-azacytidine-induced protein 2	1	1	0.990053	4.05101	4.94943	4.04552	5.35898	5.50416	5.24894	5.3468	4.79439	5.86779	4.4346	5.21424	3.98904	4.71743	5.3468
sp|Q8BHT6|B3GLT_MOUSE	B3galtl	B3GLT_MOUSE Beta-1,3-glucosyltransferase	1	1	0.823065	4.36847	3.90881	3.13786	5.77073	5.96392	4.23635	5.87922	5.49405	5.44467	5.57232	3.98816	5.69278	6.3696	5.87922
tr|D3Z7G4|D3Z7G4_MOUSE	BC024978	D3Z7G4_MOUSE Protein BC024978	1	1	1.01823	5.62661	5.89541	5.00854	3.78126	4.93013	4.75594	5.03155	4.13628	4.28866	4.99369	3.52418	5.6295	5.90013	5.03155
sp|Q9Z0H7|BCL10_MOUSE	Bcl10	BCL10_MOUSE B-cell lymphoma/leukemia 10	1	1	0.784474	3.99167	4.14646	4.16429	4.96487	4.58114	4.81026	4.81022	6.04565	5.8244	4.72196	5.59829	6.76457	6.8108	4.81022
sp|Q64373|B2CL1_MOUSE	Bcl2l1	B2CL1_MOUSE Bcl-2-like protein 1	1	1	0.950293	4.34253	4.66685	4.55781	4.83687	5.08823	5.38073	5.34335	4.67458	5.03002	4.92992	4.68864	5.78124	4.92055	5.34335
sp|Q67FY2|BCL9L_MOUSE	Bcl9l	BCL9L_MOUSE B-cell CLL/lymphoma 9-like protein	1	1	1.1112	4.21171	5.25535	3.9759	5.68295	5.58353	6.36645	4.92237	4.09356	5.13372	4.52033	5.64968	4.6582	4.4557	4.92237
sp|Q9ESU6|BRD4_MOUSE	Brd4	BRD4_MOUSE Bromodomain-containing protein 4	1	1	1.10456	4.52553	4.88175	5.15847	5.61251	5.18692	5.59246	5.09731	4.44827	5.55973	4.28795	5.34258	4.12574	4.68891	5.09731
sp|O88665|BRD7_MOUSE	Brd7	BRD7_MOUSE Bromodomain-containing protein 7	1	1	0.858109	4.19611	4.04588	3.8937	5.32629	4.54466	4.47319	5.29904	4.39825	6.59746	5.7149	4.92252	6.59068	4.32878	5.29904
sp|Q9DCA5|BRX1_MOUSE	Brix1	BRX1_MOUSE Ribosome biogenesis protein BRX1 homolog	1	1	1.98877	5.2837	7.20031	11.1074	7.8586	3.82924	4.93388	3.37373	2.90452	4.14224	2.88411	3.32241	3.08768	4.05638	3.37373
sp|Q8R2Q8|BST2_MOUSE	Bst2	BST2_MOUSE Bone marrow stromal antigen 2	1	1	1.01869	4.83776	6.00782	6.12883	4.09888	4.97834	4.03829	5.21893	4.98437	5.13065	4.19882	4.15658	5.40766	4.53904	5.21893
sp|O54825|BYST_MOUSE	Bysl	BYST_MOUSE Bystin	1	1	1.16199	4.90945	5.02897	5.32472	5.25955	5.95235	4.64618	4.95067	4.41346	4.17677	5.10765	4.64636	4.4799	4.10364	4.95067
sp|Q9DB16|CB39L_MOUSE	Cab39l	CB39L_MOUSE Calcium-binding protein 39-like	1	1	0.942259	5.50314	4.73697	4.29606	4.86387	4.7579	5.57023	4.32113	6.05501	5.42868	5.01437	5.88068	5.46621	3.84158	4.32113
sp|Q8CGU1|CACO1_MOUSE	Calcoco1	CACO1_MOUSE Calcium-binding and coiled-coil domain-containing protein 1	1	1	1.08703	3.00357	3.74699	3.62271	6.31859	5.56711	5.50669	4.48308	4.7675	5.5338	4.87659	4.96821	5.6796	5.74371	4.48308
sp|P49070|CAMLG_MOUSE	Camlg	CAMLG_MOUSE Calcium signal-modulating cyclophilin ligand	1	1	0.86882	3.46678	4.39539	3.55106	4.76837	5.26791	5.40952	5.39822	4.96577	4.14744	5.26221	5.86274	5.41353	6.45376	5.39822
sp|P51437|CRAMP_MOUSE	Camp	CRAMP_MOUSE Cathelin-related antimicrobial peptide	1	1	0.917716	2.53603	2.08842	11.692	4.77314	5.52276	4.56446	5.78261	4.53484	1.91557	1.97608	3.10853	5.25683	9.42382	5.78261
tr|E9PWH2|E9PWH2_MOUSE	Card6	E9PWH2_MOUSE Protein Card6	1	1	1.03092	4.40685	4.64771	8.07565	6.29439	3.69638	3.88065	4.10262	4.35483	5.12926	6.93953	5.4824	3.13583	3.62948	4.10262
sp|Q8R0K4|CC137_MOUSE	Ccdc137	CC137_MOUSE Coiled-coil domain-containing protein 137	1	1	0.936042	5.52857	4.33871	3.55519	5.0228	5.98542	5.34316	3.68895	5.92193	6.31092	4.57667	5.71414	6.25219	5.52716	3.68895
tr|Q3UFK1|Q3UFK1_MOUSE	Ccdc28a	Q3UFK1_MOUSE Coiled-coil domain containing 28A	1	1	0.880774	5.56238	4.13701	3.65922	6.90796	6.32323	5.43458	3.10644	6.4893	5.08878	7.32869	4.93109	6.6294	6.60638	3.10644
sp|Q9CR27|CCD53_MOUSE	Ccdc53	CCD53_MOUSE WASH complex subunit CCDC53	1	1	0.845613	3.88577	4.1931	5.15144	4.54944	4.62898	5.28037	5.18214	6.06872	5.8334	5.77163	5.91852	4.92595	4.68473	5.18214
sp|Q9D6J3|CCD94_MOUSE	Ccdc94	CCD94_MOUSE Coiled-coil domain-containing protein 94	1	1	1.32021	4.80731	5.19373	5.64322	6.83113	5.47793	5.52526	4.22853	4.35233	4.74078	3.96364	4.03385	4.29158	4.53447	4.22853
sp|O88874|CCNK_MOUSE	Ccnk	CCNK_MOUSE Cyclin-K	1	1	1.01925	4.70387	5.54612	4.86148	5.21651	5.75823	4.40721	4.97953	4.83429	4.53435	4.66186	5.12196	4.8456	4.95012	4.97953
sp|Q9JJA7|CCNL2_MOUSE	Ccnl2	CCNL2_MOUSE Cyclin-L2	1	1	1.01056	4.53526	4.48943	4.84843	5.5798	4.99002	4.4768	5.24595	5.15165	5.32389	4.8257	4.97901	4.17167	4.45427	5.24595
sp|Q8BGU5|CCNY_MOUSE	Ccny	CCNY_MOUSE Cyclin-Y	1	1	1.01869	4.3478	4.88985	3.09453	4.68586	5.89151	5.43648	5.75233	4.62263	4.73981	4.46993	4.56385	5.38625	5.60729	5.75233
sp|Q9CWK3|CD2B2_MOUSE	Cd2bp2	CD2B2_MOUSE CD2 antigen cytoplasmic tail-binding protein 2	1	1	0.931042	4.23984	5.04368	4.65187	4.20103	4.93645	5.13663	4.9687	5.95394	5.42278	5.14121	5.10479	5.62044	5.10245	4.9687
sp|Q61735-2|CD47_MOUSE	Cd47	CD47_MOUSE Isoform 2 of Leukocyte surface antigen CD47	1	1	1.00034	3.74445	4.39356	3.04527	6.11688	4.8365	5.20327	5.22042	4.8993	4.93257	3.84508	5.0736	5.57262	5.19448	5.22042
sp|O55186|CD59A_MOUSE	Cd59a	CD59A_MOUSE CD59A glycoprotein	1	1	0.704153	3.78143	4.12928	2.39569	3.27791	3.8417	6.24591	4.88587	4.27449	7.58999	4.43278	6.11641	8.07715	6.93213	4.88587
sp|P41731|CD63_MOUSE	Cd63	CD63_MOUSE CD63 antigen	1	1	0.878351	3.12723	3.6063	4.66443	5.49672	6.6999	4.02464	4.94867	4.86868	3.74381	4.21684	3.11469	7.01067	11.4243	4.94867
sp|P40240|CD9_MOUSE	Cd9	CD9_MOUSE CD9 antigen	1	1	1.1371	4.77193	3.60052	5.45995	5.28575	7.33999	4.35077	4.86566	5.4312	3.84868	5.04502	3.27854	4.94226	4.1889	4.86566
sp|Q8BIF0|C99L2_MOUSE	Cd99l2	C99L2_MOUSE CD99 antigen-like protein 2	1	1	1.04728	4.47565	6.1087	5.31846	4.43514	4.36453	5.64432	5.69614	4.7588	5.36179	3.62179	4.60426	4.69798	4.34058	5.69614
sp|Q8CC12|CDAN1_MOUSE	Cdan1	CDAN1_MOUSE Codanin-1	1	1	1.07528	5.49009	4.85311	5.31832	5.52926	4.99701	5.00588	5.6532	4.58675	4.11805	3.9777	5.13341	4.76309	5.15047	5.6532
sp|Q8CII2|CD123_MOUSE	Cdc123	CD123_MOUSE Cell division cycle protein 123 homolog	1	1	0.932568	4.56467	4.9826	5.39538	3.96351	4.34207	5.04403	5.08732	5.8728	5.10188	4.65612	4.04515	5.9602	4.03997	5.08732
sp|A2A6Q5|CDC27_MOUSE	Cdc27	CDC27_MOUSE Cell division cycle protein 27 homolog	1	1	0.9273	4.65941	4.30193	5.11153	4.46202	4.6952	4.20079	5.02247	5.90961	4.45979	4.81218	4.66782	5.59964	4.75539	5.02247
sp|Q8CFI2|UB2R1_MOUSE	Cdc34	UB2R1_MOUSE Ubiquitin-conjugating enzyme E2 R1	1	1	1.08837	5.62991	5.65003	5.69052	5.12636	6.09489	4.90346	4.77235	5.04595	5.3378	4.7494	3.88881	4.04216	4.67119	4.77235
sp|Q8BL00|CDHR3_MOUSE	Cdhr3	CDHR3_MOUSE Cadherin-related family member 3	1	1	0.791933	3.63419	3.26244	3.18291	5.27981	5.31004	4.3029	5.80903	5.0521	6.08109	5.3063	5.16911	5.92198	6.02478	5.80903
sp|Q14AX6-3|CDK12_MOUSE	Cdk12	CDK12_MOUSE Isoform 3 of Cyclin-dependent kinase 12	1	1	1.00629	4.44891	5.04602	4.08842	5.22854	4.93794	4.52474	5.5508	5.19616	4.6356	4.06287	5.24606	5.25548	4.83789	5.5508
sp|Q3UTQ8|CDKL5_MOUSE	Cdkl5	CDKL5_MOUSE Cyclin-dependent kinase-like 5	1	1	1.02251	6.17598	4.95588	4.6837	5.20186	5.87724	4.91868	3.37411	5.90928	5.98656	5.07641	4.94509	5.19923	5.47784	3.37411
sp|P98191|CDS1_MOUSE	Cds1	CDS1_MOUSE Phosphatidate cytidylyltransferase 1	1	1	0.912934	3.14006	3.51203	3.77313	7.93865	6.37382	3.96053	5.44415	4.52798	5.50239	6.26399	4.40196	5.40531	6.11035	5.44415
sp|P28033|CEBPB_MOUSE	Cebpb	CEBPB_MOUSE CCAAT/enhancer-binding protein beta	1	1	1.02199	3.64038	3.85256	4.35585	5.73838	6.94152	5.82911	5.67131	5.01651	4.13114	3.7389	3.9694	4.38905	4.85468	5.67131
tr|E9PYP1|E9PYP1_MOUSE	Ces1a	E9PYP1_MOUSE Protein Ces1a	1	1	0.851952	4.32121	5.24834	3.79185	4.53596	5.54915	4.63696	5.7771	4.89285	5.66597	5.74745	5.09658	5.40614	5.63422	5.7771
sp|O54804|CHKA_MOUSE	Chka	CHKA_MOUSE Choline kinase alpha	1	1	1.4541	6.16734	5.63397	4.96643	6.35025	6.99627	5.19672	5.84537	5.20558	3.60177	2.33705	3.19846	3.73531	3.72625	5.84537
sp|Q99LU0|CH1B1_MOUSE	Chmp1b1	CH1B1_MOUSE Charged multivesicular body protein 1b-1	1	1	0.933758	4.58986	3.85981	2.53744	4.44321	6.32509	5.49499	6.01094	5.12013	5.11506	4.25133	4.26758	6.16111	5.54252	6.01094
sp|Q9CQD4|CH1B2_MOUSE	Chmp1b2	CH1B2_MOUSE Charged multivesicular body protein 1b-2	1	1	0.876894	5.10389	4.05857	3.13678	4.85421	5.73634	4.85772	5.76671	5.47032	5.32593	4.2076	4.84285	5.77124	5.67795	5.76671
sp|Q8R1T1|CHMP7_MOUSE	Chmp7	CHMP7_MOUSE Charged multivesicular body protein 7	1	1	1.20651	6.25316	5.74125	5.16398	5.01194	5.66612	5.22057	5.46582	4.36311	4.02948	4.37376	4.13971	4.04937	4.10331	5.46582
sp|Q8C025|CHPT1_MOUSE	Chpt1	CHPT1_MOUSE Cholinephosphotransferase 1	1	1	0.613574	2.72874	3.42509	4.2933	3.14434	3.11784	3.85509	5.65956	5.37021	6.05139	7.42166	5.27073	7.30949	6.77155	5.65956
tr|D6RE34|D6RE34_MOUSE	Cln6	D6RE34_MOUSE Protein Cln6	1	1	0.846154	4.3067	5.16909	3.91337	4.80274	5.97356	4.79243	4.9715	5.89225	3.66902	4.64666	4.56226	5.66773	8.36133	4.9715
tr|Q923F1|Q923F1_MOUSE	Clns1a	Q923F1_MOUSE Chloride channel, nucleotide-sensitive, 1A	1	1	1.21354	5.49474	5.13925	5.91507	5.06182	4.75827	5.06973	5.77582	4.21567	5.73457	3.35006	3.54015	3.84519	4.61496	5.77582
sp|Q30D77|COOA1_MOUSE	Col24a1	COOA1_MOUSE Collagen alpha-1(XXIV) chain	1	1	0.586489	18.8464	2.10325	2.99174	1.67764	1.55627	5.12406	0.666699	2.04477	1.62972	1.67014	48.8977	0.555417	2.62857	0.666699
sp|Q9QZS0|CO4A3_MOUSE	Col4a3	CO4A3_MOUSE Collagen alpha-3(IV) chain	1	1	0.81869	13.3801	2.20184	5.07476	3.00062	2.88648	12.1844	1.41986	1.29549	1.43302	2.64651	36.4302	1.98212	4.09249	1.41986
sp|Q3THF9|CQ10B_MOUSE	Coq10b	CQ10B_MOUSE Coenzyme Q-binding protein COQ10 homolog B, mitochondrial	1	1	0.846441	3.87969	4.64978	4.32108	3.8097	6.40034	4.70607	4.32022	4.47335	5.54489	6.219	4.976	6.60877	5.94068	4.32022
sp|Q66JT7|COQ2_MOUSE	Coq2	COQ2_MOUSE 4-hydroxybenzoate polyprenyltransferase, mitochondrial	1	1	0.986234	4.25663	4.75199	3.54454	4.63915	5.73607	5.54431	5.19758	4.21538	5.19073	5.2293	4.1944	5.90238	5.65472	5.19758
sp|Q9D7J4|COX20_MOUSE	Cox20	COX20_MOUSE Cytochrome c oxidase protein 20 homolog	1	1	0.936074	3.92953	4.35963	5.01245	4.47118	4.70778	4.31631	5.53331	5.28787	4.79398	5.61017	4.18827	5.52526	5.28932	5.53331
sp|P56392|CX7A1_MOUSE	Cox7a1	CX7A1_MOUSE Cytochrome c oxidase subunit 7A1, mitochondrial	1	1	1.02437	8.39437	3.55714	3.92209	6.11728	4.59952	5.10584	6.93389	5.61843	3.72898	7.01599	3.48434	5.04408	4.08458	6.93389
sp|Q7TN99|CPEB3_MOUSE	Cpeb3	CPEB3_MOUSE Cytoplasmic polyadenylation element-binding protein 3	1	1	1.00493	3.31219	4.23981	3.49287	5.31693	5.57462	5.77841	5.29874	5.31465	5.40313	4.68333	5.04881	4.70359	4.86481	5.29874
tr|B2RX70|B2RX70_MOUSE	Cped1	B2RX70_MOUSE Protein Cped1	1	1	0.967833	3.86325	5.23013	3.45102	4.50089	4.42124	4.56643	5.82539	4.83974	5.69957	3.84586	4.63743	5.58304	4.69396	5.82539
sp|P84086|CPLX2_MOUSE	Cplx2	CPLX2_MOUSE Complexin-2	1	1	1.44848	6.79256	5.93956	5.57315	7.58552	5.92714	6.018	5.01846	4.13093	3.14975	3.81793	3.63817	4.47755	4.72681	5.01846
sp|Q9JJN5|CBPN_MOUSE	Cpn1	CBPN_MOUSE Carboxypeptidase N catalytic chain	1	1	2.7795	7.0135	8.16649	6.63554	8.26886	7.94925	6.31516	7.99734	3.70595	1.51986	3.42501	1.30536	1.44263	1.18983	7.99734
sp|Q8QZT4|CRUM3_MOUSE	Crb3	CRUM3_MOUSE Protein crumbs homolog 3	1	1	1.19203	5.46025	5.42134	5.44828	5.32079	6.00987	5.89164	3.86452	4.915	4.73972	4.77782	3.33109	5.21006	3.87086	3.86452
tr|Q8JZR2|Q8JZR2_MOUSE	Crk	Q8JZR2_MOUSE Adapter molecule crk	1	1	0.926738	4.60945	4.73786	4.15211	5.02777	5.59091	5.86806	5.33632	5.28966	4.77262	4.97522	4.38856	6.05749	5.34156	5.33632
sp|Q80ZM8|CRLS1_MOUSE	Crls1	CRLS1_MOUSE Cardiolipin synthase	1	1	0.94675	4.64926	5.34426	5.90387	3.90812	3.33644	4.98224	5.93363	4.54024	5.33546	6.55621	4.46128	4.22886	4.64032	5.93363
sp|Q8BG15|CTSL2_MOUSE	Ctdspl2	CTSL2_MOUSE CTD small phosphatase-like protein 2	1	1	1.09274	5.21053	4.39287	4.57339	5.69746	5.77124	4.85997	5.34772	4.77379	4.73641	4.77829	4.78487	4.35689	4.38008	5.34772
sp|O70370|CATS_MOUSE	Ctss	CATS_MOUSE Cathepsin S	1	1	1.10293	5.56477	4.11729	5.71834	5.90778	7.74223	3.9845	4.84457	5.51187	3.45841	3.93247	3.76339	4.66051	7.27422	4.84457
sp|Q99LJ0|CT2NL_MOUSE	Cttnbp2nl	CT2NL_MOUSE CTTNBP2 N-terminal-like protein	1	1	1.1549	4.03796	6.14565	3.98129	6.17196	5.38563	6.88777	5.15271	4.90239	4.0608	4.00463	4.27343	4.83715	4.78169	5.15271
sp|Q8BG79|C19L2_MOUSE	Cwf19l2	C19L2_MOUSE CWF19-like protein 2	1	1	0.86932	4.66627	4.75807	4.21372	4.92145	4.86457	5.30027	4.36947	5.28567	6.4945	4.22172	5.56261	5.69309	5.36088	4.36947
sp|Q9QX11|CYH1_MOUSE	Cyth1	CYH1_MOUSE Cytohesin-1	1	1	1.01767	4.37532	5.14733	5.65333	4.45382	5.55265	4.40764	6.209	4.0395	4.57846	4.82252	4.78645	4.78946	4.74285	6.209
sp|Q9QXS6|DREB_MOUSE	Dbn1	DREB_MOUSE Drebrin	1	1	0.734204	4.84589	3.61825	3.99738	3.86684	5.8182	3.11454	4.96859	6.55494	3.26223	5.57637	3.97236	8.51532	7.46187	4.96859
sp|Q6PAC3|DCA13_MOUSE	Dcaf13	DCA13_MOUSE DDB1- and CUL4-associated factor 13	1	1	1.17025	5.09893	4.55401	4.90365	5.96954	5.34958	4.66546	4.92569	4.393	4.68941	3.89345	6.10247	4.89353	4.47861	4.92569
sp|Q80T85|DCAF5_MOUSE	Dcaf5	DCAF5_MOUSE DDB1- and CUL4-associated factor 5	1	1	1.08125	3.51828	3.77752	4.70135	5.38966	5.99382	5.81676	5.07689	5.53931	4.23532	4.09737	5.11917	5.32391	4.38283	5.07689
sp|Q8CCA0|DCNL4_MOUSE	Dcun1d4	DCNL4_MOUSE DCN1-like protein 4	1	1	0.827919	3.62217	4.00812	3.3243	4.21415	4.2758	5.19094	5.58684	4.57078	5.92449	4.81658	5.4864	5.55145	5.8647	5.58684
sp|Q6ZPL9|DDX55_MOUSE	Ddx55	DDX55_MOUSE ATP-dependent RNA helicase DDX55	1	1	1.06814	6.01387	5.4065	4.23134	5.03964	6.47875	3.79846	5.1264	4.39405	4.95267	4.44876	5.17238	4.69599	5.48077	5.1264
sp|Q9D0R4|DDX56_MOUSE	Ddx56	DDX56_MOUSE Probable ATP-dependent RNA helicase DDX56	1	1	1.00038	4.44231	5.2312	4.54136	5.06882	5.18239	4.45627	5.12763	4.89962	6.074	4.61819	5.85504	4.11791	5.06984	5.12763
sp|Q9D291|DESI2_MOUSE	Desi2	DESI2_MOUSE Desumoylating isopeptidase 2	1	1	1.00314	3.74433	4.50628	3.99269	6.10972	6.32907	4.70605	5.40051	5.41943	4.47795	4.73692	4.41518	4.06545	5.51578	5.40051
sp|Q99KU1|DHDDS_MOUSE	Dhdds	DHDDS_MOUSE Dehydrodolichyl diphosphate synthase	1	1	1.14858	5.64304	5.37864	4.35312	5.89049	7.65294	4.64533	5.17068	3.93519	3.67813	5.06572	3.4003	4.52537	5.91037	5.17068
sp|Q149L6|DJB14_MOUSE	Dnajb14	DJB14_MOUSE DnaJ homolog subfamily B member 14	1	1	0.822597	4.70762	4.3686	4.89465	4.11581	4.48029	3.98381	5.39428	5.55246	4.85873	6.15676	4.70568	5.5236	4.81254	5.39428
sp|Q80TN4|DJC16_MOUSE	Dnajc16	DJC16_MOUSE DnaJ homolog subfamily C member 16	1	1	1.07024	3.36949	5.43335	10.3967	5.76778	2.83432	2.09303	5.09577	4.69905	5.01955	4.57701	4.78073	5.344	4.95057	5.09577
tr|E9Q8D0|E9Q8D0_MOUSE	Dnajc21	E9Q8D0_MOUSE Protein Dnajc21	1	1	1.00365	4.88393	5.36486	3.83258	5.17266	5.78382	4.77934	5.12788	4.38525	4.01733	4.41835	5.09898	5.26713	4.86231	5.12788
sp|Q8CHS2|DJC22_MOUSE	Dnajc22	DJC22_MOUSE DnaJ homolog subfamily C member 22	1	1	0.886926	4.0628	4.22626	4.2857	4.18132	5.08534	5.01431	6.30687	5.2296	5.13169	4.72037	4.86208	5.33163	4.45838	6.30687
sp|Q91WN1|DNJC9_MOUSE	Dnajc9	DNJC9_MOUSE DnaJ homolog subfamily C member 9	1	1	0.983868	5.65965	4.17352	4.98161	5.94694	5.20279	3.79145	5.26295	4.64388	4.70233	4.83191	4.05487	5.64498	6.07137	5.26295
sp|Q8K1M6-3|DNM1L_MOUSE	Dnm1l	DNM1L_MOUSE Isoform 3 of Dynamin-1-like protein	1	1	0.917705	4.32491	4.88751	2.9806	4.84228	5.51282	5.38902	4.68001	5.83468	5.3819	4.34767	5.1256	5.18656	5.03155	4.68001
sp|B2RY04|DOCK5_MOUSE	Dock5	DOCK5_MOUSE Dedicator of cytokinesis protein 5	1	1	0.916039	3.72948	4.64239	5.11681	4.51065	4.66183	5.32066	5.66914	4.5656	4.63309	5.09296	4.88585	5.25245	5.62045	5.66914
sp|O70469|DOK2_MOUSE	Dok2	DOK2_MOUSE Docking protein 2	1	1	0.846736	3.95566	4.1907	5.12071	4.37976	4.14758	3.72131	5.68343	5.84886	4.55281	3.56256	3.9371	5.57578	6.6324	5.68343
sp|P31428|DPEP1_MOUSE	Dpep1	DPEP1_MOUSE Dipeptidase 1	1	1	1.21157	5.15593	5.65604	4.68982	5.96634	5.71521	6.23055	4.40166	4.79122	3.91907	5.40218	4.00169	4.71181	4.15505	4.40166
sp|Q9CQ28|DPH6_MOUSE	Dph6	DPH6_MOUSE Diphthine--ammonia ligase	1	1	0.999352	5.02092	5.82146	5.96677	4.42195	6.41497	4.89405	4.97126	4.79455	3.68049	4.42922	4.79761	5.77507	6.60229	4.97126
sp|Q91WV0|NC2B_MOUSE	Dr1	NC2B_MOUSE Protein Dr1	1	1	1.15401	5.33352	5.78487	5.0948	4.22446	5.47274	4.8955	5.17337	4.22141	3.95976	4.82565	4.25477	4.6568	4.36417	5.17337
sp|Q9CR48|DRAM2_MOUSE	Dram2	DRAM2_MOUSE DNA damage-regulated autophagy modulator protein 2	1	1	1.37546	4.76221	5.34615	4.68817	6.97237	6.43915	6.90411	3.75741	4.14703	4.37992	4.33479	3.82513	4.60964	4.60636	3.75741
sp|Q91XI1|DUS3L_MOUSE	Dus3l	DUS3L_MOUSE tRNA-dihydrouridine(47) synthase [NAD(P)(+)]-like	1	1	1.20346	5.2999	4.5907	4.19191	5.59321	7.26754	5.55159	4.36202	4.02086	4.91971	4.20289	5.2614	4.33252	3.79771	4.36202
tr|Q6PCP3|Q6PCP3_MOUSE	Dusp16	Q6PCP3_MOUSE Dual specificity phosphatase 16	1	1	1.04725	5.0209	6.04746	4.384	5.0376	5.54656	4.36834	5.21862	4.5268	4.50832	4.62712	4.82849	4.74999	5.05322	5.21862
sp|Q9Z188|DYR1B_MOUSE	Dyrk1b	DYR1B_MOUSE Dual specificity tyrosine-phosphorylation-regulated kinase 1B	1	1	1.03899	5.45216	4.83842	4.59674	6.00748	4.83108	4.82203	4.31644	6.0523	4.66185	5.06843	4.21573	4.19985	4.6652	4.31644
sp|Q80Z60|ECE2_MOUSE	Ece2	ECE2_MOUSE Endothelin-converting enzyme 2	1	1	1.28761	6.11179	5.49923	5.38238	6.56331	6.66789	4.64949	4.97743	4.90294	3.81111	4.60188	3.79048	3.63842	4.27535	4.97743
sp|Q69ZW3|EHBP1_MOUSE	Ehbp1	EHBP1_MOUSE EH domain-binding protein 1	1	1	1.06408	4.8081	4.41508	4.18374	5.09773	6.43403	5.52944	5.07058	5.66203	3.6958	3.91306	5.99773	4.10013	4.54407	5.07058
sp|Q61070|EI24_MOUSE	Ei24	EI24_MOUSE Etoposide-induced protein 2.4	1	1	0.755317	3.63983	3.97982	3.90597	4.21756	4.65385	3.91263	5.48855	5.19606	6.0658	5.50407	5.17337	6.3576	5.7932	5.48855
sp|Q3UP87|ELNE_MOUSE	Elane	ELNE_MOUSE Neutrophil elastase	1	1	0.968628	3.77726	3.06374	7.09284	5.85184	6.53842	3.70473	6.01947	5.04006	2.65581	3.51071	3.08956	4.92589	8.10356	6.01947
sp|Q60775|ELF1_MOUSE	Elf1	ELF1_MOUSE ETS-related transcription factor Elf-1	1	1	1.27901	2.90113	3.65874	4.8505	10.9235	6.48471	6.79113	4.73766	4.03855	4.28004	3.84812	3.81447	5.2581	5.04757	4.73766
sp|Q9JHC9|ELF2_MOUSE	Elf2	ELF2_MOUSE ETS-related transcription factor Elf-2	1	1	1.34066	5.71744	5.01278	5.78434	5.56055	6.69665	5.52082	4.60341	4.60499	4.81835	4.04543	4.14843	4.21252	3.92653	4.60341
sp|Q8BHL5|ELMO2_MOUSE	Elmo2	ELMO2_MOUSE Engulfment and cell motility protein 2	1	1	1.0269	4.32512	4.03767	5.08186	4.84083	5.33497	4.74911	5.44744	4.75866	4.21177	3.96332	4.59798	5.0418	5.30343	5.44744
tr|E9Q2I4|E9Q2I4_MOUSE	Elmsan1	E9Q2I4_MOUSE Protein Elmsan1	1	1	1.24832	5.7353	4.83314	5.537	5.6579	6.7864	5.10789	4.51768	5.02757	3.80026	4.75928	4.07574	4.86149	4.92087	4.51768
sp|P60003|ELOF1_MOUSE	Elof1	ELOF1_MOUSE Transcription elongation factor 1 homolog	1	1	0.867726	4.94221	4.0447	2.37729	6.48715	5.85731	4.41022	5.09046	5.82885	6.42738	6.16407	6.09495	3.99852	4.09271	5.09046
sp|Q9JLJ4|ELOV2_MOUSE	Elovl2	ELOV2_MOUSE Elongation of very long chain fatty acids protein 2	1	1	0.938652	7.54533	3.48412	5.65616	6.23553	6.9432	3.74058	2.38884	6.81412	5.904	7.31751	4.94085	5.82038	3.99076	2.38884
sp|Q99L85|ELP5_MOUSE	Elp5	ELP5_MOUSE Elongator complex protein 5	1	1	0.907344	4.85344	5.76328	4.89701	4.28147	4.81852	4.3481	5.31745	5.2275	5.09076	4.14862	5.14455	5.24081	5.5517	5.31745
sp|Q05BC3|EMAL1_MOUSE	Eml1	EMAL1_MOUSE Echinoderm microtubule-associated protein-like 1	1	1	1.04768	3.55425	5.38161	5.39548	5.82557	5.24593	4.6708	5.36294	5.0437	4.96923	4.86321	4.26768	4.85986	4.35278	5.36294
sp|P60840|ENSA_MOUSE	Ensa	ENSA_MOUSE Alpha-endosulfine	1	1	0.964301	5.27525	3.95531	3.84963	4.89016	5.77844	5.15179	5.81143	4.1917	5.11108	4.05464	4.89979	6.56829	5.58412	5.81143
sp|Q9JIX0|ENY2_MOUSE	Eny2	ENY2_MOUSE Transcription and mRNA export factor ENY2	1	1	1.14313	4.03523	5.44385	4.09678	7.0675	5.30582	6.64991	5.46145	3.9946	5.9045	3.61584	4.35287	4.55333	5.14048	5.46145
sp|Q9WUA5|EPM2A_MOUSE	Epm2a	EPM2A_MOUSE Laforin	1	1	0.912807	4.40598	4.97871	5.01068	4.68098	4.12829	5.80547	5.71872	4.73934	5.23754	5.1281	5.87294	5.53485	6.09816	5.71872
sp|Q3V1V3|ESF1_MOUSE	Esf1	ESF1_MOUSE ESF1 homolog	1	1	1.10544	4.80728	5.24628	3.8753	5.51134	5.61887	5.86916	5.68019	4.52303	5.12145	4.48823	4.20555	4.53592	4.56202	5.68019
sp|Q91WM6|EVA1A_MOUSE	Eva1a	EVA1A_MOUSE Protein eva-1 homolog A	1	1	0.834659	2.73084	5.16884	1.5568	5.86404	3.87995	7.21139	6.67133	5.21006	7.43517	3.51957	4.8136	5.42188	6.20503	6.67133
sp|Q8K2Y3|EVA1B_MOUSE	Eva1b	EVA1B_MOUSE Protein eva-1 homolog B	1	1	0.959983	3.6681	4.63137	3.70661	4.76031	5.6424	5.29225	5.69388	4.85248	5.14295	4.23064	4.00623	5.0591	6.63062	5.69388
sp|Q8VEG4|EXD2_MOUSE	Exd2	EXD2_MOUSE Exonuclease 3'-5' domain-containing protein 2	1	1	1.24796	7.34911	5.31329	4.95183	5.6056	5.31765	6.02185	5.67888	4.97722	3.00616	2.66257	3.96238	8.35979	6.73855	5.67888
sp|P70428|EXT2_MOUSE	Ext2	EXT2_MOUSE Exostosin-2	1	1	0.854878	5.28948	3.36281	4.13318	3.66248	5.02079	4.02415	5.27437	4.69881	6.24192	4.75389	6.13463	6.36662	5.77801	5.27437
sp|P70375|FA7_MOUSE	F7	FA7_MOUSE Coagulation factor VII	1	1	1.82426	7.92118	8.99522	7.77688	7.35574	6.80657	6.56951	4.09933	3.74845	2.54855	3.84213	3.31833	4.07979	4.07674	4.09933
sp|Q80UG1|FADS6_MOUSE	Fads6	FADS6_MOUSE Fatty acid desaturase 6	1	1	1.10722	6.41244	5.15469	5.89645	5.4957	5.96061	4.20028	4.86773	5.483	4.24422	4.54504	3.74108	6.00544	4.7145	4.86773
sp|Q921K8|F115C_MOUSE	Fam115c	F115C_MOUSE Protein FAM115C	1	1	1.11771	6.61694	5.02424	5.20832	5.19873	6.48389	4.65874	5.04941	4.79205	3.88332	5.46401	4.49364	5.0445	4.58521	5.04941
tr|D3Z481|D3Z481_MOUSE	Fam126a	D3Z481_MOUSE Hyccin	1	1	0.896791	3.69634	4.15458	5.03884	4.47768	6.47273	5.99814	4.91336	4.85577	3.64058	3.73378	3.45614	7.68787	9.54	4.91336
sp|Q6NS59|F135A_MOUSE	Fam135a	F135A_MOUSE Protein FAM135A	1	1	1.27704	5.22119	5.76621	5.64019	5.75785	5.81915	6.03014	4.72605	4.0759	4.12849	3.80896	4.47041	4.68564	3.98586	4.72605
sp|Q8CHT6|F169B_MOUSE	Fam169b	F169B_MOUSE Protein FAM169B	1	1	0.788845	3.80247	4.5981	4.31199	5.24228	3.99678	4.00217	5.11127	5.46996	6.10785	5.83952	5.03792	6.28987	6.24017	5.11127
sp|Q9D1Z3|F173B_MOUSE	Fam173b	F173B_MOUSE Protein FAM173B	1	1	0.979847	4.22485	4.35682	4.18529	4.91366	4.81435	5.32617	5.21348	4.81079	4.87414	4.48862	5.27132	4.81976	5.32622	5.21348
sp|Q7TPD2|F185A_MOUSE	Fam185a	F185A_MOUSE Protein FAM185A	1	1	1.01646	4.72489	6.41651	5.28465	5.2105	5.00736	3.99507	4.97718	4.5438	4.79031	5.03828	3.87659	5.57402	6.21514	4.97718
sp|Q3UGS4|F195B_MOUSE	Fam195b	F195B_MOUSE Protein FAM195B	1	1	0.884467	5.76737	4.97488	5.16097	5.15149	4.77611	3.39532	4.67569	5.7524	4.24982	4.97879	4.10379	6.81233	5.02569	4.67569
sp|Q9D8B6|F210B_MOUSE	Fam210b	F210B_MOUSE Protein FAM210B	1	1	1.06339	9.00597	4.87112	5.73436	4.02408	5.63505	4.65864	4.10561	4.87374	3.74182	5.2724	4.49083	4.4162	5.14203	4.10561
sp|Q8CF02|FM25C_MOUSE	Fam25c	FM25C_MOUSE Protein FAM25C	1	1	0.744517	5.01948	4.63999	5.55926	4.74147	4.33326	3.67981	4.21661	6.53643	5.00075	6.7229	5.51443	4.78409	4.53041	4.21661
sp|Q9WV03|FA50A_MOUSE	Fam50a	FA50A_MOUSE Protein FAM50A	1	1	1.11025	4.86034	5.70228	4.36429	5.43533	5.72717	5.39987	5.44238	5.07536	4.78416	3.88827	4.35566	4.47458	4.54907	5.44238
sp|Q922G2|FA76A_MOUSE	Fam76a	FA76A_MOUSE Protein FAM76A	1	1	0.782515	3.45303	4.01779	4.72999	4.35628	4.31125	4.77688	4.45022	5.26507	6.22514	6.81868	5.24983	5.83361	5.12366	4.45022
sp|Q80XP8|FA76B_MOUSE	Fam76b	FA76B_MOUSE Protein FAM76B	1	1	0.991945	4.41547	4.19443	4.80752	5.02087	4.96472	4.78501	5.13097	5.06174	5.21973	4.35122	5.35	4.50207	5.01151	5.13097
sp|Q9D187|MIP18_MOUSE	Fam96b	MIP18_MOUSE Mitotic spindle-associated MMXD complex subunit MIP18	1	1	0.989003	2.99383	4.63418	1.86824	11.1915	2.97708	7.4646	6.00939	3.99574	3.57787	2.75438	9.07329	4.98832	6.07405	6.00939
sp|Q71FD7|FBLI1_MOUSE	Fblim1	FBLI1_MOUSE Filamin-binding LIM protein 1	1	1	0.878491	5.76701	4.07731	4.02025	4.78521	6.15564	3.46457	5.00871	5.41094	4.30392	3.96568	3.99922	6.35398	7.49964	5.00871
sp|Q91W61|FXL15_MOUSE	Fbxl15	FXL15_MOUSE F-box/LRR-repeat protein 15	1	1	0.84829	3.81497	4.18743	3.49153	7.14966	4.77882	5.45514	5.76911	5.15363	5.45396	5.23978	5.22829	5.62855	5.43399	5.76911
sp|Q8CIG9|FBXL8_MOUSE	Fbxl8	FBXL8_MOUSE F-box/LRR-repeat protein 8	1	1	0.896395	4.03075	4.84231	5.90561	4.79192	4.43163	4.27659	5.39408	4.75802	5.05897	5.43753	4.39966	5.61286	6.11576	5.39408
sp|Q8BJL1|FBX30_MOUSE	Fbxo30	FBX30_MOUSE F-box only protein 30	1	1	1.26739	4.93643	5.93073	4.07142	4.74945	5.78322	7.05168	5.68529	5.35972	4.13358	2.773	4.05439	4.56616	4.63602	5.68529
sp|Q3TQF0|FBX31_MOUSE	Fbxo31	FBX31_MOUSE F-box only protein 31	1	1	0.861983	2.97147	2.76147	2.14022	6.12745	5.62785	5.62725	5.30467	5.08445	6.10827	5.59742	6.95737	6.30489	4.60787	5.30467
sp|Q5SRY7|FBW1B_MOUSE	Fbxw11	FBW1B_MOUSE F-box/WD repeat-containing protein 11	1	1	0.932489	4.23985	4.49697	3.47281	4.74439	6.25662	5.07074	5.42208	5.66829	4.63737	2.68851	5.42363	4.69724	7.3144	5.42208
sp|Q9CTH6|FCF1_MOUSE	Fcf1	FCF1_MOUSE rRNA-processing protein FCF1 homolog	1	1	0.933466	4.34857	4.81054	4.60904	4.63239	4.56996	4.9582	4.96143	4.45699	5.31388	5.36813	5.42042	4.6917	5.84769	4.96143
sp|P26151|FCGR1_MOUSE	Fcgr1	FCGR1_MOUSE High affinity immunoglobulin gamma Fc receptor I	1	1	0.839891	4.51859	3.08847	5.44423	3.9741	4.84979	3.16958	6.18379	4.96602	4.69629	3.06265	3.85744	6.11422	7.36614	6.18379
sp|Q8BY35|FGD2_MOUSE	Fgd2	FGD2_MOUSE FYVE, RhoGEF and PH domain-containing protein 2	1	1	1.39531	5.24377	4.43139	5.90585	6.36592	6.07286	5.34633	4.9505	4.29167	3.76326	2.29337	3.947	3.64436	5.1013	4.9505
sp|Q9CQ92|FIS1_MOUSE	Fis1	FIS1_MOUSE Mitochondrial fission 1 protein	1	1	1.15507	4.80333	3.76341	3.7777	6.57233	5.5448	6.32379	4.68587	4.80614	5.10877	4.24455	4.26447	4.58105	3.98837	4.68587
sp|Q9WTJ4|FIZ1_MOUSE	Fiz1	FIZ1_MOUSE Flt3-interacting zinc finger protein 1	1	1	0.995049	5.29592	5.74461	4.67563	4.89322	5.73288	4.33161	4.76924	5.06649	4.49352	5.11165	5.70487	5.18684	4.367	4.76924
sp|Q6ZQ03|FNBP4_MOUSE	Fnbp4	FNBP4_MOUSE Formin-binding protein 4	1	1	0.975861	4.35352	4.62188	5.19253	4.09392	5.01359	4.67537	4.99078	5.93883	4.75524	4.90299	4.335	4.97279	4.96369	4.99078
sp|Q8BP78|F10C1_MOUSE	Fra10ac1	F10C1_MOUSE Protein FRA10AC1 homolog	1	1	0.729851	5.83066	5.89568	3.42103	1.62911	3.73223	3.95946	5.15222	5.50881	6.15042	4.9476	6.23828	6.12556	5.64314	5.15222
tr|A2ALH2|A2ALH2_MOUSE	Ftsj1	A2ALH2_MOUSE Protein Ftsj1	1	1	0.758296	3.85737	4.44478	3.86496	4.35645	4.02584	4.62043	5.14024	5.66802	4.55632	5.0719	4.8012	6.44704	5.56509	5.14024
sp|Q9Z239|PLM_MOUSE	Fxyd1	PLM_MOUSE Phospholemman	1	1	0.996949	4.73421	4.50065	2.31867	4.2046	4.54761	5.3627	4.98009	4.41795	7.71592	4.47313	6.76041	5.377	4.01894	4.98009
sp|Q9QYY0|GAB1_MOUSE	Gab1	GAB1_MOUSE GRB2-associated-binding protein 1	1	1	1.14221	4.43195	6.22876	5.15798	5.89578	5.13353	5.67078	5.09454	3.89313	5.16638	4.38815	4.27106	4.83887	5.48059	5.09454
sp|Q8CBY0|GATC_MOUSE	Gatc	GATC_MOUSE Glutamyl-tRNA(Gln) amidotransferase subunit C, mitochondrial	1	1	0.864123	3.91217	4.68417	3.92435	4.44506	4.2351	5.28475	5.61749	5.1638	5.8177	5.02477	5.47367	4.9581	5.78524	5.61749
sp|Q61606|GLR_MOUSE	Gcgr	GLR_MOUSE Glucagon receptor	1	1	0.914194	6.73856	5.10818	3.38327	3.99799	5.12179	5.35533	4.97942	4.63699	6.40092	5.77136	5.34053	4.70262	4.86479	4.97942
sp|Q3UHD2|GFOD1_MOUSE	Gfod1	GFOD1_MOUSE Glucose-fructose oxidoreductase domain-containing protein 1	1	1	0.787703	4.05578	3.745	3.4925	4.37955	4.99353	4.16718	4.92991	6.18704	6.66419	5.12544	4.7255	6.6365	4.76804	4.92991
sp|Q8BMI3|GGA3_MOUSE	Gga3	GGA3_MOUSE ADP-ribosylation factor-binding protein GGA3	1	1	0.872841	4.75033	4.42163	4.44452	4.55693	5.20333	4.50712	4.8468	6.04275	4.2613	5.12666	4.93832	4.71343	6.05636	4.8468
sp|Q75N62|GIMA8_MOUSE	Gimap8	GIMA8_MOUSE GTPase IMAP family member 8	1	1	1.13676	6.83744	5.16651	4.82357	4.40607	7.1002	4.47656	4.49936	5.98861	3.95949	5.25039	3.59124	5.19755	4.24099	4.49936
sp|Q8R5M0|GIPC3_MOUSE	Gipc3	GIPC3_MOUSE PDZ domain-containing protein GIPC3	1	1	1.29565	6.02535	5.32641	3.3815	5.86602	7.21459	6.33029	4.69819	4.30105	5.18106	3.63191	4.64334	4.68325	4.55134	4.69819
sp|Q9EPS3|GLCE_MOUSE	Glce	GLCE_MOUSE D-glucuronyl C5-epimerase	1	1	1.02259	4.24747	4.17593	3.24168	6.66369	5.71896	5.10634	5.52664	4.42555	5.15543	4.53404	4.41013	5.41094	5.30751	5.52664
sp|A4FUP9|GL1D1_MOUSE	Glt1d1	GL1D1_MOUSE Glycosyltransferase 1 domain-containing protein 1	1	1	0.844976	4.29036	4.44662	4.57405	5.12378	5.03017	5.20608	3.73847	6.17639	6.10593	6.69152	6.37948	5.13444	6.18934	3.73847
sp|Q8K0R6|GLTD2_MOUSE	Gltpd2	GLTD2_MOUSE Glycolipid transfer protein domain-containing protein 2	1	1	1.8175	5.28629	7.16324	17.875	6.22549	2.09985	2.10346	3.42339	2.94192	3.66449	3.24507	3.66939	4.23951	2.97059	3.42339
sp|P01642|KV5A9_MOUSE	Gm10881	KV5A9_MOUSE Ig kappa chain V-V region L7 (Fragment)	1	1	0.735069	3.15341	2.61194	8.74884	3.74675	5.7406	2.89659	5.0458	5.0757	3.23142	3.54059	3.14496	3.17758	4.06407	5.0458
tr|E9PVN6|E9PVN6_MOUSE	Gm20498	E9PVN6_MOUSE Protein Gm20498	1	1	0.901827	3.14157	3.70768	3.64035	6.24778	5.65333	4.79984	5.38124	5.44613	5.50281	5.55234	4.34693	4.75747	5.07626	5.38124
sp|P01639|KV5A7_MOUSE	Gm5571	KV5A7_MOUSE Ig kappa chain V-V region MOPC 41	1	1	1.04683	5.97432	5.02114	3.24397	11.3468	5.37614	4.10977	6.5435	4.28094	6.66109	5.72628	2.99821	2.91665	3.37849	6.5435
sp|P06327|HVM52_MOUSE	Gm5629	HVM52_MOUSE Ig heavy chain V region VH558 A1/A4	1	1	1.91435	14.0159	4.20856	16.2249	2.83404	9.32336	2.33379	3.34852	5.48029	1.22098	2.43251	1.71922	1.84195	2.49889	3.34852
tr|Q3UNZ2|Q3UNZ2_MOUSE	Gm853	Q3UNZ2_MOUSE Gene model 853, (NCBI)	1	1	1.04695	2.67579	4.00462	3.55085	6.97557	5.68211	6.22248	4.92136	5.04789	6.45969	5.18526	4.53413	4.98975	4.03557	4.92136
sp|Q9CQI3|GMFB_MOUSE	Gmfb	GMFB_MOUSE Glia maturation factor beta	1	1	0.646323	3.29476	3.40281	2.85886	3.60483	4.10872	4.30035	4.77624	8.17373	4.52024	5.76188	5.51108	5.08523	6.95921	4.77624
sp|P27600|GNA12_MOUSE	Gna12	GNA12_MOUSE Guanine nucleotide-binding protein subunit alpha-12	1	1	0.605759	1.66219	2.94915	2.82727	4.5152	3.85409	4.2637	5.15772	4.45079	7.87341	7.27687	7.18352	7.15045	6.97844	5.15772
sp|Q99LH1|NOG2_MOUSE	Gnl2	NOG2_MOUSE Nucleolar GTP-binding protein 2	1	1	0.906308	2.9204	3.87693	3.74675	5.72336	5.06357	4.88766	5.15609	5.10572	6.47749	5.04467	4.67741	4.75755	5.59322	5.15609
sp|O88630|GOSR1_MOUSE	Gosr1	GOSR1_MOUSE Golgi SNAP receptor complex member 1	1	1	0.877266	4.01143	3.07678	3.23593	5.66119	4.05105	4.72718	5.05799	4.05295	6.25463	7.18982	4.05775	4.60026	5.01527	5.05799
sp|A2A6A1|GPTC8_MOUSE	Gpatch8	GPTC8_MOUSE G patch domain-containing protein 8	1	1	0.752803	3.11765	4.06063	2.91106	4.29249	4.14624	4.96961	5.91766	5.02526	6.15049	4.59516	5.86175	6.18398	5.74519	5.91766
sp|Q5U431|GPR39_MOUSE	Gpr39	GPR39_MOUSE G-protein coupled receptor 39	1	1	1.02257	3.9598	4.21897	5.10337	5.71143	5.76128	5.48043	4.74518	5.04354	5.09169	5.04111	3.83306	5.22914	5.84959	4.74518
sp|Q99LJ6|GPX7_MOUSE	Gpx7	GPX7_MOUSE Glutathione peroxidase 7	1	1	1.07249	6.60481	4.86586	5.82138	3.99443	5.62029	4.31855	5.09184	4.34787	3.41826	4.42605	3.93369	7.37837	8.36819	5.09184
sp|O35127|C10_MOUSE	Grcc10	C10_MOUSE Protein C10	1	1	0.783034	3.69467	3.92466	4.47849	5.18057	4.97513	4.7502	4.83127	6.707	3.72896	5.24592	3.94514	6.955	5.18637	4.83127
sp|O70293-2|GRK6_MOUSE	Grk6	GRK6_MOUSE Isoform GRK6B of G protein-coupled receptor kinase 6	1	1	0.898661	4.18583	4.88577	3.77749	5.34223	5.43373	4.78055	5.4165	5.05004	4.92662	5.71202	4.93866	5.48386	5.18558	5.4165
sp|Q8BGR8|GSKIP_MOUSE	Gskip	GSKIP_MOUSE GSK3-beta interaction protein	1	1	0.945149	4.04409	4.71389	4.28506	4.37782	5.25365	4.48008	5.66594	5.06625	4.29105	4.71765	4.74159	5.61797	5.71308	5.66594
sp|Q8R2T8|TF3C5_MOUSE	Gtf3c5	TF3C5_MOUSE General transcription factor 3C polypeptide 5	1	1	1.15034	4.88483	5.7089	5.3508	5.41098	5.70328	5.1366	5.13659	4.21506	4.00116	4.41808	5.44222	5.47096	4.75237	5.13659
sp|Q3U6U5|GTPB6_MOUSE	Gtpbp6	GTPB6_MOUSE Putative GTP-binding protein 6	1	1	0.858476	4.22649	4.14343	3.84545	5.00597	5.49543	4.45997	4.50534	5.80454	5.95014	4.48783	4.30336	5.40351	6.07422	4.50534
sp|P02104|HBE_MOUSE	Hbb-y	HBE_MOUSE Hemoglobin subunit epsilon-Y2	1	1	1.10676	2.3984	8.32682	3.96116	7.8662	3.05201	8.07833	3.62508	4.48832	7.28278	5.16437	5.21649	6.58422	6.19885	3.62508
sp|Q8R316|HBP1_MOUSE	Hbp1	HBP1_MOUSE HMG box-containing protein 1	1	1	0.930063	4.24764	4.84663	3.98954	5.7877	5.92715	5.05774	4.82986	5.56231	4.55398	4.72962	4.79516	6.20104	5.38661	4.82986
tr|L7N209|L7N209_MOUSE	Hbs1l	L7N209_MOUSE HBS1-like protein	1	1	1.10405	4.92246	4.93512	4.85991	4.86396	5.73721	5.90224	4.81608	5.36788	5.07825	4.39462	4.48786	4.38907	4.3936	4.81608
sp|P08103|HCK_MOUSE	Hck	HCK_MOUSE Tyrosine-protein kinase HCK	1	1	1.14479	4.6523	4.4364	5.32668	5.9601	4.96131	4.32804	5.62373	4.76518	3.68578	3.04215	3.71877	4.7415	5.45649	5.62373
sp|P43120|HHEX_MOUSE	Hhex	HHEX_MOUSE Hematopoietically-expressed homeobox protein Hhex	1	1	1.26883	5.17935	5.68779	5.24893	3.919	4.3145	5.64831	4.38653	4.2534	6.0333	5.79842	4.41678	3.83572	4.0219	4.38653
sp|Q9JLZ6|HIC2_MOUSE	Hic2	HIC2_MOUSE Hypermethylated in cancer 2 protein	1	1	0.99247	4.12652	5.49132	4.22701	4.80686	4.77531	2.87119	4.89657	5.07887	4.5249	4.69765	4.23346	5.33067	4.09045	4.89657
sp|Q9DC33|HM20A_MOUSE	Hmg20a	HM20A_MOUSE High mobility group protein 20A	1	1	1.28782	5.80443	6.88329	5.88352	5.88323	6.83983	5.05459	3.87287	4.56352	4.77219	4.66086	4.15895	5.15403	5.59358	3.87287
tr|G3X9Q3|G3X9Q3_MOUSE	Hmha1	G3X9Q3_MOUSE Histocompatibility (Minor) HA-1, isoform CRA_a	1	1	1.12681	4.45294	5.04755	5.47392	5.26356	5.31191	5.32277	5.1816	4.22209	5.60129	3.94396	3.96782	4.19312	6.00612	5.1816
sp|Q6YGZ1|HPSE_MOUSE	Hpse	HPSE_MOUSE Heparanase	1	1	1.29465	4.21642	6.04342	5.25155	5.42142	4.93285	6.45563	5.75477	4.2567	5.04783	2.98209	4.75968	3.21129	3.61991	5.75477
sp|Q8BK58|HBAP1_MOUSE	Hspbap1	HBAP1_MOUSE HSPB1-associated protein 1	1	1	0.788034	5.00193	5.01996	6.05637	3.7519	4.20096	2.87644	5.42397	5.82064	4.41062	5.78977	5.36655	5.35116	5.05233	5.42397
sp|P35330|ICAM2_MOUSE	Icam2	ICAM2_MOUSE Intercellular adhesion molecule 2	1	1	0.953106	4.97701	4.25424	4.6479	5.07383	5.97696	4.90605	5.3187	5.43052	4.48739	4.21809	4.81009	5.77439	6.0225	5.3187
sp|Q8R0J8|GNTK_MOUSE	Idnk	GNTK_MOUSE Probable gluconokinase	1	1	1.09047	11.9042	6.27041	8.85373	3.38598	4.45668	2.96084	2.63471	5.61582	4.27651	9.04142	5.43285	3.54349	3.66131	2.63471
sp|Q8CGE8|IFI5A_MOUSE	Ifi205a	IFI5A_MOUSE Interferon-activable protein 205-A	1	1	0.903979	4.45305	4.22618	5.10227	4.46261	4.98994	4.91345	6.48584	4.6105	4.22372	2.53875	5.03677	5.28268	6.26273	6.48584
sp|Q9D0P8|IFT27_MOUSE	Ift27	IFT27_MOUSE Intraflagellar transport protein 27 homolog	1	1	0.800424	4.65977	4.84632	3.4603	4.4085	4.84129	4.80399	5.49767	4.91367	5.5943	4.60874	5.55958	6.63933	6.27036	5.49767
sp|P05017|IGF1_MOUSE	Igf1	IGF1_MOUSE Insulin-like growth factor I	1	1	1.14463	6.76206	5.08836	3.93006	5.6	6.82061	4.98401	5.21105	4.70062	4.61113	4.36196	4.32873	4.49704	4.3587	5.21105
sp|P47878|IBP3_MOUSE	Igfbp3	IBP3_MOUSE Insulin-like growth factor-binding protein 3	1	1	1.01043	3.93385	4.83696	3.81206	5.80525	6.26764	5.78937	5.16158	5.51086	5.04738	4.0224	4.25955	5.40939	4.95632	5.16158
sp|P01844|LAC2_MOUSE	Iglc2	LAC2_MOUSE Ig lambda-2 chain C region	1	1	0.747501	2.86522	3.62682	2.2689	3.93597	3.90701	5.9824	5.07877	3.97153	15.1587	3.14168	4.18703	3.98522	6.40252	5.07877
sp|Q61730-2|IL1AP_MOUSE	Il1rap	IL1AP_MOUSE Isoform 2 of Interleukin-1 receptor accessory protein	1	1	1.00698	4.53344	6.21589	6.10677	4.33142	4.98834	5.73242	4.90371	5.9052	5.49039	4.67536	5.11969	3.68526	3.81333	4.90371
sp|Q8VHZ7|IMP4_MOUSE	Imp4	IMP4_MOUSE U3 small nucleolar ribonucleoprotein protein IMP4	1	1	1.05878	4.94217	5.41511	4.07416	4.89819	4.99719	4.93825	5.1821	5.18695	4.6214	4.7806	3.96711	4.96634	5.19827	5.1821
sp|Q8BP00|IQCB1_MOUSE	Iqcb1	IQCB1_MOUSE IQ calmodulin-binding motif-containing protein 1	1	1	1.13387	5.97401	5.4741	5.57649	5.27914	5.35348	4.45284	5.32362	4.90733	4.21623	4.71871	4.36962	4.2587	4.37205	5.32362
sp|Q8CFA1|IRAK2_MOUSE	Irak2	IRAK2_MOUSE Interleukin-1 receptor-associated kinase-like 2	1	1	1.11213	4.52229	4.87467	3.70907	5.21238	4.80419	5.9619	5.44862	4.66224	4.65869	4.18819	4.75056	4.56639	4.30473	5.44862
sp|Q8K3X4|I2BPL_MOUSE	Irf2bpl	I2BPL_MOUSE Interferon regulatory factor 2-binding protein-like	1	1	0.979933	4.39851	4.91078	5.11057	4.31864	5.10473	4.87435	5.19164	4.65037	5.11184	5.2977	5.45836	4.84838	5.26194	5.19164
sp|Q69ZQ2|ISY1_MOUSE	Isy1	ISY1_MOUSE Pre-mRNA-splicing factor ISY1 homolog	1	1	0.86698	3.997	4.87288	3.83504	4.37301	4.80192	4.7859	5.24911	5.37505	5.65786	5.02813	5.71934	5.10955	5.43643	5.24911
tr|B2RXC2|B2RXC2_MOUSE	Itpkb	B2RXC2_MOUSE Inositol 1,4,5-trisphosphate 3-kinase B	1	1	1.52908	6.06619	5.58571	5.75749	5.98551	6.65332	6.30132	5.79993	4.12047	3.02765	2.74944	5.62485	4.09291	3.54805	5.79993
sp|Q9Z1P7|KANK3_MOUSE	Kank3	KANK3_MOUSE KN motif and ankyrin repeat domain-containing protein 3	1	1	1.14195	3.31088	5.18352	4.34358	5.93935	5.86295	6.62918	5.05328	4.61695	5.49386	3.82003	5.62641	4.48152	4.5964	5.05328
sp|Q9JHD1|KAT2B_MOUSE	Kat2b	KAT2B_MOUSE Histone acetyltransferase KAT2B	1	1	0.961794	4.35167	4.22766	5.18904	4.74028	4.73358	5.44206	5.98493	4.08374	4.80445	4.59591	5.49589	4.88837	5.51771	5.98493
sp|Q3URF8|KCD21_MOUSE	Kctd21	KCD21_MOUSE BTB/POZ domain-containing protein KCTD21	1	1	0.917766	4.10609	4.59705	4.00934	5.1527	5.05541	5.23444	5.05388	5.2301	4.76174	5.14768	4.84304	5.41526	5.79706	5.05388
sp|Q8BNL5|KCTD6_MOUSE	Kctd6	KCTD6_MOUSE BTB/POZ domain-containing protein KCTD6	1	1	1.16481	4.83405	5.72361	5.15945	5.41718	5.73797	5.99307	5.18194	3.98625	3.40316	4.68777	4.55504	4.3344	4.94557	5.18194
sp|Q99JH8|ERD21_MOUSE	Kdelr1	ERD21_MOUSE ER lumen protein-retaining receptor 1	1	1	0.994057	5.26482	5.26766	4.55733	4.63443	6.30885	3.87658	5.04158	5.74086	3.67822	4.73488	4.27543	5.8711	5.79733	5.04158
sp|A2AIV2|VIR_MOUSE	Kiaa1429	VIR_MOUSE Protein virilizer homolog	1	1	1.25234	4.60037	5.06176	4.73528	5.40753	5.77168	6.23996	5.80654	4.13105	4.50967	2.93182	4.75719	4.33502	5.56932	5.80654
sp|B1AVY7|KI16B_MOUSE	Kif16b	KI16B_MOUSE Kinesin-like protein KIF16B	1	1	0.688895	3.72271	4.74768	3.40228	3.5589	3.82157	4.54646	4.26934	5.59774	6.78876	6.438	5.95662	7.60592	8.96794	4.26934
sp|Q61771|KIF3B_MOUSE	Kif3b	KIF3B_MOUSE Kinesin-like protein KIF3B	1	1	0.655342	3.72695	3.50106	4.79976	4.21716	4.12056	4.07594	4.58233	5.48349	6.85611	4.82165	5.03539	6.80186	7.13261	4.58233
tr|Q7TNF4|Q7TNF4_MOUSE	Klc1	Q7TNF4_MOUSE Kinesin light chain 1	1	1	0.914064	3.28969	4.62121	4.67957	4.78722	4.71018	4.65902	5.80325	5.50337	4.98538	4.48272	4.82435	5.20126	5.48764	5.80325
sp|Q8VEM9|KLDC3_MOUSE	Klhdc3	KLDC3_MOUSE Kelch domain-containing protein 3	1	1	1.10305	3.9388	4.63004	2.96991	5.47294	7.72095	6.24474	4.66185	4.54387	4.6619	5.34039	4.59616	5.34438	5.50249	4.66185
sp|Q9CR70|LAGE3_MOUSE	Lage3	LAGE3_MOUSE EKC/KEOPS complex subunit Lage3	1	1	1.15039	6.0148	4.91881	4.53661	4.94404	5.89048	5.57934	5.17609	4.01261	5.20869	4.38872	4.56653	4.58384	5.27398	5.17609
sp|Q61805|LBP_MOUSE	Lbp	LBP_MOUSE Lipopolysaccharide-binding protein	1	1	0.991536	2.28557	2.20142	2.29585	5.4356	5.2498	5.90525	6.20606	4.25478	2.74196	3.79208	3.34296	4.65264	6.35083	6.20606
sp|Q9D009|LIPT2_MOUSE	Lipt2	LIPT2_MOUSE Putative lipoyltransferase 2, mitochondrial	1	1	0.874859	3.78287	4.07857	3.81242	4.53859	4.88446	5.7564	5.75654	5.49498	5.97896	4.87738	5.6703	5.33715	4.50843	5.75654
sp|Q9D945|LLPH_MOUSE	Llph	LLPH_MOUSE Protein LLP homolog	1	1	1.22012	4.70894	4.92948	5.36036	5.98628	6.20281	5.03101	4.79542	4.63214	5.31097	4.19364	4.6061	4.24768	3.97663	4.79542
sp|Q8C561|LMBD2_MOUSE	Lmbrd2	LMBD2_MOUSE LMBR1 domain-containing protein 2	1	1	1.51383	5.43294	6.11317	9.59376	5.80143	4.26812	5.81569	3.85203	3.58834	4.17013	3.94853	4.28394	3.75243	3.46075	3.85203
sp|Q8C3X8|LMF2_MOUSE	Lmf2	LMF2_MOUSE Lipase maturation factor 2	1	1	1.04477	4.06262	6.28063	7.45591	5.67005	3.60113	4.76614	3.94159	4.61741	5.51925	5.07451	5.80315	4.49568	4.69987	3.94159
sp|Q8BVA4|LMOD1_MOUSE	Lmod1	LMOD1_MOUSE Leiomodin-1	1	1	1.06249	5.48974	4.45729	3.44628	5.18266	7.10453	4.31904	5.44157	5.20545	4.24466	4.94387	4.5625	5.23459	4.73278	5.44157
sp|Q9D920|L12R1_MOUSE	Loh12cr1	L12R1_MOUSE Loss of heterozygosity 12 chromosomal region 1 protein homolog	1	1	0.91011	4.45663	4.956	4.63299	4.5636	4.18978	4.81539	5.54491	5.02171	5.64412	4.84202	4.78836	5.08791	4.27452	5.54491
sp|Q3TFD2|PCAT1_MOUSE	Lpcat1	PCAT1_MOUSE Lysophosphatidylcholine acyltransferase 1	1	1	1.00925	5.30606	5.13643	4.9682	3.96879	5.16933	5.20846	4.99306	4.64131	4.87823	4.62336	4.98455	4.80499	5.53819	4.99306
sp|P62046|LRCH1_MOUSE	Lrch1	LRCH1_MOUSE Leucine-rich repeat and calponin homology domain-containing protein 1	1	1	0.951986	4.41025	4.86645	4.60351	5.27488	4.79113	4.7791	5.4962	5.0755	4.93854	4.84155	4.9667	5.33795	5.70271	5.4962
sp|P70193|LRIG1_MOUSE	Lrig1	LRIG1_MOUSE Leucine-rich repeats and immunoglobulin-like domains protein 1	1	1	1.03477	4.04918	5.59603	5.52026	4.69489	4.42075	4.61222	5.73125	4.40119	4.02494	4.50701	3.19368	4.14048	5.70083	5.73125
sp|Q8VI56|LRP4_MOUSE	Lrp4	LRP4_MOUSE Low-density lipoprotein receptor-related protein 4	1	1	0.843999	2.11586	3.20746	3.43509	5.42174	6.55711	6.48255	3.93313	4.7994	4.99401	6.04111	4.62889	5.47593	7.33504	3.93313
sp|Q80WG5|LRC8A_MOUSE	Lrrc8a	LRC8A_MOUSE Leucine-rich repeat-containing protein 8A	1	1	0.988189	4.17332	3.96248	4.24976	4.57685	5.91843	5.2538	5.03282	4.81768	4.94466	4.35043	5.48881	5.71273	5.23677	5.03282
sp|Q8R502|LRC8C_MOUSE	Lrrc8c	LRC8C_MOUSE Leucine-rich repeat-containing protein 8C	1	1	1.2621	4.60364	3.83536	4.74578	5.41454	6.93293	5.75212	5.86672	3.72031	4.7722	3.77038	4.38903	4.88392	3.8358	5.86672
sp|Q8QZX5|LSM10_MOUSE	Lsm10	LSM10_MOUSE U7 snRNA-associated Sm-like protein LSm10	1	1	1.30953	5.65208	6.95768	5.86675	6.41255	6.93211	7.17643	3.92084	4.74093	5.36335	4.46278	4.29937	4.73552	4.90512	3.92084
sp|Q6NSQ7|LTV1_MOUSE	Ltv1	LTV1_MOUSE Protein LTV1 homolog	1	1	0.9745	3.23722	4.05587	3.77275	8.16014	5.78072	4.17476	5.44447	5.4432	6.16389	5.94632	4.29961	3.87111	4.40522	5.44447
sp|P35459|LY6D_MOUSE	Ly6d	LY6D_MOUSE Lymphocyte antigen 6D	1	1	0.538907	2.24338	3.27083	2.21317	4.13495	4.03711	3.58316	5.70972	4.67729	4.87445	5.28488	4.76679	9.55646	11.5004	5.70972
sp|Q9QYH6|MAGD1_MOUSE	Maged1	MAGD1_MOUSE Melanoma-associated antigen D1	1	1	1.25796	5.19326	6.03625	4.67353	5.37974	7.73508	5.40705	5.3989	5.91489	2.37512	3.34786	2.97754	3.91864	4.55526	5.3989
sp|Q8BI08|MAL2_MOUSE	Mal2	MAL2_MOUSE Protein MAL2	1	1	0.801063	4.88556	3.96237	3.65057	5.42916	4.86666	3.37199	5.0318	5.56816	6.05709	5.97286	5.40217	6.34064	5.18834	5.0318
tr|G5E8L8|G5E8L8_MOUSE	Map3k2	G5E8L8_MOUSE Mitogen activated protein kinase kinase kinase 2	1	1	1.0535	5.57415	5.36498	5.7516	4.79822	4.45755	5.33892	4.81652	4.49063	5.58523	4.30265	5.1978	4.5635	4.69334	4.81652
sp|Q61084|M3K3_MOUSE	Map3k3	M3K3_MOUSE Mitogen-activated protein kinase kinase kinase 3	1	1	0.9295	4.96149	4.75483	5.17625	4.73782	4.75819	4.90841	5.10572	4.50241	5.50013	4.91114	5.0742	5.722	6.07277	5.10572
sp|Q3UZP0|MALD2_MOUSE	Marveld2	MALD2_MOUSE MARVEL domain-containing protein 2	1	1	0.70996	5.53536	4.40044	3.26701	3.80029	3.98615	3.23364	3.97862	5.49597	4.38847	12.1701	5.90399	4.41109	3.43346	3.97862
sp|Q2VPQ9|EAF6_MOUSE	Meaf6	EAF6_MOUSE Chromatin modification-related protein MEAF6	1	1	0.997252	3.99466	4.73831	3.4347	5.19714	6.44507	5.35048	5.52354	5.18968	5.66113	4.76026	4.7541	4.5875	4.73062	5.52354
sp|Q8VCB2|MED25_MOUSE	Med25	MED25_MOUSE Mediator of RNA polymerase II transcription subunit 25	1	1	0.812537	4.20019	4.09041	4.85836	4.16537	4.57849	4.37212	4.5572	6.09009	6.18095	5.13575	5.86703	4.87414	5.64739	4.5572
sp|Q9CQA5|MED4_MOUSE	Med4	MED4_MOUSE Mediator of RNA polymerase II transcription subunit 4	1	1	0.874704	4.29004	4.04322	5.13997	4.85554	3.97156	5.75002	4.3864	5.25208	5.66228	5.26418	6.40554	5.20256	4.95899	4.3864
sp|Q9D7W5|MED8_MOUSE	Med8	MED8_MOUSE Mediator of RNA polymerase II transcription subunit 8	1	1	0.998766	4.56221	4.78117	5.06057	4.94529	5.28973	5.29178	4.76694	4.93592	5.08724	4.39822	5.25019	5.18525	4.82934	4.76694
sp|Q8BMK1|METL2_MOUSE	Mettl2	METL2_MOUSE Methyltransferase-like protein 2	1	1	0.946944	4.78151	5.16773	5.30479	4.52407	4.86812	4.60289	5.10003	4.69969	6.14188	5.09826	4.88451	5.65229	5.15659	5.10003
sp|Q8C3P7|MTA70_MOUSE	Mettl3	MTA70_MOUSE N6-adenosine-methyltransferase subunit METTL3	1	1	1.13381	4.96706	5.16099	5.83801	5.78259	5.93132	4.89792	4.57309	4.42245	4.70046	4.87081	5.00306	4.64039	4.5897	4.57309
sp|Q9EPL4|METL9_MOUSE	Mettl9	METL9_MOUSE Methyltransferase-like protein 9	1	1	0.749959	3.87499	4.37099	5.12855	3.97549	4.04882	4.16391	6.02248	5.69433	4.76952	5.32631	5.07794	6.29043	6.72604	6.02248
sp|Q5U419|MFSD3_MOUSE	Mfsd3	MFSD3_MOUSE Major facilitator superfamily domain-containing protein 3	1	1	0.883461	4.76229	4.68249	4.05709	5.02539	4.63443	4.88411	5.24332	5.99163	4.97015	5.53205	5.01509	4.84257	4.80863	5.24332
sp|Q921Y4|MFSD5_MOUSE	Mfsd5	MFSD5_MOUSE Molybdate-anion transporter	1	1	0.892554	4.06645	4.54679	3.13834	3.99516	4.82937	5.11324	5.52396	4.92031	5.92649	3.3905	4.34699	5.7368	6.72351	5.52396
sp|Q9D074|MGRN1_MOUSE	Mgrn1	MGRN1_MOUSE E3 ubiquitin-protein ligase MGRN1	1	1	1.02376	4.35202	4.69543	4.87699	5.79225	4.73261	4.49886	4.60897	4.80367	5.26002	4.26656	4.32546	5.36704	4.77136	4.60897
sp|Q3TPJ7|MIDN_MOUSE	Midn	MIDN_MOUSE Midnolin	1	1	1.46859	5.02501	4.64653	6.86395	7.70563	7.20751	6.11663	5.09786	3.20325	2.73654	4.00032	4.53879	3.89753	3.61872	5.09786
sp|Q9ERV1|MKRN2_MOUSE	Mkrn2	MKRN2_MOUSE Probable E3 ubiquitin-protein ligase makorin-2	1	1	1.11166	4.82868	5.53903	4.73978	5.66969	4.77514	6.22155	5.21476	3.52857	6.11353	3.86484	4.98594	5.22565	5.23356	5.21476
tr|Q9ERL0|Q9ERL0_MOUSE	Mllt1	Q9ERL0_MOUSE Btk-PH-domain binding protein	1	1	1.13735	5.03684	4.40729	5.00782	5.68145	5.31631	4.6962	4.82664	4.95437	4.67828	4.6438	4.24596	4.96621	4.29337	4.82664
tr|F7BJB9|F7BJB9_MOUSE	Morc3	F7BJB9_MOUSE Protein Morc3	1	1	1.03604	5.00278	4.74937	5.73521	4.43457	4.8473	5.0777	5.28187	4.47752	4.51265	4.30042	5.07073	4.76468	5.69935	5.28187
sp|Q9R0Q9|MPU1_MOUSE	Mpdu1	MPU1_MOUSE Mannose-P-dolichol utilization defect 1 protein	1	1	0.976485	5.37864	4.2425	5.7601	5.53609	5.17702	5.30527	4.92251	4.29389	4.6009	4.89649	5.07138	5.34444	5.93215	4.92251
sp|Q9CQL7|MOFA1_MOUSE	Mrfap1	MOFA1_MOUSE MORF4 family-associated protein 1	1	1	1.3231	5.22275	5.29228	6.87076	6.64112	5.03716	5.7085	4.47205	4.74711	2.9798	4.06642	4.74221	3.69021	3.90779	4.47205
sp|Q9D8P4|RM17_MOUSE	Mrpl17	RM17_MOUSE 39S ribosomal protein L17, mitochondrial	1	1	0.872166	3.45551	3.41401	2.44712	4.54814	4.93928	5.16065	5.68651	5.46912	5.56761	5.0149	4.7331	5.82929	5.5729	5.68651
sp|Q9CQP0|RM33_MOUSE	Mrpl33	RM33_MOUSE 39S ribosomal protein L33, mitochondrial	1	1	1.09569	3.53454	5.43943	11.0953	4.95596	2.71159	3.73008	2.9979	4.12812	3.81363	8.35098	5.3492	2.94175	3.67491	2.9979
sp|Q9CPV3|RM42_MOUSE	Mrpl42	RM42_MOUSE 39S ribosomal protein L42, mitochondrial	1	1	0.807703	3.73549	4.09049	4.20879	4.02764	4.5993	4.52567	4.51736	6.34673	5.29519	5.81379	5.51219	6.04773	5.2145	4.51736
sp|O35680|RT12_MOUSE	Mrps12	RT12_MOUSE 28S ribosomal protein S12, mitochondrial	1	1	0.776639	6.21892	3.82222	5.13499	3.36684	4.41926	4.45799	3.78307	4.91563	6.52665	7.36779	5.70527	4.99984	5.8027	3.78307
sp|Q8R2L5|RT18C_MOUSE	Mrps18c	RT18C_MOUSE 28S ribosomal protein S18c, mitochondrial	1	1	0.963041	4.65349	5.96411	4.45239	4.0682	5.35009	4.60239	4.55417	5.08627	6.05861	5.37992	5.11431	4.33571	4.40121	4.55417
sp|Q6PDM1|MSL1_MOUSE	Msl1	MSL1_MOUSE Male-specific lethal 1 homolog	1	1	1.38235	4.53866	4.52347	6.5504	6.0048	5.25497	6.0211	4.87308	3.50363	5.22659	3.82558	4.78329	4.3708	2.80151	4.87308
sp|Q2YDW2|MSTO1_MOUSE	Msto1	MSTO1_MOUSE Protein misato homolog 1	1	1	1.21296	6.39345	6.36938	5.19514	5.44236	4.33281	5.49684	5.90157	5.01745	3.6207	2.86486	4.1818	5.63762	5.31416	5.90157
sp|P00158|CYB_MOUSE	Mt-Cyb	CYB_MOUSE Cytochrome b	1	1	1.14843	3.96217	4.95631	5.00054	5.96738	5.29773	5.48912	4.86522	3.66218	7.01195	3.7539	5.53399	3.69193	5.26686	4.86522
sp|D3YZG8|MTD2L_MOUSE	Mthfd2l	MTD2L_MOUSE Probable bifunctional methylenetetrahydrofolate dehydrogenase/cyclohydrolase 2	1	1	1.04775	4.864	5.71523	3.96102	4.98745	4.95836	5.05035	5.2794	4.99314	4.5912	4.78476	4.4971	5.01687	5.48436	5.2794
tr|L7N466|L7N466_MOUSE	Mthfsl	L7N466_MOUSE Protein Mthfsl	1	1	0.88183	4.70945	3.85114	5.28639	4.15485	5.55884	4.0451	4.77988	6.04448	4.18846	6.2775	4.6723	5.66278	3.92039	4.77988
sp|Q8K296|MTMR3_MOUSE	Mtmr3	MTMR3_MOUSE Myotubularin-related protein 3	1	1	0.89457	3.88793	6.15297	4.15883	4.05978	4.74565	5.44617	5.21745	6.25219	4.63118	4.795	4.22113	4.40677	6.0656	5.21745
sp|P03899|NU3M_MOUSE	Mtnd3	NU3M_MOUSE NADH-ubiquinone oxidoreductase chain 3	1	1	0.95743	3.93633	3.98425	5.38381	4.59192	5.05751	4.60609	4.37922	5.84675	5.20713	5.8798	4.81814	4.98343	3.9018	4.37922
sp|P03903|NU4LM_MOUSE	Mtnd4l	NU4LM_MOUSE NADH-ubiquinone oxidoreductase chain 4L	1	1	0.92015	3.56232	4.80401	4.39691	4.96756	4.66305	5.36559	4.73619	5.36646	5.60727	4.96323	5.86631	5.16931	4.75803	4.73619
sp|Q8K126|RF1M_MOUSE	Mtrf1	RF1M_MOUSE Peptide chain release factor 1, mitochondrial	1	1	0.989873	4.96261	5.27939	4.84645	4.50116	4.37419	4.49703	5.7963	4.50703	5.79549	3.93156	4.72866	5.9445	5.80916	5.7963
tr|D3Z2H5|D3Z2H5_MOUSE	Mtus1	D3Z2H5_MOUSE Microtubule-associated tumor suppressor 1 homolog (Fragment)	1	1	0.902799	5.44526	4.56027	5.54276	3.148	2.94553	5.75641	5.77591	4.76704	6.62865	3.70929	4.79682	5.46006	4.96838	5.77591
tr|F7C846|F7C846_MOUSE	Mtx1	F7C846_MOUSE Metaxin-1	1	1	1.25606	4.70958	5.28666	4.04357	5.65118	5.2459	7.72329	5.16094	3.62978	5.30806	3.82333	5.15993	4.18781	6.19416	5.16094
sp|Q99JI1|MSTN1_MOUSE	Mustn1	MSTN1_MOUSE Musculoskeletal embryonic nuclear protein 1	1	1	1.0033	4.75041	4.6084	3.84598	6.39848	5.84322	5.54087	5.61128	5.51544	4.336	3.54557	4.66632	4.92614	6.36669	5.61128
sp|Q5SUA5|MYO1G_MOUSE	Myo1g	MYO1G_MOUSE Unconventional myosin-Ig	1	1	0.996999	4.60817	4.76978	4.12938	6.26657	6.69582	5.99278	4.98931	4.48881	5.30155	5.58918	4.68621	5.96445	5.90701	4.98931
sp|P97432|NBR1_MOUSE	Nbr1	NBR1_MOUSE Next to BRCA1 gene 1 protein	1	1	0.909865	3.67094	4.11928	5.00571	5.74771	4.79328	3.7451	5.90435	5.24639	5.53107	5.32116	3.53904	6.71535	5.17981	5.90435
sp|O70145|NCF2_MOUSE	Ncf2	NCF2_MOUSE Neutrophil cytosol factor 2	1	1	1.01248	4.9751	3.07666	5.43058	4.66138	5.7993	4.27376	5.77546	5.40422	3.70209	2.75073	3.70549	5.23433	7.17065	5.77546
sp|Q60974-2|NCOR1_MOUSE	Ncor1	NCOR1_MOUSE Isoform 2 of Nuclear receptor corepressor 1	1	1	0.820041	4.58902	3.69299	4.82398	4.47888	3.94175	4.65218	5.56394	5.56108	5.6341	5.80069	5.22357	6.11431	5.5702	5.56394
sp|Q9CPR8|MAGG1_MOUSE	Ndnl2	MAGG1_MOUSE Melanoma-associated antigen G1	1	1	0.848165	3.48616	4.33335	4.03907	4.3713	6.87141	3.93886	4.58279	5.44638	5.4836	5.42468	5.32536	6.27758	5.61368	4.58279
sp|O35683|NDUA1_MOUSE	Ndufa1	NDUA1_MOUSE NADH dehydrogenase [ubiquinone] 1 alpha subcomplex subunit 1	1	1	0.947922	4.16971	3.43283	4.59947	4.9254	5.14634	4.94492	5.3898	4.70881	5.61717	5.72657	4.82473	4.5539	4.71306	5.3898
sp|Q59J78|MIMIT_MOUSE	Ndufaf2	MIMIT_MOUSE Mimitin, mitochondrial	1	1	0.98638	3.99153	3.87693	5.26977	4.33063	5.96234	4.13314	4.68709	5.59128	4.68602	6.9382	4.25047	4.88653	3.20568	4.68709
sp|P08551|NFL_MOUSE	Nefl	NFL_MOUSE Neurofilament light polypeptide	1	1	1.16326	6.25132	4.22989	7.00942	6.01676	5.78527	4.44251	4.69713	5.08677	3.95938	4.53082	3.97865	5.4338	5.77074	4.69713
sp|P46662|MERL_MOUSE	Nf2	MERL_MOUSE Merlin	1	1	1.04274	3.53518	5.06378	4.25972	5.92104	5.55805	6.23288	5.02238	5.37534	4.68195	5.19093	5.07437	4.60814	5.22877	5.02238
tr|Q3TYK3|Q3TYK3_MOUSE	Nfix	Q3TYK3_MOUSE Nuclear factor 1	1	1	1.09613	3.55691	6.0398	4.95022	5.14065	5.51786	5.1865	4.41658	5.50047	5.80593	4.26857	5.93269	1.1677	3.46783	4.41658
tr|D3Z285|D3Z285_MOUSE	Nfu1	D3Z285_MOUSE NFU1 iron-sulfur cluster scaffold homolog, mitochondrial (Fragment)	1	1	1.08887	4.97982	4.4032	5.31161	4.84426	5.88392	5.25453	4.89465	4.79153	4.09855	5.39382	4.42131	5.26643	4.30431	4.89465
sp|P63139|NFYB_MOUSE	Nfyb	NFYB_MOUSE Nuclear transcription factor Y subunit beta	1	1	1.03008	6.42419	5.25091	4.03941	5.62518	5.06026	4.59008	4.56235	5.87834	6.31109	4.48184	5.15975	4.74535	5.31236	4.56235
sp|Q9DB96|NGDN_MOUSE	Ngdn	NGDN_MOUSE Neuroguidin	1	1	1.14368	5.14581	5.39039	3.45295	4.77836	5.89493	4.8068	5.73328	5.01577	5.1434	3.79212	4.67948	4.55458	3.4125	5.73328
sp|Q9JJG9|NOA1_MOUSE	Noa1	NOA1_MOUSE Nitric oxide-associated protein 1	1	1	1.0338	4.8478	4.51533	4.96535	5.6852	5.60082	4.15603	5.71545	4.91133	4.4124	4.28379	5.00132	4.16837	5.06484	5.71545
sp|Q8VI84|NOC3L_MOUSE	Noc3l	NOC3L_MOUSE Nucleolar complex protein 3 homolog	1	1	0.943817	4.2608	4.84472	4.07041	4.99391	5.16745	4.34113	5.44984	4.90851	5.46106	5.50582	4.75256	4.12322	4.95686	5.44984
sp|Q3UHX0|NOL8_MOUSE	Nol8	NOL8_MOUSE Nucleolar protein 8	1	1	0.945847	4.47443	4.76688	4.77108	4.77012	4.69517	4.23108	5.27169	4.53063	4.93638	5.79336	5.38485	5.70569	4.62518	5.27169
sp|Q9CPT5|NOP16_MOUSE	Nop16	NOP16_MOUSE Nucleolar protein 16	1	1	0.987781	3.78694	6.52926	3.95238	5.73199	4.00847	5.04981	5.38027	4.76846	5.94185	4.5762	5.81427	4.17434	4.22409	5.38027
tr|D3YVV7|D3YVV7_MOUSE	Nova2	D3YVV7_MOUSE Protein Nova2	1	1	1.06684	4.60538	4.25985	5.06767	5.50868	5.06258	5.0477	5.56757	6.37934	4.38653	4.07217	5.02046	4.77751	6.47601	5.56757
sp|P18293|ANPRA_MOUSE	Npr1	ANPRA_MOUSE Atrial natriuretic peptide receptor 1	1	1	0.996916	3.81458	6.17655	5.47568	5.69938	5.03836	5.15897	5.17949	5.07468	4.62998	4.89245	4.60534	5.74206	5.09346	5.17949
sp|Q3TV70|NR2CA_MOUSE	Nr2c2ap	NR2CA_MOUSE Nuclear receptor 2C2-associated protein	1	1	1.09803	4.61739	5.38446	4.1383	4.97144	5.97304	6.65367	5.80854	4.87305	4.83005	3.97456	4.46129	3.9534	5.59382	5.80854
sp|Q8VC65|NRM_MOUSE	Nrm	NRM_MOUSE Nurim	1	1	1.26869	5.50407	5.10734	3.90935	4.94593	7.75068	5.68801	5.44619	4.21569	3.78076	3.48947	3.89157	5.64869	5.89857	5.44619
sp|Q9CQA9|NTPCR_MOUSE	Ntpcr	NTPCR_MOUSE Cancer-related nucleoside-triphosphatase homolog	1	1	0.831848	3.48568	4.66205	4.66242	4.68285	4.60302	4.34199	5.64201	4.84845	4.98649	5.15739	5.22793	5.89831	5.79137	5.64201
sp|Q9R061|NUBP2_MOUSE	Nubp2	NUBP2_MOUSE Cytosolic Fe-S cluster assembly factor NUBP2	1	1	0.974801	4.97041	6.51529	4.77498	4.34972	3.5333	5.26683	5.41629	4.93779	4.50565	4.58172	4.67726	4.97896	5.17455	5.41629
sp|Q8CIC2|NUPL2_MOUSE	Nupl2	NUPL2_MOUSE Nucleoporin-like protein 2	1	1	1.11621	4.56481	5.56003	5.18248	4.82661	4.86643	5.75572	5.20951	4.35449	5.45948	4.30973	4.17056	4.06611	5.349	5.20951
sp|Q3UNA4|NXT2_MOUSE	Nxt2	NXT2_MOUSE NTF2-related export protein 2	1	1	0.999363	4.21189	5.05674	4.69684	5.74582	4.92047	4.96004	4.94631	4.69494	5.57302	4.90331	5.39186	5.59543	4.46956	4.94631
sp|Q9CRD0-2|OCAD1_MOUSE	Ociad1	OCAD1_MOUSE Isoform 2 of OCIA domain-containing protein 1	1	1	1.15286	4.5521	4.82278	5.00609	6.84066	6.03591	5.35297	4.99707	4.20853	4.20813	5.05638	4.86125	4.68112	4.74517	4.99707
sp|Q6NVF0|OCRL_MOUSE	Ocrl	OCRL_MOUSE Inositol polyphosphate 5-phosphatase OCRL-1	1	1	0.86147	3.61524	3.6375	5.04423	5.92265	5.07973	3.7935	5.32126	5.4594	4.477	5.49002	5.27973	5.23744	5.49888	5.32126
sp|Q8BWG9|CRCM1_MOUSE	Orai1	CRCM1_MOUSE Calcium release-activated calcium channel protein 1	1	1	0.906768	5.13459	5.1577	3.42562	5.24116	6.08246	5.23516	5.03852	4.94503	5.74553	5.2944	5.2348	4.24887	4.84201	5.03852
sp|Q921I0|ORML1_MOUSE	Ormdl1	ORML1_MOUSE ORM1-like protein 1	1	1	0.802831	4.8112	4.76765	5.43825	4.1022	3.46743	4.89203	5.36531	4.40955	5.77958	5.29043	5.65455	5.18907	6.46295	5.36531
sp|Q9CQZ0|ORML2_MOUSE	Ormdl2	ORML2_MOUSE ORM1-like protein 2	1	1	0.896045	4.80299	4.86594	4.11875	5.19084	4.96291	4.03664	5.22255	5.10151	5.4495	5.07939	4.84686	5.97749	5.7178	5.22255
sp|Q9D7E3|OVCA2_MOUSE	Ovca2	OVCA2_MOUSE Ovarian cancer-associated gene 2 protein homolog	1	1	0.953081	4.51809	4.51394	4.00345	4.93039	5.85245	5.05864	5.14516	5.19718	4.3256	4.35583	4.4783	5.83207	6.30901	5.14516
sp|Q9CR10|OXLD1_MOUSE	Oxld1	OXLD1_MOUSE Oxidoreductase-like domain-containing protein 1	1	1	0.8825	3.53384	5.75105	5.15854	4.85073	3.72947	4.83648	5.29655	4.66322	4.59325	7.26699	4.69891	5.40691	5.56272	5.29655
sp|Q61206|PA1B2_MOUSE	Pafah1b2	PA1B2_MOUSE Platelet-activating factor acetylhydrolase IB subunit beta	1	1	0.944507	4.45764	5.41629	4.28349	4.88616	5.61417	5.0909	4.94493	4.87239	5.60785	4.84521	4.70908	5.06568	5.5575	4.94493
sp|Q61205|PA1B3_MOUSE	Pafah1b3	PA1B3_MOUSE Platelet-activating factor acetylhydrolase IB subunit gamma	1	1	0.861716	5.2357	4.22653	4.03336	4.46723	4.68374	5.33948	5.48972	5.23585	5.10676	5.4909	4.42089	5.39325	6.10861	5.48972
sp|Q9DCE5|PK1IP_MOUSE	Pak1ip1	PK1IP_MOUSE p21-activated protein kinase-interacting protein 1	1	1	1.09831	5.37747	5.11518	4.88671	4.69455	5.72345	4.50537	5.71837	3.93504	5.62678	3.77132	4.85306	4.71542	6.05894	5.71837
sp|O55057|PDE6D_MOUSE	Pde6d	PDE6D_MOUSE Retinal rod rhodopsin-sensitive cGMP 3',5'-cyclic phosphodiesterase subunit delta	1	1	0.939481	5.38229	5.21241	4.24551	5.06157	5.03231	4.51213	4.08273	5.83156	5.03919	5.46202	4.791	6.28364	6.32942	4.08273
sp|Q3TJD7|PDLI7_MOUSE	Pdlim7	PDLI7_MOUSE PDZ and LIM domain protein 7	1	1	0.906114	4.00486	4.24021	3.26611	4.93546	5.96464	4.76803	6.4537	6.25602	4.62767	3.47481	3.16998	7.01028	6.40612	6.4537
sp|Q33DR3|DLP1_MOUSE	Pdss2	DLP1_MOUSE Decaprenyl-diphosphate synthase subunit 2	1	1	1.00229	4.47002	5.47971	4.68737	5.61397	4.75433	5.2061	5.40087	4.92138	4.69465	4.96322	4.84034	3.87342	5.08713	5.40087
sp|P0DJF2|PT117_MOUSE	Pet117	PT117_MOUSE Protein PET117 homolog, mitochondrial	1	1	1.13318	4.17342	4.34031	5.54347	5.66905	5.60248	5.51425	4.7565	5.09703	4.83592	4.14889	4.75196	4.44555	4.19558	4.7565
sp|Q9R0A0|PEX14_MOUSE	Pex14	PEX14_MOUSE Peroxisomal membrane protein PEX14	1	1	0.814618	5.05291	4.04225	3.89541	4.77291	5.64315	4.08814	5.08101	5.29974	4.80565	6.07064	4.25666	6.15766	6.09373	5.08101
sp|P55098|PEX2_MOUSE	Pex2	PEX2_MOUSE Peroxisome biogenesis factor 2	1	1	0.769986	4.21216	4.70217	4.60373	4.67072	4.79827	4.27007	5.30325	5.44269	4.64959	4.98492	5.31439	6.18576	7.1904	5.30325
sp|O09012-2|PEX5_MOUSE	Pex5	PEX5_MOUSE Isoform 2 of Peroxisomal targeting signal 1 receptor	1	1	0.893911	3.95445	5.74551	5.02856	4.6511	4.81692	3.78275	4.97433	4.39269	5.11304	5.72334	4.83371	5.47718	6.05256	4.97433
sp|Q9D8M7|PHF10_MOUSE	Phf10	PHF10_MOUSE PHD finger protein 10	1	1	0.801137	3.63558	4.04863	3.86401	4.59509	4.11604	4.00619	6.16744	5.33067	5.84525	5.07935	5.52417	5.46709	5.14881	6.16744
sp|Q9WTU0|PHF2_MOUSE	Phf2	PHF2_MOUSE Lysine-specific demethylase PHF2	1	1	1.07443	4.8356	4.84353	4.35676	4.43723	6.1831	4.98275	4.84066	4.42339	4.86071	3.7862	4.80501	5.49646	5.37035	4.84066
sp|Q80TJ7|PHF8_MOUSE	Phf8	PHF8_MOUSE Histone lysine demethylase PHF8	1	1	1.04344	4.71654	4.36168	4.01788	5.29844	5.49611	5.18575	5.14387	5.10727	4.99687	4.52952	5.13105	4.54634	4.87468	5.14387
sp|Q8CHE4|PHLP1_MOUSE	Phlpp1	PHLP1_MOUSE PH domain leucine-rich repeat-containing protein phosphatase 1	1	1	0.860486	3.33584	4.32863	4.04178	4.5062	4.8991	5.25	5.51205	5.20522	6.28615	4.77597	5.3379	5.08661	5.41531	5.51205
sp|Q8CBQ5|P4K2B_MOUSE	Pi4k2b	P4K2B_MOUSE Phosphatidylinositol 4-kinase type 2-beta	1	1	0.968016	3.27837	4.40148	3.53381	5.20718	5.13408	5.65655	5.12572	4.62984	5.97734	5.22455	4.42584	5.60697	5.37277	5.12572
tr|D3YTQ6|D3YTQ6_MOUSE	Pigg	D3YTQ6_MOUSE Protein Pigg	1	1	1.05111	4.85851	5.42227	3.86333	5.88425	5.57893	3.51254	5.2673	4.49007	5.59332	4.52762	5.34302	4.614	4.98843	5.2673
sp|Q9CQJ2|PIHD1_MOUSE	Pih1d1	PIHD1_MOUSE PIH1 domain-containing protein 1	1	1	0.90889	4.6807	4.61301	3.61932	4.2021	5.41395	5.08975	5.82957	5.41514	4.79371	4.58008	4.99838	5.4714	5.03658	5.82957
sp|O35904|PK3CD_MOUSE	Pik3cd	PK3CD_MOUSE Phosphatidylinositol 4,5-bisphosphate 3-kinase catalytic subunit delta isoform	1	1	1.21205	6.38453	6.14618	5.33668	5.32133	5.69737	5.12389	4.96161	4.31328	4.94529	4.46406	4.96617	3.90213	4.17533	4.96161
sp|O70161|PI51C_MOUSE	Pip5k1c	PI51C_MOUSE Phosphatidylinositol 4-phosphate 5-kinase type-1 gamma	1	1	0.614555	6.35663	3.72714	2.1202	4.30886	3.15826	4.11424	5.8046	5.87508	5.62477	6.81346	6.14629	6.74	6.23652	5.8046
sp|O70477|PKNX1_MOUSE	Pknox1	PKNX1_MOUSE Homeobox protein PKNOX1	1	1	1.10644	5.25854	5.47584	4.18313	6.59235	6.94312	6.5757	3.35559	4.87011	6.55646	4.91502	5.25569	5.57314	5.728	3.35559
sp|Q8R3U1|HRSL3_MOUSE	Pla2g16	HRSL3_MOUSE HRAS-like suppressor 3	1	1	0.824797	4.44501	4.79096	4.99987	4.32231	4.03883	4.37887	5.3865	5.22245	5.52686	4.2321	5.50768	5.17732	4.44871	5.3865
sp|Q9D3P8|PLRKT_MOUSE	Plgrkt	PLRKT_MOUSE Plasminogen receptor (KT)	1	1	0.923046	4.49576	4.09859	6.00369	4.87969	5.2873	4.0032	5.28058	5.58322	4.16689	3.96351	4.68708	5.5098	7.36347	5.28058
sp|Q9JJ00|PLS1_MOUSE	Plscr1	PLS1_MOUSE Phospholipid scramblase 1	1	1	1.13541	4.49277	4.34689	4.76145	5.11891	6.30811	4.58891	4.53885	4.59592	3.53938	4.07049	3.78793	5.75781	5.23051	4.53885
tr|Q9D8C9|Q9D8C9_MOUSE	Pnp2	Q9D8C9_MOUSE Purine nucleoside phosphorylase	1	1	1.01465	3.26612	5.28147	5.51525	5.0849	4.16175	4.69655	5.42273	4.72772	4.53591	5.08595	4.29101	6.00269	3.71284	5.42273
sp|Q8VHI3|OFUT2_MOUSE	Pofut2	OFUT2_MOUSE GDP-fucose protein O-fucosyltransferase 2	1	1	0.812433	4.66603	3.98145	2.86539	4.3795	5.77985	4.45884	5.83145	5.74653	5.30037	5.09225	5.80325	5.12614	5.53968	5.83145
sp|Q9EQ28|DPOD3_MOUSE	Pold3	DPOD3_MOUSE DNA polymerase delta subunit 3	1	1	1.07548	4.78813	5.24656	5.1756	4.52754	6.91143	5.75204	4.98228	4.91198	4.34852	4.22775	4.13856	4.96021	5.73815	4.98228
sp|Q80UW8|RPAB1_MOUSE	Polr2e	RPAB1_MOUSE DNA-directed RNA polymerases I, II, and III subunit RPABC1	1	1	1.10031	3.97069	4.74862	4.22656	6.37631	6.24021	5.96438	5.3143	4.55419	4.86713	4.50831	4.77762	4.51577	4.47019	5.3143
sp|Q8BGQ4|POMT2_MOUSE	Pomt2	POMT2_MOUSE Protein O-mannosyl-transferase 2	1	1	1.06986	3.73038	5.17115	3.50459	5.41651	5.62982	5.28858	5.66632	4.22535	4.70515	3.98496	4.98192	4.89259	4.70436	5.66632
sp|Q9DCH2|POP7_MOUSE	Pop7	POP7_MOUSE Ribonuclease P protein subunit p20	1	1	0.820867	2.80201	3.73372	3.22485	4.3953	5.28229	4.22915	5.80235	4.94057	5.63309	4.73195	4.90128	5.64017	5.9938	5.80235
sp|P30412|PPIC_MOUSE	Ppic	PPIC_MOUSE Peptidyl-prolyl cis-trans isomerase C	1	1	0.945285	4.90233	3.97287	4.99208	4.71256	5.9711	4.30647	5.4318	5.63563	4.09627	4.72294	3.60999	6.41428	6.78857	5.4318
sp|Q62415|ASPP1_MOUSE	Ppp1r13b	ASPP1_MOUSE Apoptosis-stimulating of p53 protein 1	1	1	1.08995	7.11307	4.97938	8.30725	3.54191	4.9999	5.0557	4.15535	4.43692	3.93905	5.96798	4.21951	5.46136	3.8013	4.15535
sp|Q8BKR5|PPR37_MOUSE	Ppp1r37	PPR37_MOUSE Protein phosphatase 1 regulatory subunit 37	1	1	1.04294	4.3202	5.52529	4.55909	4.89619	5.64026	5.03621	5.75675	4.57383	4.87451	4.33669	3.8055	5.19443	4.92942	5.75675
sp|Q8K2V1|PP4R1_MOUSE	Ppp4r1	PP4R1_MOUSE Serine/threonine-protein phosphatase 4 regulatory subunit 1	1	1	0.976005	4.3344	5.69203	4.3907	5.64802	4.51181	5.5394	5.97984	4.92378	5.04891	4.44669	4.43977	4.96532	4.99837	5.97984
sp|Q8C167|PPCEL_MOUSE	Prepl	PPCEL_MOUSE Prolyl endopeptidase-like	1	1	0.769269	3.62012	4.50826	3.40514	3.63635	4.62991	6.15256	5.02218	4.88723	6.75912	6.8642	4.19133	5.9983	4.37458	5.02218
sp|Q69ZK0|PREX1_MOUSE	Prex1	PREX1_MOUSE Phosphatidylinositol 3,4,5-trisphosphate-dependent Rac exchanger 1 protein	1	1	0.713597	3.79544	3.46327	3.39024	4.54407	4.36205	4.62548	4.54553	4.51116	7.72288	4.88308	5.6389	6.62367	6.53923	4.54553
sp|Q8BZ03|KPCD2_MOUSE	Prkd2	KPCD2_MOUSE Serine/threonine-protein kinase D2	1	1	0.846919	3.73731	3.60987	5.56914	4.04943	4.72397	4.87273	5.98597	4.96809	4.89979	4.83424	5.25009	5.39243	5.53544	5.98597
sp|Q922X9|ANM7_MOUSE	Prmt7	ANM7_MOUSE Protein arginine N-methyltransferase 7	1	1	0.946921	4.34735	4.92073	4.96422	4.95814	5.2359	4.4394	5.67747	4.69081	5.12684	4.58849	4.8756	5.19358	4.88173	5.67747
sp|Q80SY5|PR38B_MOUSE	Prpf38b	PR38B_MOUSE Pre-mRNA-splicing factor 38B	1	1	1.1871	4.31538	5.82276	3.89615	5.68777	5.49335	4.9695	4.9995	4.43289	4.57753	4.2675	4.51653	4.2376	4.4314	4.9995
tr|D3Z4N6|D3Z4N6_MOUSE	Prpf40b	D3Z4N6_MOUSE Pre-mRNA-processing factor 40 homolog B	1	1	1.18232	4.32033	4.79998	4.48503	5.44458	5.7113	6.4714	5.09885	4.294	4.15661	4.24534	4.76966	4.65317	4.72402	5.09885
sp|Q61207|SAP_MOUSE	Psap	SAP_MOUSE Sulfated glycoprotein 1	1	1	0.913736	4.46645	4.08595	3.36752	5.00872	5.39838	5.67497	5.05709	4.67135	5.37399	6.0233	4.74608	5.55375	5.69332	5.05709
sp|Q8C2E4|PTCD1_MOUSE	Ptcd1	PTCD1_MOUSE Pentatricopeptide repeat-containing protein 1, mitochondrial	1	1	1.21041	4.48313	5.52095	4.51693	5.54965	5.26631	4.87943	5.18882	4.73366	4.26649	4.28316	4.80509	4.58531	4.12709	5.18882
sp|O08586|PTEN_MOUSE	Pten	PTEN_MOUSE Phosphatidylinositol 3,4,5-trisphosphate 3-phosphatase and dual-specificity protein phosphatase PTEN	1	1	1.22391	6.54373	6.70839	6.15453	5.75878	5.76989	5.61349	4.27803	3.72014	4.86337	4.261	4.26084	4.21909	4.59744	4.27803
sp|O35074|PTGIS_MOUSE	Ptgis	PTGIS_MOUSE Prostacyclin synthase	1	1	1.16676	5.29031	5.53748	5.53505	4.87665	5.41185	4.50903	5.28162	4.71114	3.81587	3.79798	4.85375	3.849	4.43313	5.28162
tr|G3UXU8|G3UXU8_MOUSE	Ptprd	G3UXU8_MOUSE Receptor-type tyrosine-protein phosphatase delta (Fragment)	1	1	1.03933	5.04955	5.96486	4.78211	5.23449	4.68452	6.09701	5.43733	5.02631	5.42007	4.69285	5.85153	5.29155	4.59993	5.43733
sp|Q05909|PTPRG_MOUSE	Ptprg	PTPRG_MOUSE Receptor-type tyrosine-protein phosphatase gamma	1	1	0.913251	3.73295	4.30864	2.7265	4.4517	5.81444	6.61774	5.61353	4.73513	6.18685	3.60735	4.97258	5.44137	5.59728	5.61353
sp|A2ADA5|PUSL1_MOUSE	Pusl1	PUSL1_MOUSE tRNA pseudouridine synthase-like 1	1	1	1.0251	4.02425	4.84321	4.42561	3.90974	5.47226	6.17967	5.42234	5.03204	4.42487	5.4899	4.80322	5.09866	4.60402	5.42234
sp|P35283|RAB12_MOUSE	Rab12	RAB12_MOUSE Ras-related protein Rab-12	1	1	0.911729	4.49995	5.24151	4.63802	4.36167	4.24294	5.1086	5.85339	4.33961	5.79449	5.69354	5.01204	4.67972	4.83248	5.85339
sp|P61028|RAB8B_MOUSE	Rab8b	RAB8B_MOUSE Ras-related protein Rab-8B	1	1	1.08444	4.90823	5.049	4.86281	5.20459	5.8805	5.14038	5.24548	4.76424	4.47837	3.78425	4.39951	5.31758	5.73256	5.24548
sp|A6H6A9-3|RBG1L_MOUSE	Rabgap1l	RBG1L_MOUSE Isoform 3 of Rab GTPase-activating protein 1-like	1	1	0.732253	3.84031	4.09878	4.7223	4.18157	4.34363	4.38793	4.85101	5.39411	5.49864	4.35147	5.61744	7.98405	7.64091	4.85101
sp|P69566|RANB9_MOUSE	Ranbp9	RANB9_MOUSE Ran-binding protein 9	1	1	0.918616	4.05351	4.72093	4.28651	5.58356	5.45745	4.26512	5.06503	4.57346	5.70004	5.37429	4.76254	4.85162	5.36595	5.06503
sp|Q9DD19|RASF7_MOUSE	Rassf7	RASF7_MOUSE Ras association domain-containing protein 7	1	1	0.946814	4.1648	4.13364	3.4538	4.4619	6.22015	4.25298	5.52395	5.37828	5.57778	3.79403	5.16187	5.72828	4.30761	5.52395
sp|Q64700|RBL2_MOUSE	Rbl2	RBL2_MOUSE Retinoblastoma-like protein 2	1	1	0.995433	4.42667	3.78169	5.51031	5.78882	5.01469	5.02277	5.76702	5.64619	4.48219	5.29895	5.45676	6.09737	4.05373	5.76702
sp|Q6PHZ5|RB15B_MOUSE	Rbm15b	RB15B_MOUSE Putative RNA-binding protein 15B	1	1	1.07867	5.48674	5.05908	4.82381	4.89305	5.57013	4.63523	5.25556	5.08646	4.89754	3.7089	3.95986	5.623	4.71674	5.25556
tr|E9PUF4|E9PUF4_MOUSE	Rbm26	E9PUF4_MOUSE RNA-binding protein 26	1	1	0.888166	4.63489	4.80885	4.42775	5.13402	4.20559	5.05669	4.13979	4.94263	5.22586	5.80203	5.81024	4.96005	5.32066	4.13979
sp|Q8VC70|RBMS2_MOUSE	Rbms2	RBMS2_MOUSE RNA-binding motif, single-stranded-interacting protein 2	1	1	0.910433	2.08647	3.34397	2.51962	7.10301	5.82893	5.66633	4.99972	5.36035	6.60776	4.5308	5.21533	5.12316	5.51351	4.99972
sp|Q9WV02|RBMX_MOUSE	Rbmx	RBMX_MOUSE RNA-binding motif protein, X chromosome	1	1	1.09722	5.36425	4.54015	4.16105	5.82663	5.55934	5.69945	4.93612	4.7635	5.1905	4.06588	5.27552	4.95843	5.33174	4.93612
sp|Q6ZQM0|RFFL_MOUSE	Rffl	RFFL_MOUSE E3 ubiquitin-protein ligase rififylin	1	1	0.983499	3.26454	4.22259	6.78895	5.27669	6.27119	5.79891	4.44397	4.70398	5.34833	4.88731	4.78852	4.19476	4.09366	4.44397
sp|Q8C3B8|RFT1_MOUSE	Rft1	RFT1_MOUSE Protein RFT1 homolog	1	1	0.782539	4.30788	4.62643	4.13274	4.27388	3.844	5.03914	5.15872	5.30143	5.20276	6.03011	4.38619	6.33411	6.31829	5.15872
sp|Q6A0D4|RFTN1_MOUSE	Rftn1	RFTN1_MOUSE Raftlin	1	1	1.40777	4.75571	6.17735	4.91036	3.75574	8.10895	6.19881	4.34905	3.82054	4.04439	3.64077	3.95203	4.3007	5.57292	4.34905
sp|P48377|RFX1_MOUSE	Rfx1	RFX1_MOUSE MHC class II regulatory factor RFX1	1	1	1.14677	4.81974	4.78965	4.59897	5.18527	5.80363	5.51005	5.15478	5.15292	5.12627	3.59126	4.72287	4.54594	3.66102	5.15478
sp|Q922Q2|RIOK1_MOUSE	Riok1	RIOK1_MOUSE Serine/threonine-protein kinase RIO1	1	1	1.53716	5.03856	7.2443	6.11807	6.37156	6.62178	6.84019	4.46791	4.30364	3.26575	3.75709	3.02726	4.32299	3.59135	4.46791
sp|Q9DBU3|RIOK3_MOUSE	Riok3	RIOK3_MOUSE Serine/threonine-protein kinase RIO3	1	1	0.985339	3.78111	5.30389	5.25282	5.68213	4.18293	4.20689	5.44683	4.70765	5.04322	4.69987	4.69994	4.70087	4.96788	5.44683
sp|Q7TMV1|RN139_MOUSE	Rnf139	RN139_MOUSE E3 ubiquitin-protein ligase RNF139	1	1	1.417	10.8288	5.09979	7.80757	4.59967	6.60983	5.01027	5.15744	4.26964	3.78598	3.99496	3.16805	3.34174	4.72814	5.15744
sp|Q62193|RFA2_MOUSE	Rpa2	RFA2_MOUSE Replication protein A 32 kDa subunit	1	1	0.857341	4.64942	3.87352	7.61679	4.23933	4.1025	3.82998	4.24601	5.53943	5.53738	5.60355	5.01714	6.30482	4.61601	4.24601
sp|P62892|RL39_MOUSE	Rpl39	RL39_MOUSE 60S ribosomal protein L39	1	1	1.02655	4.49663	5.04992	3.46861	5.37021	5.37355	4.55823	5.45566	4.99212	5.04872	3.43048	4.72872	5.25123	4.69802	5.45566
tr|J3QMX0|J3QMX0_MOUSE	Rpp14	J3QMX0_MOUSE Ribonuclease P 14 subunit (Human)	1	1	0.719513	2.50967	4.014	3.35439	3.69838	3.55396	5.37938	6.16291	5.35168	6.27771	5.33958	5.98362	5.77962	5.83532	6.16291
sp|Q80UU2|RPP38_MOUSE	Rpp38	RPP38_MOUSE Ribonuclease P protein subunit p38	1	1	1.13042	4.24851	4.78591	4.0816	5.92325	6.27112	5.1404	5.46225	4.4566	4.94231	4.51479	3.55525	4.41618	5.08899	5.46225
sp|Q8C6B9|AROS_MOUSE	Rps19bp1	AROS_MOUSE Active regulator of SIRT1	1	1	1.04797	5.44902	5.7297	5.37191	4.17744	5.10208	4.6831	5.09821	4.11042	5.09504	4.92516	4.59236	5.3737	4.74288	5.09821
sp|Q14AI6|RUSD3_MOUSE	Rpusd3	RUSD3_MOUSE RNA pseudouridylate synthase domain-containing protein 3	1	1	1.14113	3.21565	6.12991	5.33164	5.20116	4.8223	5.32013	5.77837	4.17526	4.79715	4.47808	4.23678	4.23092	4.08998	5.77837
sp|P56183|RRP1_MOUSE	Rrp1	RRP1_MOUSE Ribosomal RNA processing protein 1 homolog A	1	1	0.94276	4.97332	4.32489	4.44033	5.20344	5.14783	4.96939	4.6249	5.03413	5.8753	4.75408	5.54938	4.7235	4.5235	4.6249
sp|Q9CYX7|RRP15_MOUSE	Rrp15	RRP15_MOUSE RRP15-like protein	1	1	1.06667	4.78783	5.37239	4.02228	5.37363	5.50132	5.06077	5.47969	4.64176	5.02108	4.35327	4.75272	4.41707	4.77347	5.47969
sp|Q8CBB9|RSAD2_MOUSE	Rsad2	RSAD2_MOUSE Radical S-adenosyl methionine domain-containing protein 2	1	1	0.775777	2.53607	3.06843	3.20612	6.893	7.33634	3.94349	3.87218	5.54332	4.71136	5.12826	6.14486	9.27317	6.5092	3.87218
sp|Q3UC65|RSRP1_MOUSE	Rsrp1	RSRP1_MOUSE Arginine/serine-rich protein 1	1	1	1.00552	5.2465	5.94888	6.9208	2.63839	2.93921	3.31874	5.31233	6.42715	8.3311	5.1979	4.82883	3.1546	2.69334	5.31233
sp|Q9ES97|RTN3_MOUSE	Rtn3	RTN3_MOUSE Reticulon-3	1	1	0.989781	4.10445	5.28089	4.70194	5.43718	4.49475	5.21304	4.98845	4.36398	5.31295	5.39597	5.18117	4.30202	5.59107	4.98845
sp|P56565|S10A1_MOUSE	S100a1	S10A1_MOUSE Protein S100-A1	1	1	1.15759	5.13885	5.61977	5.13619	5.37571	5.75722	5.95863	4.78558	4.62094	3.95761	3.85765	3.99358	5.15461	6.22821	4.78558
sp|P07091|S10A4_MOUSE	S100a4	S10A4_MOUSE Protein S100-A4	1	1	1.01256	4.38719	3.35676	8.05973	5.20407	6.86723	3.59921	6.09026	4.69251	2.42932	3.01689	2.79628	6.38317	11.6403	6.09026
sp|P05366|SAA1_MOUSE	Saa1	SAA1_MOUSE Serum amyloid A-1 protein	1	1	0.776994	0.469512	0.462061	1.35275	0.400912	0.714133	0.351901	4.09866	4.57843	0.166612	0.653339	0.65173	2.76825	4.44671	4.09866
sp|Q9D2C2|SAAL1_MOUSE	Saal1	SAAL1_MOUSE Protein SAAL1	1	1	1.04154	5.16954	5.36524	4.98279	4.75797	5.34881	4.92327	5.13372	4.77912	4.73211	4.78911	4.76696	4.9472	5.49066	5.13372
sp|O55128|SAP18_MOUSE	Sap18	SAP18_MOUSE Histone deacetylase complex subunit SAP18	1	1	1.14472	5.20187	4.98706	3.93932	4.79533	6.12374	6.23774	5.42129	4.59446	5.8212	3.112	5.10679	4.25401	4.69205	5.42129
sp|Q8R127|SCPDL_MOUSE	Sccpdh	SCPDL_MOUSE Saccharopine dehydrogenase-like oxidoreductase	1	1	0.753201	4.54025	3.93471	3.93688	3.65872	5.3136	4.22949	5.28954	5.41676	5.2253	6.9344	5.37018	6.10049	5.75496	5.28954
sp|O35988|SDC4_MOUSE	Sdc4	SDC4_MOUSE Syndecan-4	1	1	1.09765	3.24911	3.87225	3.01971	6.65324	6.29046	5.84991	6.07251	4.51742	4.16612	3.59693	5.27815	4.06895	3.85439	6.07251
sp|Q9D8V7|SC11C_MOUSE	Sec11c	SC11C_MOUSE Signal peptidase complex catalytic subunit SEC11C	1	1	1.48266	4.54324	6.0534	6.49772	5.72092	4.44217	5.32118	5.69684	4.10294	3.28104	2.79715	3.69345	4.52084	3.46999	5.69684
tr|A2A9B9|A2A9B9_MOUSE	Sec14l1	A2A9B9_MOUSE Protein Sec14l1	1	1	0.73055	4.29629	4.35527	3.79818	3.90309	4.83694	3.92189	5.41722	5.28536	6.25211	5.43228	5.65954	4.61967	5.8586	5.41722
tr|S4R2A9|S4R2A9_MOUSE	Sec31a	S4R2A9_MOUSE Protein transport protein Sec31A (Fragment)	1	1	1.04778	4.25358	5.11211	4.35756	5.47479	5.17229	4.86673	5.57144	4.84787	5.02543	5.0497	4.29442	4.24681	4.24947	5.57144
sp|Q62178|SEM4A_MOUSE	Sema4a	SEM4A_MOUSE Semaphorin-4A	1	1	0.8943	3.98664	4.97183	5.40592	3.8162	4.3177	5.25868	5.441	4.37707	4.59291	5.25767	4.23349	5.60127	4.77943	5.441
sp|P42209|SEPT1_MOUSE	Sept1	SEPT1_MOUSE Septin-1	1	1	1.09202	5.35026	4.19352	7.6581	5.97968	6.94328	5.29452	4.68502	5.04752	3.86245	3.10478	5.10292	5.61707	6.00732	4.68502
sp|Q9R1T4|SEPT6_MOUSE	Sept6	SEPT6_MOUSE Septin-6	1	1	1.04657	3.91121	4.08447	9.3152	6.32968	3.31926	4.78544	5.21267	5.39268	3.60901	6.05985	4.68125	3.98485	6.98608	5.21267
sp|Q80YD6|SRGEF_MOUSE	Sergef	SRGEF_MOUSE Secretion-regulating guanine nucleotide exchange factor	1	1	1.05476	5.69605	5.11689	5.28467	5.37302	5.84281	4.41355	5.45515	5.71391	4.27165	4.62622	4.27469	4.60221	4.85206	5.45515
sp|Q9CYP7|SESN3_MOUSE	Sesn3	SESN3_MOUSE Sestrin-3	1	1	1.00393	6.22317	4.38851	7.61575	3.62157	5.97198	3.49857	5.09908	4.7808	3.85147	5.18131	5.66866	5.89471	5.83583	5.09908
sp|Q9CWY3|SETD6_MOUSE	Setd6	SETD6_MOUSE N-lysine methyltransferase SETD6	1	1	1.11044	6.61309	5.39997	6.42225	4.76372	4.90379	3.93909	5.51909	4.62402	4.2924	3.8165	5.00564	4.10161	4.47763	5.51909
sp|O88974|SETB1_MOUSE	Setdb1	SETB1_MOUSE Histone-lysine N-methyltransferase SETDB1	1	1	1.22055	6.9635	6.71439	4.88767	4.27697	5.20181	5.56675	4.65925	4.7186	4.42537	3.58351	4.36719	5.22447	5.34696	4.65925
sp|Q3USH5|SFSWA_MOUSE	Sfswap	SFSWA_MOUSE Splicing factor, suppressor of white-apricot homolog	1	1	1.03504	4.50891	4.76735	4.30134	5.12763	5.24538	5.79645	5.01986	5.32325	4.59488	4.78546	4.97382	5.29539	4.54953	5.01986
sp|Q9ERE3|SGK3_MOUSE	Sgk3	SGK3_MOUSE Serine/threonine-protein kinase Sgk3	1	1	0.931718	3.52096	4.48491	5.14184	4.32173	3.56102	5.92031	5.37765	4.66595	4.96533	5.46576	5.70725	4.92108	4.82964	5.37765
sp|P55194|3BP1_MOUSE	Sh3bp1	3BP1_MOUSE SH3 domain-binding protein 1	1	1	0.874233	4.07464	4.37545	5.13564	4.87098	4.71178	4.63381	5.52172	5.63654	4.09424	4.24924	5.09577	5.77201	6.33096	5.52172
sp|O55242|SGMR1_MOUSE	Sigmar1	SGMR1_MOUSE Sigma non-opioid intracellular receptor 1	1	1	1.0717	6.41536	4.54929	5.12139	5.67329	6.51525	4.50165	4.36181	6.68411	3.83958	4.80945	4.53894	5.78929	5.33175	4.36181
sp|Q9CPR7|SIKE1_MOUSE	Sike1	SIKE1_MOUSE Suppressor of IKBKE 1	1	1	0.880398	4.30539	5.2125	5.1889	4.24262	4.626	5.30319	5.10851	4.93652	5.02668	5.31733	4.43717	5.2522	6.73012	5.10851
sp|P49282|NRAM2_MOUSE	Slc11a2	NRAM2_MOUSE Natural resistance-associated macrophage protein 2	1	1	0.974253	4.00831	4.2618	4.80237	3.92729	3.49081	5.35065	5.27278	5.02702	3.85025	3.97478	4.39577	4.04412	4.67369	5.27278
sp|Q9JIS8|S12A4_MOUSE	Slc12a4	S12A4_MOUSE Solute carrier family 12 member 4	1	1	0.985481	4.01189	5.16922	3.51041	4.68924	5.39987	6.44398	5.65445	5.08708	4.81203	3.54815	5.88452	5.14238	5.98309	5.65445
sp|Q9Z0E8|S22A5_MOUSE	Slc22a5	S22A5_MOUSE Solute carrier family 22 member 5	1	1	0.768421	2.60821	2.75856	2.35466	4.81496	4.87544	6.06586	4.25317	4.51716	7.86329	6.04867	5.20006	4.91884	4.93987	4.25317
sp|Q9EPR4|S23A2_MOUSE	Slc23a2	S23A2_MOUSE Solute carrier family 23 member 2	1	1	0.793222	2.64409	3.76805	3.51359	4.39911	4.58052	4.78467	4.93006	4.85312	6.06026	5.80502	5.16007	5.56728	6.26364	4.93006
sp|Q9D8K8|S2539_MOUSE	Slc25a39	S2539_MOUSE Solute carrier family 25 member 39	1	1	1.1084	4.08804	4.71235	4.16086	5.77273	5.96445	6.59893	4.6667	4.62497	5.91747	3.86068	4.90144	5.17036	4.67518	4.6667
sp|P32037|GTR3_MOUSE	Slc2a3	GTR3_MOUSE Solute carrier family 2, facilitated glucose transporter member 3	1	1	1.11403	3.7763	3.68068	6.82721	5.42805	6.99083	5.75725	6.10542	4.06794	4.12113	3.49582	3.6534	5.24658	5.71512	6.10542
tr|B9EHN5|B9EHN5_MOUSE	Slc2a9	B9EHN5_MOUSE Protein Slc2a9	1	1	1.10764	4.22543	4.8978	5.46442	4.79205	5.63769	5.19277	5.40562	4.52848	6.10313	3.47209	5.0501	4.20362	5.08535	5.40562
sp|Q8R1T4|S35A3_MOUSE	Slc35a3	S35A3_MOUSE UDP-N-acetylglucosamine transporter	1	1	0.895301	4.08308	4.92743	4.57731	4.74212	5.34431	5.98802	3.64024	3.18279	9.45849	4.31184	9.26749	4.4426	8.38726	3.64024
sp|Q91ZN5|S35B2_MOUSE	Slc35b2	S35B2_MOUSE Adenosine 3'-phospho 5'-phosphosulfate transporter 1	1	1	1.04719	4.98694	5.05201	5.22047	4.8669	4.19973	4.59479	5.75097	5.74545	3.79748	4.18728	3.35997	7.11899	4.54986	5.75097
sp|Q31125|S39A7_MOUSE	Slc39a7	S39A7_MOUSE Zinc transporter SLC39A7	1	1	1.00873	10.7114	6.07367	6.75547	3.67372	5.80858	2.10687	4.09221	8.89813	2.16292	4.63213	4.51263	4.50632	4.68731	4.09221
sp|Q8BY89-2|CTL2_MOUSE	Slc44a2	CTL2_MOUSE Isoform 2 of Choline transporter-like protein 2	1	1	0.936416	4.96784	5.83514	4.62922	2.02318	4.85526	4.9322	5.18463	5.20167	4.50374	4.25279	5.36883	5.78532	5.87224	5.18463
tr|F8VQC9|F8VQC9_MOUSE	Slc4a7	F8VQC9_MOUSE NBCn1-G	1	1	1.02566	4.89232	5.25454	4.53871	4.57526	4.90804	5.37089	5.13585	4.48239	4.35422	5.13037	5.3814	4.42022	4.93627	5.13585
sp|Q7TPE5|S7A6O_MOUSE	Slc7a6os	S7A6O_MOUSE Probable RNA polymerase II nuclear localization protein SLC7A6OS	1	1	0.986292	4.92258	5.48578	4.30173	4.61757	4.91779	4.81288	5.13298	5.60331	4.93293	4.10939	5.27168	4.80524	4.65531	5.13298
sp|Q9EP96|SO1A4_MOUSE	Slco1a4	SO1A4_MOUSE Solute carrier organic anion transporter family member 1A4	1	1	1.42468	5.80365	6.91763	4.50675	7.04754	5.71917	5.54109	3.75334	5.32343	7.9915	2.50369	7.56782	1.87361	1.21083	3.75334
sp|Q8BUN5|SMAD3_MOUSE	Smad3	SMAD3_MOUSE Mothers against decapentaplegic homolog 3	1	1	0.829212	4.07858	4.57333	4.08966	4.54319	4.53793	4.92778	5.39284	5.178	5.35547	5.29481	5.0616	6.00144	4.63922	5.39284
sp|Q922R5|P4R3B_MOUSE	Smek2	P4R3B_MOUSE Serine/threonine-protein phosphatase 4 regulatory subunit 3B	1	1	1.2961	5.20046	4.06295	5.32067	5.66099	7.34138	5.10404	4.40042	4.19846	4.93555	3.92571	4.21275	4.24677	4.31433	4.40042
sp|Q9CQQ0|SMIM8_MOUSE	Smim8	SMIM8_MOUSE Small integral membrane protein 8	1	1	0.84477	4.61851	4.07826	3.13314	4.37695	5.01288	6.31435	4.91039	4.076	6.78122	5.15477	5.7089	6.33369	7.0296	4.91039
sp|Q8R5A0|SMYD2_MOUSE	Smyd2	SMYD2_MOUSE N-lysine methyltransferase SMYD2	1	1	1.34022	5.29635	7.79087	7.83565	6.53462	4.82028	5.50607	6.01324	4.29456	3.34237	5.45876	4.31233	3.94376	3.58213	6.01324
sp|Q61548|AP180_MOUSE	Snap91	AP180_MOUSE Clathrin coat assembly protein AP180	1	1	0.979626	4.85698	3.7114	3.84099	4.83596	5.61258	5.20265	5.73442	6.11115	4.33968	4.24628	4.20526	5.20113	4.99001	5.73442
sp|P62305|RUXE_MOUSE	Snrpe	RUXE_MOUSE Small nuclear ribonucleoprotein E	1	1	0.935727	4.21497	4.21712	4.39713	4.7548	5.54341	4.6651	5.04329	5.32038	5.64919	4.77168	5.217	4.93278	5.09463	5.04329
sp|Q80W37|SPN1_MOUSE	Snupn	SPN1_MOUSE Snurportin-1	1	1	1.25565	5.47266	6.24816	6.81991	5.62692	5.44668	5.04378	3.09423	4.21145	4.89526	5.46676	4.56911	4.86334	4.5034	3.09423
sp|Q8CFD4|SNX8_MOUSE	Snx8	SNX8_MOUSE Sorting nexin-8	1	1	0.92838	4.60821	4.42211	4.05658	4.44088	4.93148	5.45523	5.10118	4.6211	4.64689	6.06053	5.02997	5.45976	5.33775	5.10118
sp|Q3UTJ2-3|SRBS2_MOUSE	Sorbs2	SRBS2_MOUSE Isoform 3 of Sorbin and SH3 domain-containing protein 2	1	1	1.41809	5.29296	5.54837	9.8682	7.95667	4.26272	3.73041	3.65145	4.30475	3.54705	4.25575	4.68323	3.45234	3.28706	3.65145
sp|Q9D958|SPCS1_MOUSE	Spcs1	SPCS1_MOUSE Signal peptidase complex subunit 1	1	1	0.86968	3.37528	4.53218	3.86679	5.555	4.96463	4.37236	4.86899	5.93909	4.8945	4.53194	5.0059	5.89834	4.02985	4.86899
sp|Q8BZX4-2|SREK1_MOUSE	Srek1	SREK1_MOUSE Isoform 2 of Splicing regulatory glutamine/lysine-rich protein 1	1	1	1.11513	5.10069	4.83143	5.50197	5.485	5.64575	4.76098	4.77166	5.40382	4.93713	4.90498	4.63947	4.36893	3.60193	4.77166
sp|Q8K4P7|ST7L_MOUSE	St7l	ST7L_MOUSE Suppressor of tumorigenicity 7 protein-like	1	1	0.929914	4.97415	5.23175	4.36759	4.72787	4.38305	4.70252	4.88106	5.29588	4.57441	4.95196	4.5164	5.3848	5.15433	4.88106
sp|O55098|STK10_MOUSE	Stk10	STK10_MOUSE Serine/threonine-protein kinase 10	1	1	0.877777	3.8558	3.95818	5.25957	4.84723	4.87916	3.72016	5.86923	5.11484	4.67104	4.8177	4.67586	4.9173	7.21512	5.86923
sp|Q3TAA7|S11IP_MOUSE	Stk11ip	S11IP_MOUSE Serine/threonine-protein kinase 11-interacting protein	1	1	0.931559	4.66204	2.59305	3.38749	5.63283	7.01182	4.81187	5.7085	4.5844	4.50413	6.44526	4.97945	5.08865	6.55849	5.7085
sp|Q8VDS8|STX18_MOUSE	Stx18	STX18_MOUSE Syntaxin-18	1	1	0.994768	4.56736	4.33687	4.518	4.08211	5.46568	5.45545	5.02314	5.54601	5.02815	4.03239	5.92695	5.61128	5.14917	5.02314
sp|Q00262|STX2_MOUSE	Stx2	STX2_MOUSE Syntaxin-2	1	1	0.840793	4.01304	4.61077	3.47809	5.40872	6.18333	6.90154	3.3963	4.72219	6.20021	5.12983	5.59895	8.27421	7.38937	3.3963
tr|D3Z6D1|D3Z6D1_MOUSE	Sult5a1	D3Z6D1_MOUSE Protein Sult5a1 (Fragment)	1	1	0.976317	2.01814	6.05442	4.86579	3.30125	2.87479	4.78955	5.93437	4.8895	5.43825	1.46034	7.39431	5.11057	3.77682	5.93437
sp|P61957|SUMO2_MOUSE	Sumo2	SUMO2_MOUSE Small ubiquitin-related modifier 2	1	1	1.17755	5.55753	5.08175	6.15216	4.94559	4.75818	6.24501	4.52807	4.03157	4.98822	4.67254	4.97481	4.46175	4.78593	4.52807
sp|Q3UZP4|SVIP_MOUSE	Svip	SVIP_MOUSE Small VCP/p97-interacting protein	1	1	0.822388	4.17921	5.06153	4.45376	4.154	4.43772	5.56452	5.40572	5.16937	4.78206	5.5373	4.53458	6.24324	6.4589	5.40572
sp|Q571K4|TAB3_MOUSE	Tab3	TAB3_MOUSE TGF-beta-activated kinase 1 and MAP3K7-binding protein 3	1	1	1.10078	4.84355	5.78537	4.75272	5.84521	4.7944	5.33998	5.26815	4.8702	4.61349	4.42013	3.81958	4.65094	4.66775	5.26815
sp|Q8K0H5|TAF10_MOUSE	Taf10	TAF10_MOUSE Transcription initiation factor TFIID subunit 10	1	1	1.22521	5.12753	5.3636	4.84159	5.94664	5.60824	5.14944	4.91836	4.4798	4.78053	3.91398	4.96267	4.32518	4.11872	4.91836
tr|F8VPY2|F8VPY2_MOUSE	Taf5	F8VPY2_MOUSE Transcription initiation factor TFIID subunit 5	1	1	0.856006	4.47687	5.14349	6.31731	4.26314	4.36984	2.91454	2.97301	5.12957	6.42772	9.09549	7.18112	3.79314	4.75321	2.97301
sp|P54797|TNG2_MOUSE	Tango2	TNG2_MOUSE Transport and Golgi organization 2 homolog	1	1	0.888742	3.74926	4.01504	6.14059	5.03951	3.8162	4.70377	4.85416	6.02724	5.14447	5.74885	4.29792	5.70237	6.86552	4.85416
sp|Q8BHL3|TB10B_MOUSE	Tbc1d10b	TB10B_MOUSE TBC1 domain family member 10B	1	1	0.846762	4.06655	4.62716	4.03622	5.13762	4.46692	4.28121	4.81552	5.44055	6.24542	4.54436	5.89367	5.80654	5.31421	4.81552
sp|Q9QXE7|TBL1X_MOUSE	Tbl1x	TBL1X_MOUSE F-box-like/WD repeat-containing protein TBL1X	1	1	1.17549	5.58099	5.54182	6.21313	5.73904	4.75226	4.95299	5.44812	4.96745	4.67069	4.18036	4.70429	5.39922	4.00546	5.44812
sp|Q8VDR7|TGDS_MOUSE	Tgds	TGDS_MOUSE dTDP-D-glucose 4,6-dehydratase	1	1	1.11382	4.58222	5.20168	4.28697	5.2883	6.1984	5.29347	5.29605	4.34337	4.29394	4.83182	4.12016	4.99257	4.67722	5.29605
sp|P01831|THY1_MOUSE	Thy1	THY1_MOUSE Thy-1 membrane glycoprotein	1	1	1.1691	5.9596	5.41744	5.67653	5.79139	5.11436	6.43099	5.53607	4.21624	3.54273	3.57515	4.71495	5.21889	5.01825	5.53607
sp|Q06806|TIE1_MOUSE	Tie1	TIE1_MOUSE Tyrosine-protein kinase receptor Tie-1	1	1	1.17898	5.27183	6.20596	3.9848	6.73556	5.83722	4.96107	4.62704	4.33716	4.43923	5.69823	4.02856	4.26978	6.28401	4.62704
sp|Q8BZA9|TIGAR_MOUSE	Tigar	TIGAR_MOUSE Fructose-2,6-bisphosphatase TIGAR	1	1	0.663297	3.56638	3.89603	3.40916	3.87556	4.21631	3.89527	4.3883	6.5022	4.6669	8.27465	7.19258	6.09765	4.42818	4.3883
sp|Q8R183|TIMD2_MOUSE	Timd2	TIMD2_MOUSE T-cell immunoglobulin and mucin domain-containing protein 2	1	1	1.0257	4.88116	5.86178	5.56993	5.05779	5.24019	4.41855	5.49939	4.93488	5.05589	3.49489	4.88378	5.48764	5.58228	5.49939
sp|O55047-2|TLK2_MOUSE	Tlk2	TLK2_MOUSE Isoform 2 of Serine/threonine-protein kinase tousled-like 2	1	1	1.0172	4.32017	4.9765	5.76473	4.80542	5.32562	5.09275	4.5982	4.4671	4.33205	5.47185	4.74274	5.93229	6.33403	4.5982
sp|Q99MB1|TLR3_MOUSE	Tlr3	TLR3_MOUSE Toll-like receptor 3	1	1	0.924554	4.00034	4.3708	4.86611	4.93533	4.75533	4.28426	4.78807	5.04267	4.54867	4.13336	5.23519	5.16922	6.00472	4.78807
sp|Q8R0I4|TM2D2_MOUSE	Tm2d2	TM2D2_MOUSE TM2 domain-containing protein 2	1	1	0.953192	4.36691	4.93415	4.0207	3.86904	5.16859	5.81038	5.01409	4.39717	5.89312	5.35584	5.33542	5.5805	4.56832	5.01409
sp|Q8BJZ3|LFG3_MOUSE	Tmbim1	LFG3_MOUSE Protein lifeguard 3	1	1	1.08888	5.0932	5.2061	6.68445	4.28142	5.11866	4.76173	4.67128	4.40952	5.29433	4.45758	3.79406	5.02208	5.00758	4.67128
sp|Q91WU4|TMCO4_MOUSE	Tmco4	TMCO4_MOUSE Transmembrane and coiled-coil domain-containing protein 4	1	1	1.06168	4.84169	4.84913	4.8861	5.6445	5.29489	5.49006	5.4447	4.3392	4.90014	3.89651	4.89359	4.60264	4.41042	5.4447
sp|Q9R0Q3|TMED2_MOUSE	Tmed2	TMED2_MOUSE Transmembrane emp24 domain-containing protein 2	1	1	0.911284	5.09285	5.67167	6.53548	6.27715	4.38054	3.8609	3.88471	4.59094	6.75734	6.90216	5.10966	5.28184	4.9138	3.88471
sp|Q9D8Y1|T126A_MOUSE	Tmem126a	T126A_MOUSE Transmembrane protein 126A	1	1	1.04689	5.07728	4.10183	4.88918	4.49995	5.93257	4.74103	5.16861	4.50073	3.59426	5.45206	5.36593	5.08038	4.13805	5.16861
sp|Q9CZB9|TM128_MOUSE	Tmem128	TM128_MOUSE Transmembrane protein 128	1	1	0.906604	3.61111	4.81836	3.28834	5.11508	3.87796	5.41912	6.31578	4.24144	5.83556	4.9448	5.50298	4.87348	5.62733	6.31578
sp|O70472|TM131_MOUSE	Tmem131	TM131_MOUSE Transmembrane protein 131	1	1	1.21674	3.84035	4.65091	8.0334	5.0056	5.3906	5.68982	4.23834	4.56085	4.56779	5.1537	4.04247	4.85637	4.19369	4.23834
sp|Q9CQN6|TM14C_MOUSE	Tmem14c	TM14C_MOUSE Transmembrane protein 14C	1	1	1.1408	4.67685	4.65088	11.2477	5.91423	4.32481	3.69013	3.50031	4.2973	3.28329	8.77726	4.5624	3.40253	3.72183	3.50031
sp|Q3TBT3|STING_MOUSE	Tmem173	STING_MOUSE Stimulator of interferon genes protein	1	1	1.05396	5.04682	3.94341	5.71152	5.0254	5.62818	4.61822	6.21901	4.70085	3.57809	2.82943	4.49555	4.73428	5.9544	6.21901
sp|Q9CR96|TM208_MOUSE	Tmem208	TM208_MOUSE Transmembrane protein 208	1	1	0.872034	5.80428	5.15227	4.91055	2.8908	4.42529	4.5041	5.22121	4.60967	6.58567	4.5203	6.27862	5.96875	5.05727	5.22121
sp|Q8BRG8|TM209_MOUSE	Tmem209	TM209_MOUSE Transmembrane protein 209	1	1	1.00543	4.5734	5.60763	5.12799	5.00428	4.83673	5.16734	5.08071	4.89896	5.5825	5.40682	5.11367	4.53244	4.16734	5.08071
sp|Q5F285|TM256_MOUSE	Tmem256	TM256_MOUSE Transmembrane protein 256	1	1	1.34765	3.43756	6.46188	14.6974	6.99574	3.1913	3.12414	2.27383	4.34771	3.71481	8.50876	5.60381	1.61869	1.71802	2.27383
sp|Q8K1A5|TM41B_MOUSE	Tmem41b	TM41B_MOUSE Transmembrane protein 41B	1	1	1.01443	3.48977	4.52079	3.52018	6.63841	5.58799	6.11307	5.86757	4.24333	6.11668	3.88262	4.9703	4.68217	5.52951	5.86757
sp|Q9D0Z3|TMM53_MOUSE	Tmem53	TMM53_MOUSE Transmembrane protein 53	1	1	1.09778	4.46867	5.63579	5.26519	5.86971	6.51573	5.51674	5.46645	3.85084	5.1412	4.18918	5.8879	4.0601	5.13348	5.46645
sp|Q4VAE3|TMM65_MOUSE	Tmem65	TMM65_MOUSE Transmembrane protein 65	1	1	1.19471	2.25088	4.14972	18.9781	5.07139	1.90684	4.7198	4.62749	4.75133	3.8662	4.3953	4.2858	5.74732	4.49938	4.62749
sp|Q8R115|TMM82_MOUSE	Tmem82	TMM82_MOUSE Transmembrane protein 82	1	1	1.05596	5.93691	3.77813	4.75309	4.99074	7.41291	3.89239	4.72243	5.03492	3.76528	6.00138	3.28232	6.36885	4.70236	4.72243
tr|D3Z286|D3Z286_MOUSE	Tmppe	D3Z286_MOUSE Protein Tmppe	1	1	0.953138	5.14365	4.9119	4.66555	4.3362	4.62683	5.72633	5.12032	5.003	4.34605	5.06681	4.50361	5.27167	5.83384	5.12032
sp|Q9JMG3|TMUB1_MOUSE	Tmub1	TMUB1_MOUSE Transmembrane and ubiquitin-like domain-containing protein 1	1	1	1.10733	6.19581	6.22051	5.21843	5.30956	4.74029	5.119	5.95641	3.99307	4.17869	4.99424	4.17844	5.48686	4.53085	5.95641
sp|Q3V209|TMUB2_MOUSE	Tmub2	TMUB2_MOUSE Transmembrane and ubiquitin-like domain-containing protein 2	1	1	1.23837	5.16289	5.59288	4.26948	5.96417	7.22192	6.55653	4.54684	4.49282	4.41047	4.98769	4.59978	4.44077	4.42478	4.54684
sp|Q9DCC8|TOM20_MOUSE	Tomm20	TOM20_MOUSE Mitochondrial import receptor subunit TOM20 homolog	1	1	1.1172	5.23819	3.92557	5.47144	4.93684	6.36627	4.58493	4.34161	5.03128	4.04316	5.5907	4.35545	4.72521	3.99497	4.34161
sp|Q9EQJ0|TPC1_MOUSE	Tpcn1	TPC1_MOUSE Two pore calcium channel protein 1	1	1	0.907326	3.80556	4.79997	3.74589	4.79264	4.08537	5.36215	5.48831	5.83503	5.09733	4.44338	5.91991	5.39535	4.60837	5.48831
tr|B7ZNL3|B7ZNL3_MOUSE	Tpm1	B7ZNL3_MOUSE Tpm1 protein	1	1	1.50413	7.48933	4.32542	3.93677	9.70516	7.8887	6.11778	4.77419	4.4667	3.74348	4.14104	3.26468	7.09169	4.02283	4.77419
sp|Q9DBS2|TPRGL_MOUSE	Tprg1l	TPRGL_MOUSE Tumor protein p63-regulated gene 1-like protein	1	1	0.786796	4.33292	4.04868	4.4771	4.63955	5.04536	3.83015	4.88402	5.83855	4.27507	6.62695	4.81769	6.18705	5.62801	4.88402
sp|O70281|TPST1_MOUSE	Tpst1	TPST1_MOUSE Protein-tyrosine sulfotransferase 1	1	1	0.936293	5.10739	4.40844	4.02575	4.87292	4.70658	4.4627	4.17388	6.34031	6.76777	4.89644	6.01846	5.44922	4.26094	4.17388
sp|P39429|TRAF2_MOUSE	Traf2	TRAF2_MOUSE TNF receptor-associated factor 2	1	1	1.15125	4.18065	5.22981	5.615	5.09299	5.3225	5.30265	4.98338	4.28807	3.80955	4.24831	4.13085	4.50815	5.29357	4.98338
sp|Q6PD31|TRAK1_MOUSE	Trak1	TRAK1_MOUSE Trafficking kinesin-binding protein 1	1	1	0.910686	2.07192	3.6114	2.27515	8.15429	5.80728	5.64861	6.08096	4.43888	4.87947	3.94691	6.78668	5.67608	5.2791	6.08096
tr|F8VQF9|F8VQF9_MOUSE	Trappc10	F8VQF9_MOUSE Trafficking protein particle complex subunit 10	1	1	0.795112	3.61656	3.83342	3.98025	4.43711	4.82583	4.57305	5.40443	5.04308	5.03476	5.62311	4.95057	6.1663	6.70878	5.40443
sp|Q3U0M1|TPPC9_MOUSE	Trappc9	TPPC9_MOUSE Trafficking protein particle complex subunit 9	1	1	0.898841	6.36133	5.68319	5.47818	1.44548	4.95757	5.038	3.93596	5.42278	4.53136	4.14773	6.28536	5.95674	6.75112	3.93596
sp|Q9R1R2|TRIM3_MOUSE	Trim3	TRIM3_MOUSE Tripartite motif-containing protein 3	1	1	0.791946	3.65484	3.4326	4.03083	4.77409	4.69803	4.33854	5.29333	4.59045	4.51063	5.61462	5.58705	5.38554	8.26693	5.29333
sp|Q8C1Z8|TM10A_MOUSE	Trmt10a	TM10A_MOUSE tRNA methyltransferase 10 homolog A	1	1	1.16623	4.42068	6.45214	6.82975	6.0994	4.8369	3.51698	4.94623	4.98912	3.86354	4.91332	4.38394	4.18973	3.84274	4.94623
sp|Q8C0D0|TRUB1_MOUSE	Trub1	TRUB1_MOUSE Probable tRNA pseudouridine synthase 1	1	1	0.979699	3.71322	4.67309	4.09146	4.87154	4.64535	5.7427	6.08684	4.23882	5.0207	4.73645	3.91524	5.18634	5.03518	6.08684
tr|Q9QUK9|Q9QUK9_MOUSE	Try5	Q9QUK9_MOUSE MCG15083	1	1	0.957897	4.34043	4.20097	5.38491	5.44254	4.62161	5.47415	5.10555	5.17581	5.58585	5.92039	4.61887	5.56792	5.15053	5.10555
tr|E9Q7M2|E9Q7M2_MOUSE	Tsc22d2	E9Q7M2_MOUSE Protein Tsc22d2	1	1	1.10418	5.04292	5.73773	5.27626	5.21995	6.19012	5.11207	3.73373	5.01468	4.60573	4.02002	5.75977	4.41412	5.16481	3.73373
sp|Q6P7W5|SEN2_MOUSE	Tsen2	SEN2_MOUSE tRNA-splicing endonuclease subunit Sen2	1	1	1.22999	6.57176	4.69787	4.84165	4.68315	5.63139	6.25223	5.80254	3.90146	4.39337	4.39732	4.78092	4.27578	4.53949	5.80254
sp|Q62283|TSN7_MOUSE	Tspan7	TSN7_MOUSE Tetraspanin-7	1	1	0.924978	3.89112	4.31587	4.40214	4.51707	3.72256	5.40708	4.95242	5.34697	5.36266	5.67555	5.38957	5.89233	3.85129	4.95242
sp|Q8R3G9|TSN8_MOUSE	Tspan8	TSN8_MOUSE Tetraspanin-8	1	1	1.17293	5.55949	5.43858	3.71118	5.74615	5.52294	6.44604	5.75489	4.52154	3.77108	5.35718	3.90315	6.96262	4.41241	5.75489
tr|H7BWY8|H7BWY8_MOUSE	Tsr2	H7BWY8_MOUSE Pre-rRNA-processing protein TSR2 homolog	1	1	1.02987	6.59271	4.74539	5.7683	4.22108	5.17038	4.88153	5.22304	5.34995	3.54675	4.75705	4.27962	5.55898	5.24344	5.22304
sp|Q5HZH2|TSR3_MOUSE	Tsr3	TSR3_MOUSE Ribosome biogenesis protein TSR3 homolog	1	1	1.03403	5.19657	4.60843	4.63498	4.32054	6.17949	4.51031	4.78709	5.5207	4.85855	5.2001	5.21938	4.91889	4.774	4.78709
sp|Q9DAC7|TTC32_MOUSE	Ttc32	TTC32_MOUSE Tetratricopeptide repeat protein 32	1	1	0.972907	4.97488	5.15256	4.90176	5.28812	4.90948	4.68026	5.13648	4.79275	5.22726	4.17299	4.63207	5.2377	5.97347	5.13648
sp|Q8R3H9|TTC4_MOUSE	Ttc4	TTC4_MOUSE Tetratricopeptide repeat protein 4	1	1	0.951837	2.30551	3.39338	3.19418	7.87331	6.4427	5.47469	5.84527	4.8754	6.13387	5.46578	4.25631	4.2133	5.33098	5.84527
sp|P38585|TTL_MOUSE	Ttl	TTL_MOUSE Tubulin--tyrosine ligase	1	1	1.15743	7.01433	6.44716	4.4984	5.34369	5.43041	5.30929	5.23541	4.17265	4.39774	3.97782	3.59765	5.53131	5.18929	5.23541
sp|Q3TH73|TTYH2_MOUSE	Ttyh2	TTYH2_MOUSE Protein tweety homolog 2	1	1	0.913706	5.14895	3.91327	4.47364	4.52021	4.93157	4.71234	5.06268	5.09738	5.19043	5.34267	4.72901	5.16876	4.82987	5.06268
sp|Q3UX10|TBAL3_MOUSE	Tubal3	TBAL3_MOUSE Tubulin alpha chain-like 3	1	1	0.933769	5.889	4.60559	4.01872	5.03455	5.1968	4.13286	6.42099	5.27416	4.67569	4.60941	4.5121	6.13729	4.97058	6.42099
sp|Q9D4F8|GCP4_MOUSE	Tubgcp4	GCP4_MOUSE Gamma-tubulin complex component 4	1	1	1.13196	4.50917	4.82191	6.21309	4.71322	5.34924	5.17564	5.52695	3.80266	4.25298	5.85782	5.00517	3.6724	5.07501	5.52695
sp|Q9D8T4|TV23B_MOUSE	Tvp23b	TV23B_MOUSE Golgi apparatus membrane protein TVP23 homolog B	1	1	0.962768	4.75192	4.26697	3.11805	5.73197	6.18525	4.66798	5.08846	4.84566	5.71244	4.88974	4.82455	5.59195	5.2533	5.08846
sp|Q9CQM5|TXD17_MOUSE	Txndc17	TXD17_MOUSE Thioredoxin domain-containing protein 17	1	1	1.05482	5.08544	4.88821	5.11177	6.7234	5.09665	5.12182	5.67136	4.20761	5.56269	3.57697	5.39752	4.00318	6.22032	5.67136
sp|P83877|TXN4A_MOUSE	Txnl4a	TXN4A_MOUSE Thioredoxin-like protein 4A	1	1	1.01279	5.20978	5.00834	3.17886	5.29256	5.73188	5.13592	5.01638	4.84884	5.90595	5.02985	5.10616	4.75283	4.67645	5.01638
sp|Q8BUH1|TXN4B_MOUSE	Txnl4b	TXN4B_MOUSE Thioredoxin-like protein 4B	1	1	0.997057	5.1838	6.11657	3.59462	4.36426	4.96647	5.16163	5.37786	5.07226	5.4389	4.89374	5.32769	4.87116	5.05794	5.37786
sp|Q8BGJ9|U2AF4_MOUSE	U2af1l4	U2AF4_MOUSE Splicing factor U2AF 26 kDa subunit	1	1	1.20485	4.63849	5.94204	4.77319	6.0551	5.82843	5.82767	4.83661	4.36228	5.43334	3.80938	4.96909	3.98522	4.92568	4.83661
sp|Q8CGB3|UACA_MOUSE	Uaca	UACA_MOUSE Uveal autoantigen with coiled-coil domains and ankyrin repeats	1	1	1.04795	4.229	4.57624	4.68856	4.93452	5.67852	5.51354	6.23111	5.27234	5.65238	3.82196	5.0699	4.62713	4.42713	6.23111
sp|Q8VDI7|UBAC1_MOUSE	Ubac1	UBAC1_MOUSE Ubiquitin-associated domain-containing protein 1	1	1	0.90215	3.99693	4.94697	4.10606	5.50188	5.01043	5.29618	5.32397	5.53989	4.75364	4.62862	4.97251	6.60605	4.84797	5.32397
sp|Q9CY34|UB2FA_MOUSE	Ube2f	UB2FA_MOUSE NEDD8-conjugating enzyme UBE2F	1	1	0.797427	4.86998	5.17277	4.98475	4.5624	4.62779	5.08187	2.87549	6.57829	5.90656	6.42713	5.21344	7.59135	6.35776	2.87549
sp|P62254|UB2G1_MOUSE	Ube2g1	UB2G1_MOUSE Ubiquitin-conjugating enzyme E2 G1	1	1	0.863818	3.01943	4.96716	5.01708	7.26137	4.06956	5.14676	3.24311	5.74879	6.81478	6.86746	6.73408	5.53391	4.66718	3.24311
sp|P60605|UB2G2_MOUSE	Ube2g2	UB2G2_MOUSE Ubiquitin-conjugating enzyme E2 G2	1	1	1.0533	5.03463	5.53119	6.01837	5.3419	5.17088	5.0829	4.44436	4.62151	4.64656	5.41104	4.74167	4.77151	4.54637	4.44436
sp|Q9EPV8|UBL5_MOUSE	Ubl5	UBL5_MOUSE Ubiquitin-like protein 5	1	1	1.14218	6.47991	4.97664	3.98613	5.91686	5.74272	6.20574	4.57017	4.3306	4.77804	4.31369	5.33392	4.71847	4.54461	4.57017
sp|Q9R0P9|UCHL1_MOUSE	Uchl1	UCHL1_MOUSE Ubiquitin carboxyl-terminal hydrolase isozyme L1	1	1	0.248924	2.67756	2.07225	2.15096	2.90153	1.98485	1.50207	1.76221	3.60947	4.65632	5.52586	5.53181	7.3099	14.1014	1.76221
sp|Q91YL3|UCKL1_MOUSE	Uckl1	UCKL1_MOUSE Uridine-cytidine kinase-like 1	1	1	0.783793	4.08874	4.37125	4.16533	4.45509	4.49877	3.65198	4.95653	4.37784	5.77982	6.35063	6.23021	6.06629	5.17012	4.95653
sp|Q9CZP0|UFSP1_MOUSE	Ufsp1	UFSP1_MOUSE Ufm1-specific protease 1	1	1	0.896125	4.28099	5.21812	5.61866	4.44435	4.21155	4.89462	4.94472	4.72974	4.81407	5.68707	4.87133	5.28151	6.59223	4.94472
sp|O70405|ULK1_MOUSE	Ulk1	ULK1_MOUSE Serine/threonine-protein kinase ULK1	1	1	1.14081	3.91986	4.82975	4.92667	5.10118	5.90674	5.04907	5.10289	4.68337	4.14266	3.26573	4.40732	4.29513	4.75774	5.10289
sp|Q9ES64|USH1C_MOUSE	Ush1c	USH1C_MOUSE Harmonin	1	1	0.804542	4.07316	4.61773	4.30654	3.2509	3.92753	5.27517	5.24075	5.24672	6.08648	4.98699	6.66995	5.33151	5.05825	5.24075
sp|P62069|UBP46_MOUSE	Usp46	UBP46_MOUSE Ubiquitin carboxyl-terminal hydrolase 46	1	1	1.22658	6.34631	5.03264	5.24909	5.36149	5.55982	5.49214	4.35334	4.4287	3.7255	4.78388	4.80077	5.45505	3.75234	4.35334
sp|Q80XC3|US6NL_MOUSE	Usp6nl	US6NL_MOUSE USP6 N-terminal-like protein	1	1	1.13781	4.78439	4.56409	6.32967	5.88654	5.54027	4.49147	4.1724	5.58618	4.61048	4.70579	4.34323	5.39799	5.59787	4.1724
sp|Q5SSI6|UTP18_MOUSE	Utp18	UTP18_MOUSE U3 small nucleolar RNA-associated protein 18 homolog	1	1	1.11957	4.26874	5.65767	4.49452	5.19514	5.91628	5.71889	5.02333	6.0484	6.36436	3.93486	5.28164	4.94001	3.56383	5.02333
sp|O70404|VAMP8_MOUSE	Vamp8	VAMP8_MOUSE Vesicle-associated membrane protein 8	1	1	1.02299	4.23119	4.42897	3.1638	5.58776	4.93968	6.41268	5.23398	4.72687	6.1979	3.99833	5.20353	5.09784	5.32241	5.23398
sp|Q9CZT5|VASN_MOUSE	Vasn	VASN_MOUSE Vasorin	1	1	1.04866	4.79328	5.1394	5.12118	4.92866	5.06013	4.58712	5.29604	4.74686	4.60733	4.45266	4.68954	5.71689	4.9274	5.29604
sp|P97751|VIPR1_MOUSE	Vipr1	VIPR1_MOUSE Vasoactive intestinal polypeptide receptor 1	1	1	1.7733	6.71914	4.34632	6.89216	6.00831	8.24556	4.89057	5.07925	3.35342	3.4131	3.45972	3.277	3.40262	2.95623	5.07925
sp|Q9CRC0|VKOR1_MOUSE	Vkorc1	VKOR1_MOUSE Vitamin K epoxide reductase complex subunit 1	1	1	1.09583	5.57225	5.47929	4.53292	5.41267	4.9628	5.13979	5.35228	4.69991	5.05035	4.33839	4.60958	4.2152	4.36174	5.35228
sp|Q78T54|VMA21_MOUSE	Vma21	VMA21_MOUSE Vacuolar ATPase assembly integral membrane protein Vma21	1	1	0.916736	3.42766	5.25826	4.80791	5.88586	5.21249	4.24669	5.58215	4.98631	4.8049	5.40049	4.82865	5.21304	5.11691	5.58215
sp|Q99KU0|VMP1_MOUSE	Vmp1	VMP1_MOUSE Vacuole membrane protein 1	1	1	0.709055	3.94055	4.43172	3.14914	4.12747	4.5659	4.2359	4.58399	5.66674	4.7673	8.27142	6.2871	5.81396	5.72117	4.58399
sp|Q8BUB4|WDFY2_MOUSE	Wdfy2	WDFY2_MOUSE WD repeat and FYVE domain-containing protein 2	1	1	0.928272	3.60786	4.21334	3.69888	4.66871	4.8918	5.60331	5.94771	4.58525	5.19937	4.82604	5.23801	4.76536	4.90359	5.94771
tr|E9PV60|E9PV60_MOUSE	Wdfy4	E9PV60_MOUSE Protein Wdfy4	1	1	1.15243	5.49496	3.81255	5.36989	5.6717	6.64416	5.56119	5.01944	4.00657	3.67877	3.55574	4.56832	5.19236	6.16544	5.01944
sp|Q8CBE3|WDR37_MOUSE	Wdr37	WDR37_MOUSE WD repeat-containing protein 37	1	1	0.798615	3.63201	3.92307	5.09745	4.4982	5.15175	4.82229	4.84183	5.14453	4.48129	5.88631	5.1221	6.25782	6.28256	4.84183
sp|Q9DB94|WDR53_MOUSE	Wdr53	WDR53_MOUSE WD repeat-containing protein 53	1	1	0.928713	3.77713	4.5404	3.57443	5.68911	5.52525	4.53579	5.33081	4.76844	6.06933	4.46389	4.48671	4.92761	5.42284	5.33081
sp|Q9CWR1|WDR73_MOUSE	Wdr73	WDR73_MOUSE WD repeat-containing protein 73	1	1	1.02398	4.24283	4.87008	5.9105	5.01548	4.51212	5.00329	4.61961	4.25257	5.15178	5.44008	4.64351	4.98973	5.88751	4.61961
sp|Q6PEV3|WIPF2_MOUSE	Wipf2	WIPF2_MOUSE WAS/WASL-interacting protein family member 2	1	1	0.927112	4.08202	4.24507	4.94251	5.79625	4.235	2.5497	4.50301	5.48318	5.22751	5.47191	4.82213	4.70794	4.93134	4.50301
sp|O88286|WIZ_MOUSE	Wiz	WIZ_MOUSE Protein Wiz	1	1	1.28393	6.0812	5.59394	5.73317	5.21408	5.46441	6.8798	4.7639	4.91666	4.62401	3.29869	4.51012	4.2489	4.50938	4.7639
sp|Q8VC51|WAP53_MOUSE	Wrap53	WAP53_MOUSE Telomerase Cajal body protein 1	1	1	1.04728	3.88078	4.24483	3.6236	6.61117	5.96253	6.2157	5.18498	4.83451	5.43673	4.75854	4.1335	5.44894	5.41627	5.18498
sp|Q8K0D7|WRB_MOUSE	Wrb	WRB_MOUSE Tail-anchored protein insertion receptor WRB	1	1	0.760484	4.67621	4.0282	3.79068	4.03522	4.56709	4.00454	5.77057	5.50348	5.06335	5.58278	5.09916	6.14331	6.05203	5.77057
sp|Q91WL8|WWOX_MOUSE	Wwox	WWOX_MOUSE WW domain-containing oxidoreductase	1	1	0.608166	3.5041	3.86218	3.96973	3.10717	3.89364	3.95782	5.5241	5.6003	5.49988	7.67539	4.59606	8.13405	6.91272	5.5241
sp|Q9CX30|YIF1B_MOUSE	Yif1b	YIF1B_MOUSE Protein YIF1B	1	1	1.13907	5.93996	5.4237	4.47234	5.35665	6.02996	4.33792	5.42982	4.4618	4.27973	3.71679	3.78564	5.06719	5.0462	5.42982
sp|Q91VU1|YIPF1_MOUSE	Yipf1	YIPF1_MOUSE Protein YIPF1	1	1	1.03904	6.21938	4.5103	4.89767	4.45745	4.81141	4.73614	4.84663	4.64701	4.61486	5.42904	4.23458	5.24292	4.69985	4.84663
tr|G3X9A3|G3X9A3_MOUSE	Zbtb21	G3X9A3_MOUSE Protein Zbtb21	1	1	0.916566	3.59689	4.30019	2.80893	4.8401	5.15115	6.20723	5.68772	5.19745	7.00727	3.88263	6.4495	5.68684	4.74061	5.68772
sp|Q8BFR6|ZFAN1_MOUSE	Zfand1	ZFAN1_MOUSE AN1-type zinc finger protein 1	1	1	1.00342	4.62423	6.13341	7.02954	6.18259	5.57741	4.81003	3.43657	5.07097	5.63995	6.40434	5.22331	6.36067	6.31001	3.43657
sp|Q497H0|ZFAN3_MOUSE	Zfand3	ZFAN3_MOUSE AN1-type zinc finger protein 3	1	1	1.01152	4.483	5.01922	4.61063	4.91376	4.95216	4.96047	5.15325	4.80826	5.52466	4.76076	4.94071	4.45957	4.63453	5.15325
sp|Q62511|ZFP91_MOUSE	Zfp91	ZFP91_MOUSE E3 ubiquitin-protein ligase ZFP91	1	1	0.970913	4.68928	4.53789	2.81985	5.37424	5.45617	5.18399	5.53804	5.03356	6.30596	4.88973	4.89151	4.67777	5.47852	5.53804
sp|Q9DAZ9|ZFY19_MOUSE	Zfyve19	ZFY19_MOUSE Zinc finger FYVE domain-containing protein 19	1	1	1.00351	4.7096	6.48398	5.67522	3.99464	5.60915	5.24922	4.87678	3.89296	5.56344	4.19244	5.78775	5.98595	4.32773	4.87678
sp|Q8VCM3|ZFY21_MOUSE	Zfyve21	ZFY21_MOUSE Zinc finger FYVE domain-containing protein 21	1	1	0.687837	2.6721	4.14368	3.8842	4.53429	4.23655	4.06755	5.42315	5.91204	5.36495	6.73566	4.81988	6.59187	5.89631	5.42315
sp|Q91VN1|ZNF24_MOUSE	Znf24	ZNF24_MOUSE Zinc finger protein 24	1	1	1.1078	4.4401	4.71251	4.14146	5.88609	5.56155	5.91063	4.89529	4.92172	5.21283	4.33691	4.9611	4.05718	4.26761	4.89529
sp|Q9D115|ZN706_MOUSE	Znf706	ZN706_MOUSE Zinc finger protein 706	1	1	0.81481	3.80583	4.59489	3.42485	4.66035	4.422	3.97507	5.45158	5.7034	6.16483	4.64033	5.4426	5.38052	5.24764	5.45158
sp|Q8BJ90|ZN771_MOUSE	Znf771	ZN771_MOUSE Zinc finger protein 771	1	1	1.02025	6.3237	5.01789	4.67027	3.14377	5.50811	5.1144	4.86301	4.59779	4.07374	4.93546	5.33291	4.99082	4.94899	4.86301
sp|P01629|KV2A4_MOUSE		KV2A4_MOUSE Ig kappa chain V-II region 2S1.3	2	1	1.43476	8.65012	5.21825	2.43287	5.7901	3.8828	2.97862	10.9862	4.46101	3.43237	3.05694	3.75295	4.17294	1.21951	10.9862
sp|P01654|KV3A1_MOUSE		KV3A1_MOUSE Ig kappa chain V-III region PC 2880/PC 1229	2	1	1.44545	15.223	3.23045	2.78007	5.03107	5.11933	3.03576	5.34102	4.11172	4.30273	2.30535	2.40182	2.70511	5.32229	5.34102
sp|P01796|HVM27_MOUSE		HVM27_MOUSE Ig heavy chain V-III region A4	2	1	1.04998	4.09414	3.60808	4.77445	5.03681	7.89255	4.03015	5.67497	5.17668	6.00649	2.73463	3.7173	3.77198	8.94812	5.67497
sp|Q8K0Y7|CI142_MOUSE		CI142_MOUSE Uncharacterized protein C9orf142 homolog	2	1	1.42237	5.40098	6.88124	5.96253	5.18253	5.68261	6.17198	4.82354	4.94433	3.94567	3.91486	4.45662	3.39633	3.7638	4.82354
sp|Q8R0P4|AAMDC_MOUSE	Aamdc	AAMDC_MOUSE Mth938 domain-containing protein	2	1	0.895519	4.04824	5.35629	5.23237	4.2449	3.75701	5.41959	5.36148	4.05912	5.70767	3.75698	5.42622	6.59539	7.11129	5.36148
sp|Q8BGG9|ACNT2_MOUSE	Acnat2	ACNT2_MOUSE Acyl-coenzyme A amino acid N-acyltransferase 2	2	1	0.363609	0.872941	1.62252	1.9745	1.05912	1.77872	3.37589	7.80496	4.92061	4.76825	8.4976	4.57163	6.97024	7.94048	7.80496
sp|Q8R5C5|ACTY_MOUSE	Actr1b	ACTY_MOUSE Beta-centractin	2	1	0.718486	3.59023	5.58981	3.73731	3.77497	3.40873	4.14013	5.44607	5.78335	5.86289	5.73026	4.88798	6.31696	6.88781	5.44607
sp|Q3UYH7|ARBK2_MOUSE	Adrbk2	ARBK2_MOUSE Beta-adrenergic receptor kinase 2	2	1	0.857142	4.89498	4.04432	4.57056	5.09824	5.11513	4.17153	4.40499	5.52639	5.23527	5.29421	5.48515	5.20895	6.35002	4.40499
tr|E9QNR6|E9QNR6_MOUSE	AI837181	E9QNR6_MOUSE Protein AI837181	2	1	0.933266	4.45711	5.60602	5.30069	6.31835	5.87621	4.88939	3.24891	5.6192	6.32453	5.78431	5.63306	6.04465	5.88626	3.24891
sp|O70200|AIF1_MOUSE	Aif1	AIF1_MOUSE Allograft inflammatory factor 1	2	1	1.25324	8.42824	6.25669	6.98686	2.18265	6.17237	4.54953	4.93943	4.21907	3.29215	3.20409	4.20676	3.78994	5.23296	4.93943
sp|Q3UGP8|AG10B_MOUSE	Alg10b	AG10B_MOUSE Putative Dol-P-Glc:Glc(2)Man(9)GlcNAc(2)-PP-Dol alpha-1,2-glucosyltransferase	2	1	0.966785	4.06131	4.59678	4.24993	5.32906	5.286	4.41342	5.31446	4.96632	5.29158	4.42926	5.63483	4.9102	4.13952	5.31446
sp|Q60I26|AL2CL_MOUSE	Als2cl	AL2CL_MOUSE ALS2 C-terminal-like protein	2	1	1.11486	5.44841	6.18585	5.13351	5.75395	5.8859	6.28596	3.50117	5.90843	5.34475	5.44112	5.18602	4.39098	4.29892	3.50117
sp|O08739|AMPD3_MOUSE	Ampd3	AMPD3_MOUSE AMP deaminase 3	2	1	1.10241	4.57323	5.56909	5.4305	5.36606	5.05528	5.27115	4.53095	4.91159	4.80476	4.26315	4.68058	5.67139	5.57207	4.53095
sp|Q91W96|APC4_MOUSE	Anapc4	APC4_MOUSE Anaphase-promoting complex subunit 4	2	1	0.942988	4.65607	4.72362	4.82934	4.1805	5.38429	4.50939	4.81721	4.91484	4.57414	4.55353	5.14265	5.66473	6.3109	4.81721
sp|Q8BTZ5|ANR46_MOUSE	Ankrd46	ANR46_MOUSE Ankyrin repeat domain-containing protein 46	2	1	1.17929	5.55854	5.36628	4.94998	5.14291	6.48042	5.41346	4.75067	5.0565	3.80049	4.99203	3.66417	4.65504	3.62082	4.75067
tr|G3X9D6|G3X9D6_MOUSE	Apon	G3X9D6_MOUSE Apolipoprotein N, isoform CRA_a	2	1	1.11368	3.90555	3.62035	3.39219	8.67233	8.4505	4.35096	5.48942	5.11889	3.74181	3.9863	4.19001	5.11784	4.74707	5.48942
sp|P84084|ARF5_MOUSE	Arf5	ARF5_MOUSE ADP-ribosylation factor 5	2	1	1.00475	5.05926	4.73124	4.02887	4.98935	6.07295	5.49258	5.4561	4.52926	5.46612	4.83165	5.02502	4.98706	4.94642	5.4561
sp|Q3UL36|ARGL1_MOUSE	Arglu1	ARGL1_MOUSE Arginine and glutamate-rich protein 1	2	1	1.40371	6.89845	6.31348	5.72965	5.85343	5.66923	6.02809	5.05289	4.12155	3.98357	3.32594	4.21003	3.75469	3.43454	5.05289
sp|Q8BYW1|RHG25_MOUSE	Arhgap25	RHG25_MOUSE Rho GTPase-activating protein 25	2	1	1.09224	4.36679	4.28292	3.89733	6.48592	7.33738	5.31112	5.18754	4.37868	4.38327	3.93647	4.36718	4.772	6.32403	5.18754
sp|Q9WUL7|ARL3_MOUSE	Arl3	ARL3_MOUSE ADP-ribosylation factor-like protein 3	2	1	1.12619	4.61515	5.21831	4.67318	5.53553	6.26013	4.98343	5.72902	4.29351	5.50915	3.82288	4.64811	4.07789	5.49033	5.72902
sp|P97450|ATP5J_MOUSE	Atp5j	ATP5J_MOUSE ATP synthase-coupling factor 6, mitochondrial	2	1	0.976989	3.10546	6.33386	2.15944	5.60158	2.98784	10.9598	6.22163	3.27871	6.06361	2.18372	6.48769	5.14095	8.04117	6.22163
sp|Q3UD01|A7L3B_MOUSE	Atxn7l3b	A7L3B_MOUSE Putative ataxin-7-like protein 3B	2	1	1.09196	5.12027	5.0332	4.39291	5.4243	6.12443	5.57166	5.63931	4.77742	4.5245	3.98937	4.09595	4.92553	4.8674	5.63931
sp|Q91YN9|BAG2_MOUSE	Bag2	BAG2_MOUSE BAG family molecular chaperone regulator 2	2	1	1.66962	6.36147	7.20822	6.06692	6.33583	6.07774	6.3469	4.8175	4.08234	4.32912	2.81209	3.39957	3.33131	2.21447	4.8175
sp|Q9QZK2|BCAR3_MOUSE	Bcar3	BCAR3_MOUSE Breast cancer anti-estrogen resistance protein 3	2	1	1.03978	4.87237	6.20167	4.4052	4.88268	4.5947	5.08989	5.07501	5.02888	5.02736	4.44813	4.97054	4.63099	4.9702	5.07501
sp|Q921K9|BCL7B_MOUSE	Bcl7b	BCL7B_MOUSE B-cell CLL/lymphoma 7 protein family member B	2	1	0.970134	4.23328	4.42268	3.53989	6.4545	6.05938	4.60208	4.94956	4.72751	5.70007	5.50754	6.04776	6.19054	4.77757	4.94956
sp|Q9JJS6|BCDO1_MOUSE	Bcmo1	BCDO1_MOUSE Beta,beta-carotene 15,15'-monooxygenase	2	1	1.01701	3.73126	4.32876	3.79074	5.60922	6.7009	4.54129	5.6782	4.56105	4.98415	4.15348	4.51207	4.43648	4.80764	5.6782
sp|Q9CWG9|BL1S2_MOUSE	Bloc1s2	BL1S2_MOUSE Biogenesis of lysosome-related organelles complex 1 subunit 2	2	1	0.932748	3.98182	4.94734	4.37216	4.97736	5.23975	4.75987	5.23994	5.00563	4.1033	4.86938	4.29032	5.02426	5.48198	5.23994
sp|Q8VED2|BL1S4_MOUSE	Bloc1s4	BL1S4_MOUSE Biogenesis of lysosome-related organelles complex 1 subunit 4	2	1	0.671132	4.03386	4.66298	3.72154	2.83763	4.37804	3.96143	4.27169	6.23278	8.0704	6.41344	6.06272	1.79189	9.19832	4.27169
sp|Q5SQY2|BOD1_MOUSE	Bod1	BOD1_MOUSE Biorientation of chromosomes in cell division protein 1	2	1	0.996424	4.87608	5.69004	5.19547	4.54745	4.47789	5.14427	5.28926	4.25953	3.96635	4.5933	5.06656	5.43597	4.93004	5.28926
sp|Q8BXV2|BRI3B_MOUSE	Bri3bp	BRI3B_MOUSE BRI3-binding protein	2	1	0.821479	4.9356	3.69409	5.84702	4.05615	4.7516	4.13258	4.23827	5.24416	5.19483	7.38614	4.5691	5.90624	4.39585	4.23827
sp|Q9R1W5|CALRL_MOUSE	Calcrl	CALRL_MOUSE Calcitonin gene-related peptide type 1 receptor	2	1	0.946337	3.93493	4.36878	4.5028	5.00771	5.22724	5.00465	4.88733	5.40343	5.37938	5.30303	4.83425	5.02875	4.44689	4.88733
sp|Q9R1S8|CAN7_MOUSE	Capn7	CAN7_MOUSE Calpain-7	2	1	1.15893	4.22288	6.03672	6.11745	6.19314	5.78136	5.0537	4.90266	4.52594	3.91059	4.75397	4.11703	4.33923	4.06471	4.90266
sp|P29452|CASP1_MOUSE	Casp1	CASP1_MOUSE Caspase-1	2	1	0.840921	3.95606	3.67911	4.59932	5.17711	5.23088	4.57227	5.11878	5.05209	5.31165	4.66338	5.07747	5.13078	6.12769	5.11878
sp|Q8K1A6|C2D1A_MOUSE	Cc2d1a	C2D1A_MOUSE Coiled-coil and C2 domain-containing protein 1A	2	1	0.983973	4.50351	5.27454	4.51767	5.10631	4.98262	4.90246	5.61963	5.01577	5.60133	4.61787	5.11761	4.72003	5.29347	5.61963
sp|Q8C6E0|CC104_MOUSE	Ccdc104	CC104_MOUSE Coiled-coil domain-containing protein 104	2	1	0.792882	5.6661	5.48726	5.01862	3.35143	4.05539	4.23128	5.11666	4.95521	4.531	6.57405	5.38059	6.04317	6.53133	5.11666
sp|Q9DCG2|CD302_MOUSE	Cd302	CD302_MOUSE CD302 antigen	2	1	1.21251	5.17212	3.67831	5.77492	4.84177	6.21109	3.80288	4.65734	5.54638	3.18197	5.2436	2.32502	4.36888	3.47714	4.65734
sp|P15379|CD44_MOUSE	Cd44	CD44_MOUSE CD44 antigen	2	1	1.15285	6.82324	4.29166	6.21518	5.06427	6.43446	3.78066	4.72884	4.16139	2.94377	4.12691	4.08187	5.10202	6.86359	4.72884
sp|Q8BGZ4|CDC23_MOUSE	Cdc23	CDC23_MOUSE Cell division cycle protein 23 homolog	2	1	0.913611	4.65485	4.67125	4.91483	4.71777	4.85687	4.28874	4.98869	4.71859	4.64783	5.63161	4.54528	5.18146	6.15941	4.98869
sp|Q91W92|BORG5_MOUSE	Cdc42ep1	BORG5_MOUSE Cdc42 effector protein 1	2	1	0.930528	4.51303	4.79237	3.88146	4.2801	5.60825	4.15518	5.97448	5.16713	5.75371	4.75692	4.46209	5.12484	4.15604	5.97448
sp|P97377|CDK2_MOUSE	Cdk2	CDK2_MOUSE Cyclin-dependent kinase 2	2	1	1.03419	4.7616	5.36417	4.39245	4.66014	5.1394	5.50754	5.68944	4.14524	5.016	4.68597	4.25034	5.59329	5.02795	5.68944
sp|Q8BTW8|CK5P1_MOUSE	Cdk5rap1	CK5P1_MOUSE CDK5 regulatory subunit-associated protein 1	2	1	0.806084	3.99151	4.26055	4.48578	5.49147	4.83927	4.11575	5.2343	5.29794	6.26781	4.52262	5.72747	5.06626	6.29157	5.2343
tr|Q8BTE5|Q8BTE5_MOUSE	Cebpzos	Q8BTE5_MOUSE Uncharacterized protein	2	1	0.693309	3.21114	3.40991	3.93648	3.95112	3.70956	4.28832	4.34007	6.64232	6.48488	5.63833	6.17483	7.34426	5.25151	4.34007
sp|P05208|CEL2A_MOUSE	Cela2a	CEL2A_MOUSE Chymotrypsin-like elastase family member 2A	2	1	0.46993	4.55051	1.01277	0.605302	6.47409	1.68461	0.294861	9.20873	5.28648	4.252	2.70617	3.49975	32.2793	3.29488	9.20873
tr|Q7TNL9|Q7TNL9_MOUSE	Chchd10	Q7TNL9_MOUSE Coiled-coil-helix-coiled-coil-helix domain containing 10	2	1	1.29529	5.87142	7.89735	10.6848	4.32503	3.35321	4.13368	3.95311	4.21043	3.96032	4.70415	4.31173	4.2531	5.71025	3.95311
tr|D3Z6E3|D3Z6E3_MOUSE	Chst13	D3Z6E3_MOUSE Protein Chst13	2	1	1.03035	4.56046	4.72889	4.67021	5.06194	5.23709	5.20776	5.11956	4.78039	5.40872	4.25617	5.11315	4.83913	4.96909	5.11956
sp|Q9CY57|CHTOP_MOUSE	Chtop	CHTOP_MOUSE Chromatin target of PRMT1 protein	2	1	0.960274	4.49142	4.93619	3.75918	5.51923	5.01825	4.36766	4.65181	5.41383	5.16152	4.33898	4.69456	4.84575	6.25305	4.65181
sp|Q61418|CLCN4_MOUSE	Clcn4	CLCN4_MOUSE H(+)/Cl(-) exchange transporter 4	2	1	0.944931	3.88561	4.69173	3.83566	5.40213	5.14828	5.44567	4.7574	5.79244	6.24804	5.85661	5.45803	4.11351	4.58627	4.7574
sp|Q80U30|CL16A_MOUSE	Clec16a	CL16A_MOUSE Protein CLEC16A	2	1	0.813198	2.90762	6.86016	2.73237	4.70083	3.15411	7.39983	6.11549	4.43526	5.64831	4.23932	5.80174	6.28249	6.34746	6.11549
sp|Q3UJ81|NEPR1_MOUSE	Cnep1r1	NEPR1_MOUSE Nuclear envelope phosphatase-regulatory subunit 1	2	1	1.24119	5.64764	5.57354	4.48588	5.99333	6.31808	5.20008	5.33996	4.42392	4.45503	3.99355	3.9254	4.07744	4.9201	5.33996
sp|Q8C5L3|CNOT2_MOUSE	Cnot2	CNOT2_MOUSE CCR4-NOT transcription complex subunit 2	2	1	0.998951	4.75162	4.7769	6.59794	4.50644	4.29852	5.3349	5.38247	5.01128	5.7132	4.6855	3.12013	6.80382	4.93922	5.38247
sp|Q8VEG6|CNO6L_MOUSE	Cnot6l	CNO6L_MOUSE CCR4-NOT transcription complex subunit 6-like	2	1	1.25093	5.565	6.63358	4.41096	5.88756	5.253	6.3925	4.87742	4.27703	4.40311	4.09012	4.67648	4.1896	4.42138	4.87742
sp|Q3SXB8|COL11_MOUSE	Colec11	COL11_MOUSE Collectin-11	2	1	1.00929	4.84554	4.72126	4.11211	5.47485	5.55029	5.62946	5.21701	4.37374	6.28306	4.04436	4.8685	4.775	5.45695	5.21701
sp|P17665|COX7C_MOUSE	Cox7c	COX7C_MOUSE Cytochrome c oxidase subunit 7C, mitochondrial	2	1	1.09034	5.85882	4.34243	3.56879	5.2995	6.65266	5.48133	4.92733	5.17514	5.14218	4.10397	4.72002	5.54972	4.31436	4.92733
sp|P14847|CRP_MOUSE	Crp	CRP_MOUSE C-reactive protein	2	1	1.20448	5.61676	5.07286	5.07355	5.30299	7.67552	5.55994	4.62051	5.30924	4.18257	3.94628	3.93169	4.33955	4.7032	4.62051
sp|Q9JHS9|CWC15_MOUSE	Cwc15	CWC15_MOUSE Spliceosome-associated protein CWC15 homolog	2	1	1.16695	5.40542	5.06772	4.66298	5.30087	5.95929	5.62358	5.2241	5.30454	5.28576	4.75691	4.55738	5.04136	4.06595	5.2241
sp|P12791-2|CP2BA_MOUSE	Cyp2b10	CP2BA_MOUSE Isoform 2 of Cytochrome P450 2B10	2	1	0.710964	2.96333	1.70483	3.73702	3.03898	14.724	6.54662	3.84943	4.97709	1.85432	7.08121	3.41917	12.603	16.8425	3.84943
sp|Q3UHX9|CI114_MOUSE	D2Wsu81e	CI114_MOUSE Uncharacterized protein C9orf114 homolog	2	1	0.836337	5.51603	5.04347	4.66523	4.14863	4.62155	3.61467	4.74415	5.20628	6.06947	7.19018	5.30658	5.64379	4.30433	4.74415
sp|Q9QZB9|DCTN5_MOUSE	Dctn5	DCTN5_MOUSE Dynactin subunit 5	2	1	0.728079	4.02202	4.2562	3.78861	4.04186	4.07143	4.64547	4.88398	8.65991	2.7649	6.39421	5.8888	4.61645	6.17814	4.88398
sp|Q9JJY4|DDX20_MOUSE	Ddx20	DDX20_MOUSE Probable ATP-dependent RNA helicase DDX20	2	1	0.936033	4.34345	4.81055	4.53724	4.46045	5.18387	4.64442	5.24015	4.92794	4.66421	4.7811	5.21479	5.09536	5.27832	5.24015
sp|O54786|DFFA_MOUSE	Dffa	DFFA_MOUSE DNA fragmentation factor subunit alpha	2	1	1.01648	5.16109	5.78661	4.86097	5.16286	4.85489	5.48623	5.06461	5.21368	4.64326	4.94491	4.11001	5.33528	5.34986	5.06461
sp|O35435|PYRD_MOUSE	Dhodh	PYRD_MOUSE Dihydroorotate dehydrogenase (quinone), mitochondrial	2	1	1.44235	3.78629	4.9444	4.91833	6.06869	5.38768	7.55589	5.35406	4.34065	3.9024	3.52309	4.65371	3.46304	2.92892	5.35406
sp|Q9R0Z9-2|RHG07_MOUSE	Dlc1	RHG07_MOUSE Isoform 2 of Rho GTPase-activating protein 7	2	1	1.14697	5.93378	5.8405	5.60026	5.03573	4.99924	5.61954	5.19149	5.37859	4.45105	3.86129	6.3964	4.62969	4.22446	5.19149
sp|Q9CQV7|TIM14_MOUSE	Dnajc19	TIM14_MOUSE Mitochondrial import inner membrane translocase subunit TIM14	2	1	0.901318	3.86427	4.44338	3.99502	4.59646	3.88533	5.73912	5.15955	4.10946	6.20743	5.13686	5.86209	5.66344	5.13966	5.15955
sp|Q9D113|DNLZ_MOUSE	Dnlz	DNLZ_MOUSE DNL-type zinc finger protein	2	1	0.890209	3.60278	4.52104	4.99484	5.17771	4.03005	5.09336	4.33532	4.99896	5.17365	7.85485	6.04267	3.96577	4.01194	4.33532
sp|Q8VDR9|DOCK6_MOUSE	Dock6	DOCK6_MOUSE Dedicator of cytokinesis protein 6	2	1	0.963311	4.99208	4.58108	3.64269	4.95577	5.04669	4.91741	5.26916	4.14473	5.05095	6.62722	5.54446	4.48256	4.71557	5.26916
sp|Q80YA7|DPP8_MOUSE	Dpp8	DPP8_MOUSE Dipeptidyl peptidase 8	2	1	1.23736	5.69441	5.40956	5.9064	5.59901	6.01999	4.69389	5.40522	4.39507	4.45133	3.38163	4.06098	4.32478	5.25826	5.40522
sp|Q9D7B1|DUS2L_MOUSE	Dus2	DUS2L_MOUSE tRNA-dihydrouridine(20) synthase [NAD(P)+]-like	2	1	0.976689	4.84732	5.40638	4.84254	4.30707	5.19076	4.67204	5.55135	4.88581	4.86523	4.55301	4.49497	4.85262	5.06281	5.55135
tr|A1L341|A1L341_MOUSE	Dyrk1a	A1L341_MOUSE Dual-specificity tyrosine-phosphorylation-regulated kinase 1A	2	1	1.03975	4.88124	4.70435	4.37775	5.04474	5.89095	4.69549	5.3963	4.81205	5.50724	3.77252	4.9561	4.54708	4.45867	5.3963
sp|Q8K2D3|EDC3_MOUSE	Edc3	EDC3_MOUSE Enhancer of mRNA-decapping protein 3	2	1	1.17848	5.47619	5.74288	7.02194	5.09584	4.98496	5.72747	4.42888	3.85738	4.51954	5.38274	4.29838	3.57304	4.09188	4.42888
tr|Q8BJT9|Q8BJT9_MOUSE	Edem2	Q8BJT9_MOUSE ER degradation enhancer, mannosidase alpha-like 2	2	1	1.05279	4.87512	4.69182	3.90913	7.59154	4.51594	4.94172	6.58147	4.60137	4.44744	3.53961	4.03569	4.43939	4.46506	6.58147
sp|Q921E6-2|EED_MOUSE	Eed	EED_MOUSE Isoform 2 of Polycomb protein EED	2	1	1.01466	4.04144	4.78753	3.98725	5.7091	5.91131	5.09678	5.15943	4.86896	4.85181	4.81881	5.19254	5.22728	4.98312	5.15943
tr|E9QP49|E9QP49_MOUSE	Ehbp1l1	E9QP49_MOUSE EH domain-binding protein 1-like protein 1	2	1	1.05832	3.78199	5.38924	6.71229	4.48702	4.28736	5.17668	5.28388	4.57092	3.97214	4.62793	4.23433	5.61887	5.31051	5.28388
sp|Q8BHI7|ELOV5_MOUSE	Elovl5	ELOV5_MOUSE Elongation of very long chain fatty acids protein 5	2	1	0.833685	7.08967	2.93601	4.19978	5.87308	6.38588	3.60882	4.90208	5.16396	5.26805	6.66238	3.47265	5.66935	6.49392	4.90208
sp|Q923X1|ELTD1_MOUSE	Eltd1	ELTD1_MOUSE EGF, latrophilin seven transmembrane domain-containing protein 1	2	1	1.11505	2.89184	2.69118	2.27235	6.11698	7.63078	7.99207	5.39235	4.51865	5.36582	3.02659	4.46318	4.03977	5.46317	5.39235
sp|Q8BTJ4|ENPP4_MOUSE	Enpp4	ENPP4_MOUSE Bis(5'-adenosyl)-triphosphatase enpp4	2	1	1.26069	4.72098	5.25831	4.80999	5.71643	5.69625	5.62442	4.96195	3.95445	5.08142	3.7717	5.5043	3.64588	4.73184	4.96195
sp|Q91Y47|FA11_MOUSE	F11	FA11_MOUSE Coagulation factor XI	2	1	1.26293	5.86462	6.76103	6.27633	5.13656	5.17134	5.23593	5.19336	4.29693	4.34071	3.27458	5.40335	3.51596	3.13284	5.19336
sp|P11404|FABPH_MOUSE	Fabp3	FABPH_MOUSE Fatty acid-binding protein, heart	2	1	1.54557	15.146	2.97324	1.44318	8.37754	1.10039	7.34051	20.5412	4.301	1.52997	6.8017	0.717364	0.591447	0.511516	20.5412
sp|Q61160|FADD_MOUSE	Fadd	FADD_MOUSE FAS-associated death domain protein	2	1	1.10806	5.38635	5.71807	5.79802	4.91171	4.88412	5.84012	5.16475	4.05535	5.40786	4.58204	4.56417	4.73844	5.03003	5.16475
sp|Q9CQY2|RAM_MOUSE	Fam103a1	RAM_MOUSE RNMT-activating mini protein	2	1	0.968601	4.40939	4.5641	4.86408	5.19475	4.58987	5.33424	4.98618	4.47861	5.27878	5.20639	4.9859	5.59763	4.69532	4.98618
sp|Q8BGY7|F210A_MOUSE	Fam210a	F210A_MOUSE Protein FAM210A	2	1	1.03233	4.79756	4.83232	4.61295	4.63453	4.27949	5.69037	5.26912	5.20146	5.49384	4.88786	4.88113	5.56843	5.29638	5.26912
sp|Q7TMV3|FAKD5_MOUSE	Fastkd5	FAKD5_MOUSE FAST kinase domain-containing protein 5	2	1	1.02866	4.32028	5.21769	4.83048	4.50817	4.42348	5.61822	5.42817	4.77664	5.57807	4.47718	5.05728	4.44187	4.62062	5.42817
sp|Q9WVH9|FBLN5_MOUSE	Fbln5	FBLN5_MOUSE Fibulin-5	2	1	1.08862	4.80106	5.29778	4.52653	5.85756	6.27985	5.57631	5.5722	5.5337	3.88226	4.62161	4.29364	4.9763	5.33572	5.5722
sp|P70451|FER_MOUSE	Fer	FER_MOUSE Tyrosine-protein kinase Fer	2	1	0.910927	4.41407	4.81208	4.9529	4.83973	4.72589	4.89126	4.76258	5.07795	5.45411	5.11064	5.66353	5.47258	6.05816	4.76258
tr|E9QKY4|E9QKY4_MOUSE	Fgd5	E9QKY4_MOUSE FYVE, RhoGEF and PH domain-containing protein 5	2	1	1.28693	7.42796	4.97415	6.16496	5.7074	5.07283	5.14818	4.82397	4.52755	4.43441	4.06256	3.87387	4.73114	4.10291	4.82397
sp|Q03142|FGFR4_MOUSE	Fgfr4	FGFR4_MOUSE Fibroblast growth factor receptor 4	2	1	1.09712	4.21047	4.74673	4.19401	6.23255	6.41513	5.84887	4.57896	4.04773	5.76786	5.23222	5.2533	4.39596	4.89548	4.57896
sp|Q91WF7|FIG4_MOUSE	Fig4	FIG4_MOUSE Polyphosphoinositide phosphatase	2	1	1.06413	3.97031	4.97148	4.52021	6.61508	5.31165	5.18596	5.03466	4.15885	4.46496	5.18799	4.70846	5.95413	5.32195	5.03466
sp|A2APV2|FMNL2_MOUSE	Fmnl2	FMNL2_MOUSE Formin-like protein 2	2	1	1.19263	5.74295	4.32295	6.04472	4.87498	6.33942	4.71818	4.99905	3.627	4.48438	4.56861	4.33694	4.52514	4.99153	4.99905
sp|Q6ZPF4|FMNL3_MOUSE	Fmnl3	FMNL3_MOUSE Formin-like protein 3	2	1	0.984745	5.06234	4.15227	4.65993	4.9513	5.40633	4.67102	5.12892	4.72604	5.1777	3.83831	4.67449	5.27877	5.77405	5.12892
sp|Q69ZF3|GBA2_MOUSE	Gba2	GBA2_MOUSE Non-lysosomal glucosylceramidase	2	1	0.92923	6.54834	5.02341	3.663	3.96322	4.4286	4.65314	5.78915	5.06377	6.83755	4.08129	6.36306	4.48607	3.75626	5.78915
tr|Q8BTS3|Q8BTS3_MOUSE	Gbp9	Q8BTS3_MOUSE Guanylate-binding protein 9	2	1	1.10219	4.68392	5.13416	6.90653	5.07245	5.0363	5.40041	5.32711	4.0571	4.74336	4.39152	4.73521	4.50644	5.1002	5.32711
sp|Q9Z0L8|GGH_MOUSE	Ggh	GGH_MOUSE Gamma-glutamyl hydrolase	2	1	1.14354	4.63188	5.12742	3.59247	6.08158	6.11577	6.41287	5.47656	4.84615	5.28141	3.91438	5.33753	3.90684	3.68441	5.47656
sp|Q91W53|GOGA7_MOUSE	Golga7	GOGA7_MOUSE Golgin subfamily A member 7	2	1	0.895766	4.09993	4.42833	3.86744	4.98009	4.87704	4.49367	5.071	4.76775	5.2479	4.8434	5.33098	5.34395	5.14105	5.071
sp|Q9D0D5|T2EA_MOUSE	Gtf2e1	T2EA_MOUSE General transcription factor IIE subunit 1	2	1	0.903811	3.63517	4.53241	3.59047	4.99751	5.63542	4.73585	5.41419	5.11731	5.56442	5.07087	5.17903	4.97905	5.41787	5.41419
sp|Q9D902|T2EB_MOUSE	Gtf2e2	T2EB_MOUSE General transcription factor IIE subunit 2	2	1	1.15664	5.18423	5.25172	4.48654	5.82273	5.89015	5.17864	5.47772	4.41874	5.02494	3.88108	4.49529	4.63869	4.77441	5.47772
sp|P06339|HA15_MOUSE	H2-T23	HA15_MOUSE H-2 class I histocompatibility antigen, D-37 alpha chain	2	1	0.750233	3.62827	3.94651	4.37367	4.42185	4.74899	4.44812	5.25175	4.64492	5.0323	7.02233	5.56554	5.88756	6.45543	5.25175
sp|Q8K0D2|HABP2_MOUSE	Habp2	HABP2_MOUSE Hyaluronan-binding protein 2	2	1	1.10143	5.09774	5.50811	4.93881	4.72076	5.05651	5.0375	5.59129	4.04693	4.86031	4.1295	4.17515	5.04942	4.27504	5.59129
sp|Q9R098|HGFA_MOUSE	Hgfac	HGFA_MOUSE Hepatocyte growth factor activator	2	1	1.15691	5.87489	5.22821	5.83531	4.81474	6.11792	4.7125	4.18284	5.4835	3.76558	4.4645	4.14257	6.9188	4.59194	4.18284
sp|Q61411|RASH_MOUSE	Hras	RASH_MOUSE GTPase HRas	2	1	1.22579	4.40454	5.78687	7.22211	6.14412	4.20177	4.62999	4.57347	4.10628	5.63822	4.10197	4.8996	4.4243	4.38025	4.57347
sp|Q64345|IFIT3_MOUSE	Ifit3	IFIT3_MOUSE Interferon-induced protein with tetratricopeptide repeats 3	2	1	0.927101	4.05762	4.07292	7.63045	2.82758	5.2269	3.78937	4.74853	4.8841	4.17306	3.06809	5.79581	5.96601	7.45452	4.74853
sp|O35664|INAR2_MOUSE	Ifnar2	INAR2_MOUSE Interferon alpha/beta receptor 2	2	1	0.94608	4.33607	4.68618	3.746	5.75535	5.4219	5.21407	4.68264	4.7149	5.59972	4.35483	4.13688	6.06363	5.73862	4.68264
sp|P40694|SMBP2_MOUSE	Ighmbp2	SMBP2_MOUSE DNA-binding protein SMUBP-2	2	1	0.858524	4.40837	4.46516	4.01201	4.59134	5.19146	4.35119	5.58895	4.82479	5.24116	5.4489	4.6164	5.42619	5.32752	5.58895
tr|E9PVS5|E9PVS5_MOUSE	Immt	E9PVS5_MOUSE Mitochondrial inner membrane protein (Fragment)	2	1	0.787076	2.08413	2.89983	2.81856	5.21254	5.40218	5.02597	5.37224	5.72287	5.30749	6.14708	4.90685	6.39469	4.49209	5.37224
tr|E9QAS7|E9QAS7_MOUSE	Inpp5a	E9QAS7_MOUSE Protein Inpp5a	2	1	1.34701	4.7882	5.55865	4.81203	6.51946	5.92418	6.05464	5.49912	4.77854	4.19338	3.12169	4.15716	5.27539	3.18156	5.49912
sp|Q8CIM8|INT4_MOUSE	Ints4	INT4_MOUSE Integrator complex subunit 4	2	1	0.974841	4.55346	4.41235	4.84415	5.1918	4.9402	4.98014	4.93862	5.11824	5.32281	4.77176	5.78938	4.87834	5.35263	4.93862
sp|Q80V86|INT8_MOUSE	Ints8	INT8_MOUSE Integrator complex subunit 8	2	1	1.02859	4.34465	4.78537	4.56211	5.67376	4.97986	5.03048	5.22426	4.7685	5.48134	4.19842	5.18547	4.9017	4.87123	5.22426
sp|Q811J3|IREB2_MOUSE	Ireb2	IREB2_MOUSE Iron-responsive element-binding protein 2	2	1	0.55955	2.49424	3.65578	2.96246	3.70422	3.6137	4.24291	3.97191	4.86582	8.25502	6.87449	6.93976	9.15739	7.34052	3.97191
sp|Q5DTX6|JCAD_MOUSE	Jcad	JCAD_MOUSE Junctional protein associated with coronary artery disease	2	1	1.38974	6.3015	4.58002	4.96326	7.02331	5.92431	5.6144	5.8968	4.11632	3.88818	3.91732	4.00531	4.44526	4.46886	5.8968
sp|Q60980|KLF3_MOUSE	Klf3	KLF3_MOUSE Krueppel-like factor 3	2	1	1.12417	4.13472	5.081	4.06481	6.48876	6.67294	6.48845	5.05138	4.71963	4.98811	3.31619	4.76327	5.13923	4.52025	5.05138
sp|P00757|K1KB4_MOUSE	Klk1b4	K1KB4_MOUSE Kallikrein 1-related peptidase-like b4	2	1	0.784256	1.89158	4.18082	7.22726	3.08403	1.49292	2.50749	9.33385	3.90996	4.05161	7.48278	4.50952	2.26661	2.26347	9.33385
sp|Q6S5J6|KRIT1_MOUSE	Krit1	KRIT1_MOUSE Krev interaction trapped protein 1	2	1	0.957573	4.34298	4.63628	4.55247	4.82185	5.39313	4.8562	5.58141	4.60219	4.17406	5.45477	4.81209	5.50922	5.29242	5.58141
sp|Q9JKS4-2|LDB3_MOUSE	Ldb3	LDB3_MOUSE Isoform 2 of LIM domain-binding protein 3	2	1	2.1742	21.6547	7.65306	0.57863	9.32573	1.48399	8.10314	16.1474	4.85137	2.61789	3.40603	0.327686	0.426344	0.27507	16.1474
sp|P59481|LMA2L_MOUSE	Lman2l	LMA2L_MOUSE VIP36-like protein	2	1	1.22541	5.12521	5.0777	4.38626	5.6434	6.07406	5.69697	6.43809	3.52483	3.95772	4.14102	4.94924	3.95235	3.78748	6.43809
sp|Q3TYD6|LMTK2_MOUSE	Lmtk2	LMTK2_MOUSE Serine/threonine-protein kinase LMTK2	2	1	1.01095	4.81425	5.11219	4.25247	5.13371	4.63029	5.45384	5.10445	4.77759	6.9675	5.62047	3.53146	3.869	4.80875	5.10445
sp|Q921G6|LRCH4_MOUSE	Lrch4	LRCH4_MOUSE Leucine-rich repeat and calponin homology domain-containing protein 4	2	1	1.08917	4.56193	4.90114	4.08489	4.98879	6.95881	5.58044	5.63596	5.05224	4.25392	3.4619	4.35164	5.46183	6.11381	5.63596
tr|Q91XL1|Q91XL1_MOUSE	Lrg1	Q91XL1_MOUSE Leucine-rich HEV glycoprotein (Precursor)	2	1	0.982548	2.32184	2.86893	3.06735	4.19311	6.87009	3.59054	6.27869	4.01999	2.51581	3.27278	3.1288	5.44854	4.90247	6.27869
sp|P62311|LSM3_MOUSE	Lsm3	LSM3_MOUSE U6 snRNA-associated Sm-like protein LSm3	2	1	0.929714	4.40783	4.63225	4.00068	5.04895	5.41203	5.08508	5.29249	5.2259	4.77631	4.58791	4.81756	5.2215	5.36846	5.29249
sp|Q9CYI4|LUC7L_MOUSE	Luc7l	LUC7L_MOUSE Putative RNA-binding protein Luc7-like 1	2	1	0.821354	3.17407	4.13882	3.67575	5.60848	4.95355	4.33526	4.3957	6.26034	6.14971	4.45589	5.73705	5.22824	5.47423	4.3957
sp|Q91V16|LYRM5_MOUSE	Lyrm5	LYRM5_MOUSE LYR motif-containing protein 5	2	1	0.656443	2.8627	3.66012	3.06306	4.47177	3.6476	4.6186	5.32484	4.4519	6.60814	7.3039	6.0738	5.73732	7.79236	5.32484
sp|Q8BHC0|LYVE1_MOUSE	Lyve1	LYVE1_MOUSE Lymphatic vessel endothelial hyaluronic acid receptor 1	2	1	1.89988	7.79318	4.01098	3.04669	12.7588	15.319	4.69437	4.01161	4.11144	2.82041	2.97493	2.10009	4.35352	5.25952	4.01161
sp|P08905|LYZ2_MOUSE	Lyz2	LYZ2_MOUSE Lysozyme C-2	2	1	1.20375	5.65374	3.71307	6.9099	7.67741	7.88661	4.61783	4.7429	5.84625	2.65046	2.41319	3.9381	4.77122	8.72928	4.7429
sp|P39098|MA1A2_MOUSE	Man1a2	MA1A2_MOUSE Mannosyl-oligosaccharide 1,2-alpha-mannosidase IB	2	1	0.77088	2.74882	3.38342	3.19237	6.54156	4.44777	4.92844	5.13356	6.07083	6.41105	5.98957	4.961	5.88086	5.39222	5.13356
sp|P70236|MP2K6_MOUSE	Map2k6	MP2K6_MOUSE Dual specificity mitogen-activated protein kinase kinase 6	2	1	1.1285	5.10363	7.53148	5.62579	3.18617	3.97835	5.72673	5.20372	5.27302	4.94838	3.8396	4.70201	5.47415	5.27847	5.20372
sp|Q9Z2E1|MBD2_MOUSE	Mbd2	MBD2_MOUSE Methyl-CpG-binding domain protein 2	2	1	1.05053	4.9746	4.98688	5.27332	4.705	5.37696	5.18495	4.58803	5.12989	5.42055	4.22123	4.88152	5.1591	4.96154	4.58803
sp|Q61881|MCM7_MOUSE	Mcm7	MCM7_MOUSE DNA replication licensing factor MCM7	2	1	0.904851	6.16839	3.63271	6.07105	3.77425	5.33158	3.66452	5.54857	5.55671	4.75383	4.67784	4.47764	5.83568	5.55052	5.54857
tr|Q3UN88|Q3UN88_MOUSE	Mcpt4	Q3UN88_MOUSE Mast cell protease 4	2	1	1.0746	11.9408	3.08058	3.01512	6.24797	2.99054	5.65908	6.53306	5.24756	4.00931	3.21129	3.34208	10.9825	6.67377	6.53306
sp|Q8CD15|MINA_MOUSE	Mina	MINA_MOUSE Bifunctional lysine-specific demethylase and histidyl-hydroxylase MINA	2	1	0.788357	4.66361	4.77553	4.41657	4.4603	4.55164	3.66555	5.07481	4.90866	6.66908	5.77033	5.2093	6.00909	4.43267	5.07481
sp|Q8K4J6|MKL1_MOUSE	Mkl1	MKL1_MOUSE MKL/myocardin-like protein 1	2	1	1.15279	4.79402	4.98581	5.22109	5.64243	5.42958	4.5973	5.57094	4.83051	4.00333	3.49272	4.36057	4.50985	4.63532	5.57094
sp|Q99LS1|MMAD_MOUSE	Mmadhc	MMAD_MOUSE Methylmalonic aciduria and homocystinuria type D homolog, mitochondrial	2	1	0.744141	4.03988	4.2934	3.97656	3.60844	4.59867	4.00786	5.17226	4.98348	6.11201	5.10922	6.19835	5.54672	5.68862	5.17226
sp|Q8BPB0|MOB1B_MOUSE	Mob1b	MOB1B_MOUSE MOB kinase activator 1B	2	1	1.08223	6.25176	6.17696	7.23189	3.98346	4.24917	4.24406	5.0919	5.0225	4.75985	4.23653	4.64219	4.22847	4.52573	5.0919
sp|Q6PDG8|MON1A_MOUSE	Mon1a	MON1A_MOUSE Vacuolar fusion protein MON1 homolog A	2	1	0.902839	3.76783	4.24104	3.7298	4.13827	4.90384	5.22714	5.96793	4.91899	5.26183	4.5452	4.6604	4.66457	5.71184	5.96793
sp|Q9D1Q1|MPH6_MOUSE	Mphosph6	MPH6_MOUSE M-phase phosphoprotein 6	2	1	1.0818	4.36502	6.26674	3.94925	6.30031	5.52551	6.13662	4.81779	4.84047	4.85786	4.94413	4.79655	4.87846	5.08338	4.81779
sp|Q8BVD5|MPP7_MOUSE	Mpp7	MPP7_MOUSE MAGUK p55 subfamily member 7	2	1	1.07547	5.05296	5.25238	4.01835	5.10056	5.4723	6.12546	4.63076	5.60602	4.87789	4.30774	4.12234	4.63335	4.42603	4.63076
sp|Q9CPY1|RM51_MOUSE	Mrpl51	RM51_MOUSE 39S ribosomal protein L51, mitochondrial	2	1	0.890075	1.92739	4.46834	3.38127	8.34561	4.5957	4.07524	5.19614	5.21569	5.34826	6.04103	3.37213	4.67504	4.71207	5.19614
sp|Q9CR88|RT14_MOUSE	Mrps14	RT14_MOUSE 28S ribosomal protein S14, mitochondrial	2	1	1.03237	4.06508	5.27621	4.41508	5.46832	4.49057	4.80647	4.63465	4.76051	5.67171	4.89111	4.83499	4.89858	4.30862	4.63465
sp|Q9D2R8|RT33_MOUSE	Mrps33	RT33_MOUSE 28S ribosomal protein S33, mitochondrial	2	1	0.920771	4.20214	4.46565	4.19013	4.93738	4.96417	5.15008	4.77981	5.68724	4.69104	6.02227	4.55514	5.80345	4.96752	4.77981
sp|Q9D799|FMT_MOUSE	Mtfmt	FMT_MOUSE Methionyl-tRNA formyltransferase, mitochondrial	2	1	0.97903	3.50587	5.68966	3.91112	6.20543	4.11393	5.64444	5.16181	4.47076	5.01263	6.10369	5.98499	5.05626	4.00819	5.16181
sp|Q99MB2|MTFR1_MOUSE	Mtfr1	MTFR1_MOUSE Mitochondrial fission regulator 1	2	1	1.03948	3.97556	5.0441	4.45722	5.04948	4.95563	5.70814	4.92101	4.98877	5.66395	4.86777	5.13062	4.61285	4.43087	4.92101
sp|Q8VCM5|MUL1_MOUSE	Mul1	MUL1_MOUSE Mitochondrial ubiquitin ligase activator of NFKB 1	2	1	1.22773	4.87989	4.98486	6.57372	6.19406	5.43487	4.98681	4.85104	4.26614	5.53434	3.72998	4.12835	3.60659	5.58897	4.85104
sp|Q9QUK4|BIR1B_MOUSE	Naip2	BIR1B_MOUSE Baculoviral IAP repeat-containing protein 1b	2	1	0.93456	4.94623	3.93327	5.39482	4.91642	5.32622	4.51381	5.34618	5.34411	4.45161	5.58122	4.315	5.29107	5.40164	5.34618
sp|O09043|NAPSA_MOUSE	Napsa	NAPSA_MOUSE Napsin-A	2	1	1.34987	4.65097	5.63778	4.06613	6.81637	6.51249	6.126	3.98877	4.61603	4.78821	3.86365	4.64995	4.64242	4.20734	3.98877
sp|Q9CYQ7|NARF_MOUSE	Narf	NARF_MOUSE Nuclear prelamin A recognition factor	2	1	0.801283	3.62847	4.51103	3.95345	4.51846	4.33298	4.0481	6.25005	4.84507	5.25638	5.2071	5.34456	4.6565	5.05043	6.25005
sp|Q6ZQA0|NBEL2_MOUSE	Nbeal2	NBEL2_MOUSE Neurobeachin-like protein 2	2	1	1.05653	4.7755	5.15168	5.41641	4.94725	4.97143	4.68349	5.56622	4.16101	4.69063	4.95446	4.18466	4.34633	4.123	5.56622
sp|Q9CQ49|NCBP2_MOUSE	Ncbp2	NCBP2_MOUSE Nuclear cap-binding protein subunit 2	2	1	1.17452	4.99323	4.68852	4.21622	6.20225	6.03962	5.4707	5.57138	4.91671	4.38594	4.26416	4.48168	3.71692	5.08015	5.57138
sp|Q09014|NCF1_MOUSE	Ncf1	NCF1_MOUSE Neutrophil cytosol factor 1	2	1	0.999551	4.81241	3.89905	4.88918	5.36929	6.11012	4.35315	6.67395	5.1079	3.75372	3.57399	4.53609	4.85394	6.17759	6.67395
sp|Q6PIJ4|NFRKB_MOUSE	Nfrkb	NFRKB_MOUSE Nuclear factor related to kappa-B-binding protein	2	1	0.926043	3.76873	4.26049	3.89439	5.43103	5.32626	5.19943	5.13245	4.93919	5.46063	5.03295	5.49796	5.71384	5.54469	5.13245
sp|Q8BY02|NKRF_MOUSE	Nkrf	NKRF_MOUSE NF-kappa-B-repressing factor	2	1	0.89915	4.59141	4.39774	3.93484	5.23165	5.54342	3.86794	5.11088	7.29395	5.38167	4.37757	4.21114	5.66417	3.75114	5.11088
sp|Q9QXL8|NDK7_MOUSE	Nme7	NDK7_MOUSE Nucleoside diphosphate kinase 7	2	1	1.08655	5.1955	5.30708	5.29895	5.19961	5.20391	4.75911	5.40331	4.32647	4.45151	4.74908	4.87311	4.65062	4.76366	5.40331
sp|Q9Z0Y9|NR1H3_MOUSE	Nr1h3	NR1H3_MOUSE Oxysterols receptor LXR-alpha	2	1	0.728343	3.2137	4.34534	3.28753	4.1114	4.33923	4.7399	4.82296	4.59815	5.04324	6.48129	5.50328	6.87988	6.10052	4.82296
sp|Q505D7|OPA3_MOUSE	Opa3	OPA3_MOUSE Optic atrophy 3 protein homolog	2	1	0.691738	2.91842	3.44078	3.48706	3.65873	3.79162	4.7678	5.67464	5.3611	6.32219	5.65324	5.82315	6.54315	6.06837	5.67464
sp|Q78XF5|OSTC_MOUSE	Ostc	OSTC_MOUSE Oligosaccharyltransferase complex subunit OSTC	2	1	1.00073	5.20024	4.9499	4.57071	3.46563	4.79423	5.27446	5.30352	5.32702	5.03192	3.85748	5.15453	4.96697	5.06676	5.30352
tr|G5E884|G5E884_MOUSE	Pak1	G5E884_MOUSE Serine/threonine-protein kinase PAK 1	2	1	1.00811	6.03639	4.08791	5.33371	5.77604	6.33057	4.14546	5.70466	4.49097	3.94085	3.47481	4.68383	5.18626	6.36333	5.70466
sp|Q9CQV1|TIM16_MOUSE	Pam16	TIM16_MOUSE Mitochondrial import inner membrane translocase subunit TIM16	2	1	1.09693	7.31929	4.16237	4.69026	3.65661	4.58031	5.55285	4.20445	4.51911	5.74906	5.48501	4.41967	4.57454	4.22675	4.20445
sp|Q9CSB4|PAR3L_MOUSE	Pard3b	PAR3L_MOUSE Partitioning defective 3 homolog B	2	1	1.11874	4.54607	4.5888	4.26892	5.37584	6.61362	5.62327	5.91484	4.53549	4.52167	3.07125	4.19914	5.34299	4.67412	5.91484
sp|Q9R0L6|PCM1_MOUSE	Pcm1	PCM1_MOUSE Pericentriolar material 1 protein	2	1	1.01405	3.65484	4.57037	3.97045	6.12286	5.74061	5.66463	5.21119	4.85959	5.28021	5.16551	4.39927	5.16924	5.19784	5.21119
sp|Q3UEI1|PDE4C_MOUSE	Pde4c	PDE4C_MOUSE cAMP-specific 3',5'-cyclic phosphodiesterase 4C	2	1	1.06889	5.32452	5.56425	6.15597	5.15579	5.81374	4.76255	4.45035	5.20328	4.7092	5.14987	4.24379	5.34331	5.12189	4.45035
tr|B9EJ80|B9EJ80_MOUSE	Pdzd8	B9EJ80_MOUSE PDZ domain containing 8	2	1	0.984383	4.28696	4.76464	4.10346	5.61427	5.05868	4.90119	5.32705	4.50456	5.7883	4.53379	5.16413	4.74538	4.84667	5.32705
sp|Q9CWM4|PFD1_MOUSE	Pfdn1	PFD1_MOUSE Prefoldin subunit 1	2	1	0.888172	6.05205	5.18832	5.01931	4.69477	3.68953	4.77913	4.66305	6.15182	4.50251	5.38123	4.59191	5.57841	5.56469	4.66305
sp|Q8BHF7|PGPS1_MOUSE	Pgs1	PGPS1_MOUSE CDP-diacylglycerol--glycerol-3-phosphate 3-phosphatidyltransferase, mitochondrial	2	1	1.02891	4.72896	4.70719	4.15134	5.42273	5.58658	5.43911	5.34499	5.02787	4.03811	4.68522	4.81523	5.37471	5.98592	5.34499
sp|Q3UBG2|PCLI1_MOUSE	Pid1	PCLI1_MOUSE PTB-containing, cubilin and LRP1-interacting protein	2	1	0.968848	4.83912	5.39737	5.95767	4.69801	3.9438	4.12047	5.24763	4.82365	4.68733	5.04876	5.60429	4.88018	4.42965	5.24763
sp|Q9CZX5|PINX1_MOUSE	Pinx1	PINX1_MOUSE PIN2/TERF1-interacting telomerase inhibitor 1	2	1	1.00657	6.02001	5.82979	3.34482	3.86883	5.21984	4.47768	6.45588	5.73331	6.28843	3.90095	4.57587	4.45401	4.22341	6.45588
sp|Q9JHK5|PLEK_MOUSE	Plek	PLEK_MOUSE Pleckstrin	2	1	0.952422	3.24523	2.8833	4.79482	5.58115	5.17065	4.93186	6.50043	4.97118	3.75516	3.34265	3.86133	5.65379	7.61085	6.50043
sp|Q8CJH3|PLXB1_MOUSE	Plxnb1	PLXB1_MOUSE Plexin-B1	2	1	1.38024	6.3034	4.54614	5.78644	6.6624	7.44628	4.67702	5.47433	4.98102	3.9296	3.61802	4.0689	4.23004	3.47777	5.47433
sp|Q69ZP3-2|PNKD_MOUSE	Pnkd	PNKD_MOUSE Isoform 2 of Probable hydrolase PNKD	2	1	1.03299	5.21585	4.54785	4.55328	4.43149	5.53342	5.77498	4.66081	5.16126	4.67526	5.23676	4.80163	5.51207	4.89977	4.66081
sp|Q8BKF1|RPOM_MOUSE	Polrmt	RPOM_MOUSE DNA-directed RNA polymerase, mitochondrial	2	1	0.88769	4.61157	4.78876	3.61172	4.39659	5.13999	4.7803	5.17197	5.47886	5.75317	5.17581	5.07961	4.73766	4.48099	5.17197
sp|Q8R2R1|POMT1_MOUSE	Pomt1	POMT1_MOUSE Protein O-mannosyl-transferase 1	2	1	0.701143	2.91478	3.48505	3.36267	4.12502	4.51822	4.28972	4.96636	4.80516	4.52616	10.3342	6.89207	2.80541	3.05936	4.96636
sp|Q91YU8|SSF1_MOUSE	Ppan	SSF1_MOUSE Suppressor of SWI4 1 homolog	2	1	1.05174	5.87951	5.3485	5.4317	4.06945	5.37234	4.36957	4.74491	6.15249	5.27139	5.13882	4.54913	4.63957	3.80883	4.74491
tr|A5A4Y9|A5A4Y9_MOUSE	Ppp1r11	A5A4Y9_MOUSE Protein phosphatase 1 regulatory subunit 11	2	1	0.905203	3.44423	6.67498	4.41291	5.55065	3.32162	5.52423	5.55326	4.76334	5.92834	4.15857	5.90058	4.07876	5.37627	5.55326
sp|Q8BQ30|PPR18_MOUSE	Ppp1r18	PPR18_MOUSE Phostensin	2	1	1.06284	4.44992	4.66274	4.83691	5.05038	5.39308	5.00857	5.77641	4.56877	4.06015	3.12931	4.06937	4.93267	6.3688	5.77641
sp|Q6R891|NEB2_MOUSE	Ppp1r9b	NEB2_MOUSE Neurabin-2	2	1	0.933904	4.22318	4.67698	4.70858	5.20013	5.12292	4.8874	4.91155	5.62474	5.88442	4.11251	6.57261	4.64655	4.86631	4.91155
sp|Q925E7|2ABD_MOUSE	Ppp2r2d	2ABD_MOUSE Serine/threonine-protein phosphatase 2A 55 kDa regulatory subunit B delta isoform	2	1	0.925854	4.16061	4.83509	4.57114	5.01932	4.87831	5.12152	5.20263	4.30375	4.63322	5.56563	4.77888	5.27137	6.64874	5.20263
sp|Q9CZH3|PSMG3_MOUSE	Psmg3	PSMG3_MOUSE Proteasome assembly chaperone 3	2	1	0.977341	3.88272	4.91636	4.60934	4.4576	5.51714	5.67971	5.18499	4.50786	4.70668	4.34955	4.17361	5.60875	5.37985	5.18499
sp|Q8BP74|PSTK_MOUSE	Pstk	PSTK_MOUSE L-seryl-tRNA(Sec) kinase	2	1	1.07084	6.08957	6.69598	5.63979	2.95582	4.81846	5.65769	5.26826	4.6849	4.35519	3.89867	5.22803	4.49979	5.73077	5.26826
sp|Q99LH2|PTSS1_MOUSE	Ptdss1	PTSS1_MOUSE Phosphatidylserine synthase 1	2	1	0.884499	4.42761	4.75668	5.08372	3.95806	5.04763	4.49891	4.93719	5.2119	5.09023	4.5451	5.75591	5.95872	4.88455	4.93719
sp|Q9D0J8|PTMS_MOUSE	Ptms	PTMS_MOUSE Parathymosin	2	1	0.949682	4.2	3.45426	3.57048	5.25834	6.59922	4.32752	3.56458	6.36734	4.91353	5.57583	4.56843	6.02601	4.79413	3.56458
sp|Q9D3B1|HACD2_MOUSE	Ptplb	HACD2_MOUSE Very-long-chain (3R)-3-hydroxyacyl-[acyl-carrier protein] dehydratase 2	2	1	0.916605	4.28568	4.48934	3.84447	6.17217	5.53367	4.0705	5.53854	4.85336	5.28774	6.12881	4.55595	5.19128	5.41734	5.53854
sp|P62492|RB11A_MOUSE	Rab11a	RB11A_MOUSE Ras-related protein Rab-11A	2	1	0.801841	4.1331	4.19725	4.51478	4.71205	4.97408	4.85958	3.25454	5.81527	5.98732	5.36306	6.44463	7.31773	6.96537	3.25454
sp|Q8VDV3|R3GEF_MOUSE	Rab3il1	R3GEF_MOUSE Guanine nucleotide exchange factor for Rab-3A	2	1	0.981566	4.83877	4.91177	4.52421	5.17456	5.3351	4.31337	5.06786	5.03705	5.42758	3.88932	4.5212	5.18211	5.79537	5.06786
sp|Q5U3K5|RABL6_MOUSE	Rabl6	RABL6_MOUSE Rab-like protein 6	2	1	1.19006	5.04094	5.31508	5.0867	5.47533	5.19147	5.71002	5.14104	4.52659	4.71283	3.92664	4.48474	4.63123	3.79362	5.14104
sp|Q99P51|RASF3_MOUSE	Rassf3	RASF3_MOUSE Ras association domain-containing protein 3	2	1	0.731787	3.73635	4.86305	3.61104	4.86466	3.72373	3.76885	5.31693	5.05402	4.90381	5.3544	5.44846	6.56732	6.64037	5.31693
sp|Q8BP71|RFOX2_MOUSE	Rbfox2	RFOX2_MOUSE RNA binding protein fox-1 homolog 2	2	1	1.07785	3.5452	4.82431	4.26244	6.82151	5.40842	5.53188	5.21577	5.29729	5.08929	4.50314	5.32838	3.82088	4.24155	5.21577
tr|S4R1W5|S4R1W5_MOUSE	Rbm6	S4R1W5_MOUSE Protein Rbm6	2	1	0.944827	5.06661	4.72952	4.57577	5.25487	5.10276	5.2484	4.40749	4.24685	5.68235	5.54285	6.01349	5.8635	5.15372	4.40749
tr|E9PZ21|E9PZ21_MOUSE	Rbms1	E9PZ21_MOUSE RNA-binding motif, single-stranded-interacting protein 1	2	1	1.09627	5.03574	5.22672	4.53417	7.09619	6.19141	4.61071	5.26692	3.73479	5.66997	3.54874	5.00212	3.87467	5.11908	5.26692
sp|Q8BWL5|RBMS3_MOUSE	Rbms3	RBMS3_MOUSE RNA-binding motif, single-stranded-interacting protein 3	2	1	1.19061	5.31556	4.51369	5.13358	5.53533	7.4807	4.72685	4.81122	4.31747	5.1346	3.65853	4.28589	4.51488	5.26041	4.81122
sp|Q9JJT0|RCL1_MOUSE	Rcl1	RCL1_MOUSE RNA 3'-terminal phosphate cyclase-like protein	2	1	1.08783	4.30476	4.59689	4.35455	5.93937	5.92504	4.67628	4.76333	4.59864	4.78495	4.47545	5.2806	5.0109	4.34797	4.76333
sp|Q8CFV9|RIFK_MOUSE	Rfk	RIFK_MOUSE Riboflavin kinase	2	1	1.03398	4.91893	4.82941	4.95667	4.57801	5.8633	4.77473	5.76285	5.16564	3.12678	5.00507	3.43355	7.44979	5.50498	5.76285
sp|Q9JL61|RFX5_MOUSE	Rfx5	RFX5_MOUSE DNA-binding protein Rfx5	2	1	1.0278	5.06826	4.89095	4.82317	3.67986	6.01475	5.24195	5.23612	5.20569	4.91287	4.3784	4.04682	5.21126	5.59049	5.23612
sp|Q8BZ36|RINT1_MOUSE	Rint1	RINT1_MOUSE RAD50-interacting protein 1	2	1	1.03036	5.03553	5.00748	4.97106	4.34109	5.54901	4.59519	5.93012	4.92141	4.24912	3.61532	4.15756	7.19236	6.27317	5.93012
sp|Q91YL2|RN126_MOUSE	Rnf126	RN126_MOUSE E3 ubiquitin-protein ligase RNF126	2	1	1.00026	3.99006	4.76252	4.42478	6.15615	4.22662	4.85744	5.37105	4.89689	5.67256	5.21172	4.46174	4.44825	4.69778	5.37105
sp|O54965|RNF13_MOUSE	Rnf13	RNF13_MOUSE E3 ubiquitin-protein ligase RNF13	2	1	0.800691	3.33614	4.55228	4.07486	4.50701	4.46041	5.38894	4.83054	4.6704	6.48762	5.10953	5.70381	5.10194	6.39721	4.83054
sp|Q3U2C5|RN149_MOUSE	Rnf149	RN149_MOUSE E3 ubiquitin-protein ligase RNF149	2	1	1.20828	4.30811	4.96194	5.31997	6.3569	6.05471	5.15572	5.14177	4.59003	5.03096	4.01024	4.30239	4.7157	4.26883	5.14177
sp|Q9Z1M4|KS6B2_MOUSE	Rps6kb2	KS6B2_MOUSE Ribosomal protein S6 kinase beta-2	2	1	0.836258	4.5037	4.32212	4.91729	4.26214	4.74961	4.2466	4.92535	5.11407	5.49112	5.12627	6.09833	6.05384	5.178	4.92535
sp|Q80X95|RRAGA_MOUSE	Rraga	RRAGA_MOUSE Ras-related GTP-binding protein A	2	1	1.13488	5.70857	5.08984	4.612	5.1249	5.86013	5.29895	5.07496	4.4542	4.15006	4.64825	5.61372	4.32318	3.95959	5.07496
tr|E9PWW9|E9PWW9_MOUSE	Rsf1	E9PWW9_MOUSE Protein Rsf1	2	1	0.989551	4.68964	4.33229	4.29729	6.00847	4.71284	4.46972	5.34055	5.01103	5.5034	4.57673	4.69559	4.38472	5.00232	5.34055
sp|Q8BVR6|RSPRY_MOUSE	Rspry1	RSPRY_MOUSE RING finger and SPRY domain-containing protein 1	2	1	0.979823	4.04417	4.40254	4.30302	5.02828	5.17131	4.81741	5.57773	4.27527	5.71845	4.53063	5.41402	4.73303	3.47832	5.57773
sp|P28704|RXRB_MOUSE	Rxrb	RXRB_MOUSE Retinoic acid receptor RXR-beta	2	1	0.821027	4.58893	3.98804	4.69656	4.4942	4.28083	3.96501	4.32045	5.29578	6.68623	4.62004	6.88288	6.42714	6.24549	4.32045
sp|P08207|S10AA_MOUSE	S100a10	S10AA_MOUSE Protein S100-A10	2	1	0.811954	2.25541	3.89414	2.85374	6.94722	4.77124	4.65245	5.66576	5.34575	4.88653	3.5488	5.08002	6.66595	10.2884	5.66576
sp|Q689Z5|SBNO1_MOUSE	Sbno1	SBNO1_MOUSE Protein strawberry notch homolog 1	2	1	0.948879	5.01019	4.30483	3.9718	4.90069	5.25115	5.15591	4.98531	5.00956	5.07621	4.7127	5.82212	4.74987	5.49285	4.98531
sp|Q9ERN0|SCAM2_MOUSE	Scamp2	SCAM2_MOUSE Secretory carrier-associated membrane protein 2	2	1	1.0376	4.10592	3.9832	4.72066	5.70258	5.88259	4.53125	5.31817	4.90709	4.32402	3.70997	4.50809	5.11975	5.70333	5.31817
sp|Q5ND28|SREC_MOUSE	Scarf1	SREC_MOUSE Scavenger receptor class F member 1	2	1	0.906757	4.09906	4.67717	4.44811	4.2752	5.65747	4.63431	5.13203	5.13922	5.11879	5.47872	5.82811	5.61419	4.18754	5.13203
sp|P18828|SDC1_MOUSE	Sdc1	SDC1_MOUSE Syndecan-1	2	1	1.45283	4.50606	4.6013	3.76611	5.99747	8.95291	7.07441	4.58999	4.82132	4.42166	3.77954	4.1982	2.81096	3.4323	4.58999
sp|Q9ESP1|SDF2L_MOUSE	Sdf2l1	SDF2L_MOUSE Stromal cell-derived factor 2-like protein 1	2	1	1.56966	5.63516	7.1481	12.0958	4.61431	3.95593	3.20699	5.23369	3.86863	4.15012	3.61158	2.68738	3.4807	3.29696	5.23369
sp|Q61112|CAB45_MOUSE	Sdf4	CAB45_MOUSE 45 kDa calcium-binding protein	2	1	0.83945	3.23056	3.50921	3.9115	5.27182	5.61025	5.11186	3.63672	6.08546	6.35576	6.02142	5.2953	7.01269	5.38864	3.63672
sp|Q8QZY9|SF3B4_MOUSE	Sf3b4	SF3B4_MOUSE Splicing factor 3B subunit 4	2	1	1.18389	8.03355	7.96487	6.23134	2.59321	4.32437	4.30639	3.61798	5.50647	3.64732	4.88222	5.93992	2.4108	4.11541	3.61798
sp|Q06649|3BP2_MOUSE	Sh3bp2	3BP2_MOUSE SH3 domain-binding protein 2	2	1	0.859381	3.29204	4.09691	5.1176	4.16546	3.93364	4.45865	5.50274	4.75597	5.43783	4.86384	5.7667	5.60439	5.24559	5.50274
sp|Q9JK48|SHLB1_MOUSE	Sh3glb1	SHLB1_MOUSE Endophilin-B1	2	1	0.897467	4.50811	4.48362	4.68252	4.26322	5.30506	4.66922	4.89323	5.4978	4.47414	5.10785	4.79396	5.78924	5.72837	4.89323
sp|P55012|S12A2_MOUSE	Slc12a2	S12A2_MOUSE Solute carrier family 12 member 2	2	1	1.10972	4.54485	4.27606	4.48472	5.25375	6.38621	5.29365	5.45513	4.70994	5.21543	5.31004	3.70059	5.16675	4.21535	5.45513
sp|O70324|MOT8_MOUSE	Slc16a2	MOT8_MOUSE Monocarboxylate transporter 8	2	1	0.904568	3.40063	4.50201	4.02516	4.31503	3.9312	4.79924	5.52026	4.74391	5.22274	4.78206	4.97093	6.13851	4.73153	5.52026
sp|P43006|EAA2_MOUSE	Slc1a2	EAA2_MOUSE Excitatory amino acid transporter 2	2	1	0.639009	1.57389	2.78171	2.25939	3.81501	4.44489	5.86817	3.68713	5.69904	6.09696	6.75708	7.08984	7.91028	6.88081	3.68713
sp|Q91WU2|S22A7_MOUSE	Slc22a7	S22A7_MOUSE Solute carrier family 22 member 7	2	1	0.919575	2.73253	6.80215	4.46625	2.92699	2.41877	2.70238	6.09885	4.26843	5.37223	2.54251	8.43744	4.62343	3.02729	6.09885
sp|Q9CPU9|COPT2_MOUSE	Slc31a2	COPT2_MOUSE Probable low affinity copper uptake protein 2	2	1	0.915952	4.40869	4.21122	3.90731	4.65917	5.4369	4.20281	5.33761	5.03894	5.0354	5.00627	4.87319	5.37592	4.5584	5.33761
sp|Q5I012|S38AA_MOUSE	Slc38a10	S38AA_MOUSE Putative sodium-coupled neutral amino acid transporter 10	2	1	1.09255	4.58252	5.11985	4.11747	5.0135	4.9125	4.36669	4.67055	4.54265	5.92706	4.83122	5.17052	4.8902	4.86697	4.67055
sp|P97454|SMAD5_MOUSE	Smad5	SMAD5_MOUSE Mothers against decapentaplegic homolog 5	2	1	0.969173	4.91345	4.94461	4.99039	4.75867	4.32767	4.68331	5.07755	4.35078	5.68401	5.13805	5.26526	4.9806	5.13343	5.07755
sp|Q04692|SMRCD_MOUSE	Smarcad1	SMRCD_MOUSE SWI/SNF-related matrix-associated actin-dependent regulator of chromatin subfamily A containing DEAD/H box 1	2	1	2.53319	14.5433	8.46325	5.37017	9.93885	5.80996	5.46017	5.15087	8.27657	1.25156	1.59605	2.44497	1.93918	1.88381	5.15087
sp|Q8BJL0|SMAL1_MOUSE	Smarcal1	SMAL1_MOUSE SWI/SNF-related matrix-associated actin-dependent regulator of chromatin subfamily A-like protein 1	2	1	0.950834	5.12144	5.46155	4.9587	4.78952	5.08016	4.5753	5.03025	5.13565	4.91929	4.7164	4.75627	5.32849	4.68874	5.03025
tr|D3Z7Q2|D3Z7Q2_MOUSE	Smim20	D3Z7Q2_MOUSE Protein Smim20	2	1	0.91305	3.91226	4.16373	3.05246	5.46851	4.32265	6.15522	5.91667	5.10599	5.27242	4.77976	5.8436	4.42398	6.67139	5.91667
sp|P62309|RUXG_MOUSE	Snrpg	RUXG_MOUSE Small nuclear ribonucleoprotein G	2	1	0.80259	4.22753	4.38224	3.87917	4.49579	4.31728	4.36463	4.649	6.32307	5.12418	4.88219	6.00109	5.32449	5.16342	4.649
sp|Q6PHU5|SORT_MOUSE	Sort1	SORT_MOUSE Sortilin	2	1	1.10111	5.82289	6.09844	4.42432	4.25866	5.21104	4.41403	5.56574	4.68046	5.23581	3.53474	4.97705	4.04194	3.34178	5.56574
sp|Q61142|SPIN1_MOUSE	Spin1	SPIN1_MOUSE Spindlin-1	2	1	1.0231	4.31532	5.58344	6.23262	5.20668	4.30866	3.88915	4.64957	5.60925	5.44372	5.70263	4.92974	5.42187	4.21692	4.64957
sp|Q9JJF9|SPP2A_MOUSE	Sppl2a	SPP2A_MOUSE Signal peptide peptidase-like 2A	2	1	1.02453	4.43331	4.61573	4.69767	5.70672	5.81867	5.57576	4.32638	5.37611	4.00847	5.07406	3.53419	5.38628	4.12315	4.32638
sp|P16254|SRP14_MOUSE	Srp14	SRP14_MOUSE Signal recognition particle 14 kDa protein	2	1	0.934144	4.78958	4.8653	3.94686	4.36925	5.28699	4.12184	5.26351	5.39918	5.18307	4.6298	4.71629	5.4181	4.60332	5.26351
sp|Q924W7|ST5_MOUSE	St5	ST5_MOUSE Suppression of tumorigenicity 5 protein	2	1	1.1456	5.26403	4.78441	4.75978	5.84968	6.54362	5.28799	5.05743	4.65778	4.07881	4.10833	4.74124	4.36197	4.75867	5.05743
sp|Q61542|STAR3_MOUSE	Stard3	STAR3_MOUSE StAR-related lipid transfer protein 3	2	1	1.04184	4.16032	4.59959	4.32276	5.46513	5.03308	5.61259	4.63397	3.56514	5.5548	4.71738	4.7667	4.72084	4.1219	4.63397
sp|P42232|STA5B_MOUSE	Stat5b	STA5B_MOUSE Signal transducer and activator of transcription 5B	2	1	1.42694	5.71623	7.06156	8.54327	6.49083	5.23168	5.04344	4.41267	4.40262	3.71706	4.00548	3.8876	4.76822	4.06491	4.41267
sp|Q9JI11|STK4_MOUSE	Stk4	STK4_MOUSE Serine/threonine-protein kinase 4	2	1	0.94407	4.73901	5.32098	4.88456	4.94759	5.20579	4.03972	4.87878	4.28716	4.79959	4.66863	5.71384	5.12208	5.75926	4.87878
sp|P54227|STMN1_MOUSE	Stmn1	STMN1_MOUSE Stathmin	2	1	0.860631	5.01976	4.327	6.00975	4.68742	5.286	4.69324	5.27795	5.09226	4.36065	5.75982	3.31033	6.7031	6.5998	5.27795
sp|Q9ER00|STX12_MOUSE	Stx12	STX12_MOUSE Syntaxin-12	2	1	0.762556	4.06526	3.84228	3.60547	4.04556	4.26537	4.43727	4.88168	6.16082	4.78387	6.36025	5.67127	5.4823	6.02568	4.88168
sp|P63166|SUMO1_MOUSE	Sumo1	SUMO1_MOUSE Small ubiquitin-related modifier 1	2	1	1.04129	4.34509	5.34681	7.11695	5.05873	4.47691	4.50589	4.51544	3.91258	3.36952	7.1598	6.16263	3.79246	3.96802	4.51544
sp|P63271|SPT4A_MOUSE	Supt4h1a	SPT4A_MOUSE Transcription elongation factor SPT4-A	2	1	1.19532	4.84886	5.26059	4.50325	6.06905	6.19657	5.74432	4.72119	4.83507	4.83557	4.22951	4.22045	4.40127	4.45314	4.72119
sp|Q8R2K4|TAF6L_MOUSE	Taf6l	TAF6L_MOUSE TAF6-like RNA polymerase II p300/CBP-associated factor-associated factor 65 kDa subunit 6L	2	1	1.05416	4.92165	4.69159	4.81149	5.67715	5.31479	4.93253	5.40347	4.32693	5.14906	5.07136	4.74609	4.67152	5.08266	5.40347
sp|Q8VI33|TAF9_MOUSE	Taf9	TAF9_MOUSE Transcription initiation factor TFIID subunit 9	2	1	0.936322	4.61934	4.30526	4.96023	4.6001	4.99089	4.97073	4.44109	5.83261	5.95996	4.70659	5.18039	4.8772	5.45261	4.44109
sp|P97473|TRBP2_MOUSE	Tarbp2	TRBP2_MOUSE RISC-loading complex subunit TARBP2	2	1	1.21499	4.91674	5.36419	5.69616	5.24167	5.95983	5.12144	5.61777	2.67396	3.86652	5.38513	3.54901	5.40179	5.15316	5.61777
sp|Q9JJX7|TYDP2_MOUSE	Tdp2	TYDP2_MOUSE Tyrosyl-DNA phosphodiesterase 2	2	1	0.919352	4.80207	6.10292	5.12707	4.52649	4.56968	4.86271	5.44991	5.10685	4.77892	5.08884	4.73307	5.14138	6.03729	5.44991
sp|Q80VL1|TDRKH_MOUSE	Tdrkh	TDRKH_MOUSE Tudor and KH domain-containing protein	2	1	1.33008	5.82041	6.52738	4.7451	4.21721	5.28413	6.81828	4.84628	3.88776	5.32309	4.07079	4.11665	4.10317	4.03781	4.84628
sp|O35144|TERF2_MOUSE	Terf2	TERF2_MOUSE Telomeric repeat-binding factor 2	2	1	1.09986	4.88863	5.00238	5.53083	5.32755	5.06838	4.95935	5.30498	4.97557	4.27706	4.64614	4.43496	5.12334	4.78327	5.30498
tr|Q62293|Q62293_MOUSE	Tgtp1	Q62293_MOUSE Interferon-gamma-inducible GTPase Ifggb5 protein	2	1	0.797417	3.1853	2.9279	12.4564	3.03391	3.46889	2.91226	6.77678	5.3816	4.87877	4.5988	5.97263	6.03433	5.47092	6.77678
tr|Q3TMT3|Q3TMT3_MOUSE	Tm4sf4	Q3TMT3_MOUSE Transmembrane 4 L6 family member 4	2	1	1.0373	3.31256	5.52905	2.54738	5.22218	6.06717	7.2953	5.70924	4.13732	4.6219	4.01593	3.7772	5.53715	7.41817	5.70924
sp|Q8R1J1|TM6S2_MOUSE	Tm6sf2	TM6S2_MOUSE Transmembrane 6 superfamily member 2	2	1	1.27971	9.69784	4.37789	4.72576	5.87888	9.61812	4.88494	4.27646	5.79272	3.22496	5.98586	3.58117	4.62222	2.79845	4.27646
sp|Q3V009|TMED1_MOUSE	Tmed1	TMED1_MOUSE Transmembrane emp24 domain-containing protein 1	2	1	0.755485	5.21325	4.76387	6.33674	3.26255	4.25599	3.21065	3.54427	4.96224	5.23515	9.52864	4.75861	7.24768	4.90497	3.54427
sp|Q3UBX0|TM109_MOUSE	Tmem109	TM109_MOUSE Transmembrane protein 109	2	1	0.656258	2.56424	3.65573	3.03598	4.46622	4.60288	4.00057	5.26085	4.84432	6.10962	6.59915	6.35541	6.76525	7.25213	5.26085
sp|Q9D1R1|T126B_MOUSE	Tmem126b	T126B_MOUSE Complex I assembly factor TMEM126B, mitochondrial	2	1	0.928755	4.24205	5.10442	5.08834	4.41193	4.16747	5.01245	5.64499	5.72867	5.11366	4.6154	5.57505	4.53385	4.86833	5.64499
sp|Q9D938|TM160_MOUSE	Tmem160	TM160_MOUSE Transmembrane protein 160	2	1	1.10588	4.70497	6.06599	5.91753	4.16598	5.09408	4.32477	5.3184	5.22238	4.44454	5.60298	4.8064	2.91155	3.53215	5.3184
sp|Q91VX9|TM168_MOUSE	Tmem168	TM168_MOUSE Transmembrane protein 168	2	1	0.706491	3.81801	3.88388	2.39408	4.06513	4.28807	4.58334	4.59153	5.48733	6.58925	6.50042	5.57599	6.13546	6.63906	4.59153
sp|Q9CR76|TM186_MOUSE	Tmem186	TM186_MOUSE Transmembrane protein 186	2	1	1.07536	4.23797	5.28747	6.29264	4.82065	4.79426	4.97589	5.56241	4.56441	4.84687	5.21692	5.71582	3.77742	4.26896	5.56241
sp|Q8C0L0|TMX4_MOUSE	Tmx4	TMX4_MOUSE Thioredoxin-related transmembrane protein 4	2	1	1.00664	5.37458	4.50131	3.82247	5.42801	5.36906	5.26622	4.85416	5.13087	5.06823	5.44577	4.91952	4.49529	4.81526	4.85416
sp|Q3UHC0|TNR6C_MOUSE	Tnrc6c	TNR6C_MOUSE Trinucleotide repeat-containing gene 6C protein	2	1	1.10672	4.15843	4.70253	4.64676	5.06845	5.69793	5.1951	5.67513	5.03688	4.8782	3.72566	3.98253	5.15275	5.56643	5.67513
sp|Q923U0|TM1L1_MOUSE	Tom1l1	TM1L1_MOUSE TOM1-like protein 1	2	1	1.07348	4.7194	5.71168	3.89252	5.37651	5.72214	5.34825	5.08652	4.81397	5.37	4.19052	4.9659	4.69624	4.30282	5.08652
sp|Q99JY4|TRABD_MOUSE	Trabd	TRABD_MOUSE TraB domain-containing protein	2	1	0.808963	2.10293	4.06454	2.93792	5.36838	3.70316	5.03486	5.29222	5.6335	6.64021	5.12754	5.83942	5.07046	5.38874	5.29222
tr|D3YYU4|D3YYU4_MOUSE	Trim5	D3YYU4_MOUSE Protein Trim5	2	1	0.736432	3.2809	3.7955	4.53624	3.94676	4.46041	4.1528	5.1942	5.28531	5.95007	6.16195	5.31718	7.30763	4.87087	5.1942
sp|Q5SWD9|TSR1_MOUSE	Tsr1	TSR1_MOUSE Pre-rRNA-processing protein TSR1 homolog	2	1	1.60461	6.78517	5.75161	6.16744	5.98127	6.20785	5.33596	4.66825	4.47444	3.69837	3.88127	4.14745	3.03108	4.22128	4.66825
sp|Q99MD6|TRXR3_MOUSE	Txnrd3	TRXR3_MOUSE Thioredoxin reductase 3	2	1	0.928558	4.28507	5.33332	3.97597	5.33583	5.94408	4.74117	5.65909	5.64105	4.63729	4.62562	4.70276	5.74237	5.01475	5.65909
sp|Q9Z255|UBE2A_MOUSE	Ube2a	UBE2A_MOUSE Ubiquitin-conjugating enzyme E2 A	2	1	1.06916	4.7804	5.92704	5.35949	4.76687	4.87385	5.06622	5.5207	4.45986	5.39901	4.59773	4.4202	4.12784	4.46569	5.5207
sp|P63280|UBC9_MOUSE	Ube2i	UBC9_MOUSE SUMO-conjugating enzyme UBC9	2	1	0.632317	3.97876	3.7982	4.18713	4.33847	4.7747	3.84924	3.23346	8.14793	6.36114	7.28412	5.83469	7.31776	6.22906	3.23346
sp|Q91W67|UBL7_MOUSE	Ubl7	UBL7_MOUSE Ubiquitin-like protein 7	2	1	0.875655	4.21249	4.31595	4.98734	5.14986	5.03165	3.7404	4.2151	4.85492	5.60657	6.61118	5.5458	4.73072	4.97166	4.2151
sp|Q8R317-2|UBQL1_MOUSE	Ubqln1	UBQL1_MOUSE Isoform 2 of Ubiquilin-1	2	1	0.782796	3.97706	4.20915	4.04315	4.60032	5.2045	4.47193	5.51603	5.10843	4.16256	5.02422	6.10861	6.58471	5.18077	5.51603
sp|Q9CQ56|USE1_MOUSE	Use1	USE1_MOUSE Vesicle transport protein USE1	2	1	0.752794	3.74576	4.35783	3.74582	3.64643	4.4698	4.45013	5.06996	4.87934	5.47094	5.52062	5.9711	5.68887	5.95319	5.06996
sp|Q91W36|UBP3_MOUSE	Usp3	UBP3_MOUSE Ubiquitin carboxyl-terminal hydrolase 3	2	1	1.1512	4.28073	5.71457	5.40933	5.44952	5.5878	4.58499	5.10353	3.92655	4.62878	4.76581	4.83587	4.37223	4.04188	5.10353
sp|Q8BGQ1|SPE39_MOUSE	Vipas39	SPE39_MOUSE Spermatogenesis-defective protein 39 homolog	2	1	1.12169	4.39769	4.73291	4.66264	5.17896	4.64917	5.59173	6.86574	3.83737	3.3789	3.92803	4.0823	4.46153	4.55931	6.86574
sp|Q6TEK5|VKORL_MOUSE	Vkorc1l1	VKORL_MOUSE Vitamin K epoxide reductase complex subunit 1-like protein 1	2	1	1.19553	7.83334	4.72882	4.80822	5.93113	7.53227	4.27231	4.48756	5.03026	3.95841	5.238	3.77167	5.126	4.16262	4.48756
sp|Q80X41|VRK1_MOUSE	Vrk1	VRK1_MOUSE Serine/threonine-protein kinase VRK1	2	1	0.926952	5.5554	4.64349	5.17682	2.71721	5.70332	4.95823	4.70186	4.56905	6.11416	3.80837	5.80336	4.93275	7.0735	4.70186
tr|Q80WA3|Q80WA3_MOUSE	Vsig4	Q80WA3_MOUSE Protein Vsig4	2	1	1.00656	4.28458	4.37608	4.56861	5.04463	4.80889	4.04548	6.11271	4.29554	5.08284	3.65457	4.45172	4.18422	4.77355	6.11271
sp|Q8K1I7|WIPF1_MOUSE	Wipf1	WIPF1_MOUSE WAS/WASL-interacting protein family member 1	2	1	1.13839	4.71217	5.65391	4.92478	5.82326	5.50874	6.02406	5.3616	5.0226	3.74554	2.86727	3.82663	5.23842	6.36857	5.3616
sp|Q9ER69|FL2D_MOUSE	Wtap	FL2D_MOUSE Pre-mRNA-splicing regulator WTAP	2	1	0.901458	4.53304	3.96096	4.27889	4.45439	4.83413	4.57048	5.03666	4.29915	6.47356	4.15229	4.53038	5.51219	6.23174	5.03666
sp|Q5SXA9|KIBRA_MOUSE	Wwc1	KIBRA_MOUSE Protein KIBRA	2	1	0.777774	2.58034	4.73676	3.25408	5.14394	4.34	5.60602	5.7766	5.06186	6.61029	6.08924	4.17923	5.99587	5.82273	5.7766
sp|Q60596|XRCC1_MOUSE	Xrcc1	XRCC1_MOUSE DNA repair protein XRCC1	2	1	1.12263	3.65207	5.07623	4.13541	6.98125	6.02376	5.79274	4.60296	4.36941	5.16283	4.66031	4.90886	5.09099	4.35355	4.60296
sp|Q9JKB3|YBOX3_MOUSE	Ybx3	YBOX3_MOUSE Y-box-binding protein 3	2	1	1.18719	6.13117	5.27145	4.52305	5.65579	6.15033	5.2936	4.58616	5.03783	4.97821	4.69003	4.43082	4.73585	4.42518	4.58616
sp|Q8C407|YIPF4_MOUSE	Yipf4	YIPF4_MOUSE Protein YIPF4	2	1	1.13221	5.14865	4.4753	4.68874	5.01461	6.24401	4.82175	5.33822	4.71281	4.7297	3.77717	5.4188	3.86051	4.96054	5.33822
sp|Q9EQQ2|YIPF5_MOUSE	Yipf5	YIPF5_MOUSE Protein YIPF5	2	1	0.759576	4.48681	4.53028	3.85572	4.27908	4.39762	3.81012	4.52437	5.37252	6.83699	6.24856	4.5648	5.22336	5.82146	4.52437
sp|O88939|ZBT7A_MOUSE	Zbtb7a	ZBT7A_MOUSE Zinc finger and BTB domain-containing protein 7A	2	1	0.907788	3.57426	4.68916	3.14405	5.79892	6.04564	5.88229	5.43058	5.01211	5.38944	4.87955	5.16101	4.98392	5.39672	5.43058
sp|Q9Z2U2|ZN292_MOUSE	Zfp292	ZN292_MOUSE Zinc finger protein 292	2	1	0.830251	2.7951	3.99755	3.27507	5.06325	4.50721	5.52322	5.55257	5.20675	6.46638	6.34181	5.60344	4.56866	4.74197	5.55257
tr|A2A482|A2A482_MOUSE	Zmynd8	A2A482_MOUSE Protein Zmynd8	2	1	1.2577	5.23651	5.61561	4.63659	6.29975	5.64553	5.30942	4.79502	4.84985	3.92233	3.86283	4.34939	4.68619	4.25694	4.79502
sp|Q0VEE6|ZN800_MOUSE	Znf800	ZN800_MOUSE Zinc finger protein 800	2	1	1.03232	5.2287	4.47973	4.55479	5.15774	5.73182	4.66077	5.32942	4.72622	4.98278	5.03661	4.68956	4.60145	4.85518	5.32942
sp|Q6PE15|ABHDA_MOUSE	Abhd10	ABHDA_MOUSE Mycophenolic acid acyl-glucuronide esterase, mitochondrial	3	1	0.96008	3.78275	3.96782	4.18732	5.24099	5.48252	4.80459	5.35095	4.48629	4.74471	4.67368	4.61863	5.32621	4.77275	5.35095
sp|Q61072|ADAM9_MOUSE	Adam9	ADAM9_MOUSE Disintegrin and metalloproteinase domain-containing protein 9	3	1	1.15742	4.39524	5.31296	5.11256	5.37196	5.78312	5.41091	5.56708	5.35006	4.44715	3.58963	3.72834	4.21011	5.10389	5.56708
sp|Q99MU3|DSRAD_MOUSE	Adar	DSRAD_MOUSE Double-stranded RNA-specific adenosine deaminase	3	1	0.882589	4.26377	4.07421	4.88089	4.43138	4.94761	4.29906	5.34854	4.65627	5.32719	5.14366	5.69269	5.14939	5.4297	5.34854
sp|Q3TSG4|ALKB5_MOUSE	Alkbh5	ALKB5_MOUSE RNA demethylase ALKBH5	3	1	0.902735	4.29177	5.0946	4.14407	4.20271	5.03913	4.92982	4.96944	4.93649	5.73033	4.88324	5.62017	5.64414	5.33758	4.96944
sp|O88888|APBA3_MOUSE	Apba3	APBA3_MOUSE Amyloid beta A4 precursor protein-binding family A member 3	3	1	1.09174	4.02403	5.82834	4.17064	5.06011	6.08048	5.23809	5.58439	4.68603	4.42541	4.07087	5.25327	4.38699	4.23328	5.58439
sp|Q7SIG6|ASAP2_MOUSE	Asap2	ASAP2_MOUSE Arf-GAP with SH3 domain, ANK repeat and PH domain-containing protein 2	3	1	1.01031	3.96179	4.84003	4.66942	5.27596	5.11605	4.86667	5.21219	6.02395	5.48016	4.07036	4.3242	5.25925	4.56784	5.21219
sp|Q921C5|BICD2_MOUSE	Bicd2	BICD2_MOUSE Protein bicaudal D homolog 2	3	1	1.07969	5.10963	5.09925	4.92807	4.91967	5.35024	5.04001	5.30513	5.18819	4.7868	4.36583	3.76602	4.77221	4.24626	5.30513
sp|Q9CS00|CATIN_MOUSE	Cactin	CATIN_MOUSE Cactin	3	1	1.03273	3.72476	4.69888	3.69136	6.82485	5.71171	5.67996	4.70397	4.95206	5.13497	4.51812	4.96372	5.17432	5.17703	4.70397
sp|Q8C3Q9|CASP9_MOUSE	Casp9	CASP9_MOUSE Caspase-9	3	1	0.895221	4.64456	5.04477	4.06721	5.4194	5.30792	4.71892	4.24049	5.53677	6.4755	3.94294	5.56236	5.33732	6.09565	4.24049
sp|O09165|CASQ1_MOUSE	Casq1	CASQ1_MOUSE Calsequestrin-1	3	1	1.56213	19.2486	4.94459	1.20543	7.68532	1.6888	8.35069	12.9746	4.66878	2.72918	4.78665	1.75664	2.31086	2.13407	12.9746
sp|P22682|CBL_MOUSE	Cbl	CBL_MOUSE E3 ubiquitin-protein ligase CBL	3	1	0.890316	4.84383	4.5521	3.68886	4.14625	5.51145	4.6138	5.05408	5.39392	5.35911	4.74233	5.08176	5.81289	5.10729	5.05408
sp|Q61686|CBX5_MOUSE	Cbx5	CBX5_MOUSE Chromobox protein homolog 5	3	1	1.1844	5.71792	6.12311	4.40165	6.08082	5.61793	5.52229	4.73667	4.36462	4.25589	4.97628	4.61929	4.59883	4.11602	4.73667
sp|Q8R349|CDC16_MOUSE	Cdc16	CDC16_MOUSE Cell division cycle protein 16 homolog	3	1	0.940541	4.63545	4.99816	4.43008	5.29042	5.20832	4.41671	5.35062	4.4831	5.30326	5.12261	4.64974	5.29399	5.75772	5.35062
sp|Q9CQ52|CEL3B_MOUSE	Cela3b	CEL3B_MOUSE Chymotrypsin-like elastase family member 3B	3	1	0.351623	2.31884	0.495061	0.379799	4.24316	0.98183	0.692823	9.31614	4.674	3.22067	2.38224	3.89365	44.1079	3.0525	9.31614
sp|P11680|PROP_MOUSE	Cfp	PROP_MOUSE Properdin	3	1	1.93332	6.46578	5.78852	12.254	7.96476	5.20649	5.1157	4.26497	3.55959	3.10685	2.97424	2.54085	4.1752	2.98683	4.26497
sp|Q9D486|CMIP_MOUSE	Cmip	CMIP_MOUSE C-Maf-inducing protein	3	1	0.992259	4.19815	4.36118	3.73725	5.95846	5.18771	5.64169	4.95263	4.97495	5.01983	4.55581	4.85351	5.50877	5.60936	4.95263
sp|A6H584|CO6A5_MOUSE	Col6a5	CO6A5_MOUSE Collagen alpha-5(VI) chain	3	1	1.99723	8.10598	8.80526	5.52798	6.6997	6.95345	6.72915	4.26668	6.27804	1.72632	1.85655	1.62862	2.61541	3.27198	4.26668
sp|Q63829|COMD3_MOUSE	Commd3	COMD3_MOUSE COMM domain-containing protein 3	3	1	0.864694	4.99434	4.81308	4.63904	3.92614	4.62219	4.53091	4.94974	5.58531	4.52783	5.96806	4.65283	5.97439	4.70329	4.94974
sp|Q6P8I6|COX11_MOUSE	Cox11	COX11_MOUSE Cytochrome c oxidase assembly protein COX11, mitochondrial	3	1	0.993001	5.77629	5.83663	5.48796	2.60905	4.71036	4.95055	4.54538	5.64074	5.37887	5.19684	5.05098	4.73853	4.33377	4.54538
sp|Q91XE9|CR3L3_MOUSE	Creb3l3	CR3L3_MOUSE Cyclic AMP-responsive element-binding protein 3-like protein 3	3	1	0.987017	3.44265	4.6138	3.71304	5.8394	5.69097	5.87332	5.21863	3.44699	6.3389	4.7214	5.96397	4.00073	6.13427	5.21863
sp|Q61462|CY24A_MOUSE	Cyba	CY24A_MOUSE Cytochrome b-245 light chain	3	1	1.25426	6.00589	4.48462	6.54359	6.52551	6.80605	4.07553	5.45975	4.98421	3.48023	2.90285	3.56569	4.52078	5.40586	5.45975
sp|A2A4P0|DHX8_MOUSE	Dhx8	DHX8_MOUSE ATP-dependent RNA helicase DHX8	3	1	1.11706	4.55028	4.82644	4.51398	5.41134	5.56557	5.16906	5.77863	5.3964	4.31899	3.69303	4.42244	3.52593	2.78821	5.77863
sp|Q9WV69|DEMA_MOUSE	Dmtn	DEMA_MOUSE Dematin	3	1	1.1366	3.83258	6.22194	5.07785	6.25848	4.0776	5.52527	5.51086	5.0775	3.75929	4.83787	3.74452	6.60306	4.00911	5.51086
sp|P97465|DOK1_MOUSE	Dok1	DOK1_MOUSE Docking protein 1	3	1	1.0681	5.5253	4.78969	5.27734	5.36674	4.99094	4.90822	5.30931	3.87507	4.71987	4.96431	4.35324	5.16125	5.78027	5.30931
sp|Q9D0V7|RCAS1_MOUSE	Ebag9	RCAS1_MOUSE Receptor-binding cancer antigen expressed on SiSo cells	3	1	0.796423	3.94014	4.0216	4.27276	4.28174	4.71814	4.1688	5.14179	5.44758	5.45867	5.33292	5.1462	6.32947	5.99787	5.14179
sp|O08796|EF2K_MOUSE	Eef2k	EF2K_MOUSE Eukaryotic elongation factor 2 kinase	3	1	0.951306	5.08233	7.06104	4.72247	4.62385	4.25775	5.03943	5.11236	5.20815	5.46086	5.18002	5.31101	5.44738	5.21225	5.11236
sp|Q8BGB7|ENOPH_MOUSE	Enoph1	ENOPH_MOUSE Enolase-phosphatase E1	3	1	1.01129	5.02493	5.40673	5.95373	5.18313	5.17815	4.48294	4.72864	5.21282	4.521	5.31405	4.42128	5.39827	4.69578	4.72864
sp|Q9JMC8|E41LB_MOUSE	Epb41l4b	E41LB_MOUSE Band 4.1-like protein 4B	3	1	0.865654	4.05203	4.35768	3.78159	4.82119	4.31571	4.81864	5.31753	5.19357	5.82975	5.60731	5.41483	5.24528	4.36264	5.31753
sp|P39749|FEN1_MOUSE	Fen1	FEN1_MOUSE Flap endonuclease 1	3	1	0.870399	4.52362	3.98942	5.25362	4.28885	5.6139	4.15972	5.08395	6.44398	3.76204	4.63382	4.08284	6.3711	6.8171	5.08395
sp|P14234|FGR_MOUSE	Fgr	FGR_MOUSE Tyrosine-protein kinase Fgr	3	1	1.02968	4.42683	4.31485	5.1825	5.39162	5.27767	4.59613	5.25515	4.46931	5.74385	5.20426	4.99792	3.96786	5.00437	5.25515
sp|Q571E4|GALNS_MOUSE	Galns	GALNS_MOUSE N-acetylgalactosamine-6-sulfatase	3	1	0.92995	4.60723	5.48772	4.13741	4.31242	4.6643	5.48502	5.37776	4.57374	5.15533	5.67554	6.22249	4.28788	4.41264	5.37776
sp|Q9D7M1|GID8_MOUSE	Gid8	GID8_MOUSE Glucose-induced degradation protein 8 homolog	3	1	1.07627	5.05134	4.96477	4.89837	5.05841	6.10808	5.0792	5.55939	4.10015	3.53163	5.49668	4.40327	4.91679	5.76056	5.55939
sp|O35166|GOSR2_MOUSE	Gosr2	GOSR2_MOUSE Golgi SNAP receptor complex member 2	3	1	0.683778	4.49408	5.69309	4.24157	1.9044	3.47634	3.83152	4.02251	5.85205	6.133	6.87259	6.01974	5.3979	6.49819	4.02251
sp|P62915|TF2B_MOUSE	Gtf2b	TF2B_MOUSE Transcription initiation factor IIB	3	1	1.11485	5.21378	4.50002	4.90833	5.03203	6.03568	4.06498	4.97701	4.94736	5.31632	4.71001	4.79473	4.06832	3.88913	4.97701
sp|Q9ERL9|GCYA3_MOUSE	Gucy1a3	GCYA3_MOUSE Guanylate cyclase soluble subunit alpha-3	3	1	0.969904	4.01457	4.16806	4.78559	5.25965	6.09809	4.83791	5.02917	5.32569	5.01338	4.86429	4.35647	5.63261	4.99447	5.02917
sp|Q9EQ21|HEPC_MOUSE	Hamp	HEPC_MOUSE Hepcidin	3	1	2.24808	9.52663	5.54391	4.79883	9.11799	9.57279	5.68709	4.00279	4.87648	3.6721	1.54274	3.24468	2.29247	2.1063	4.00279
sp|P22361|HNF1A_MOUSE	Hnf1a	HNF1A_MOUSE Hepatocyte nuclear factor 1-alpha	3	1	1.16055	4.93522	5.07801	5.09477	5.37606	5.31547	4.96287	5.36567	5.41094	5.00697	4.03418	4.34135	4.02626	3.95812	5.36567
tr|D3YWT1|D3YWT1_MOUSE	Hnrnph3	D3YWT1_MOUSE MCG11326, isoform CRA_b	3	1	1.09705	4.84151	5.24478	4.95634	5.45901	5.32446	5.39634	4.8119	4.69571	5.46252	3.95792	4.89711	4.85772	4.03466	4.8119
sp|Q7TMK6|HOOK2_MOUSE	Hook2	HOOK2_MOUSE Protein Hook homolog 2	3	1	0.867105	4.60859	4.86726	4.56297	4.645	4.82375	5.47128	4.92011	5.32872	5.93652	6.54484	4.4678	5.33159	4.68708	4.92011
sp|Q91ZJ9|HYAL1_MOUSE	Hyal1	HYAL1_MOUSE Hyaluronidase-1	3	1	0.770266	3.00909	4.40269	3.52387	3.99649	4.25378	4.91526	4.45713	5.55356	5.09995	5.59147	4.70307	6.23889	7.31432	4.45713
sp|Q8K2V6|IPO11_MOUSE	Ipo11	IPO11_MOUSE Importin-11	3	1	0.963043	4.73845	5.39856	4.84021	4.52786	4.4221	4.49089	5.60054	4.9244	4.9554	4.41425	4.68828	6.43633	4.83865	5.60054
sp|P24063|ITAL_MOUSE	Itgal	ITAL_MOUSE Integrin alpha-L	3	1	1.07663	4.8799	4.00873	4.68012	5.5246	6.80833	4.27532	5.59278	4.6587	3.37672	2.94652	3.63287	5.56692	5.73681	5.59278
tr|E9PVD2|E9PVD2_MOUSE	Itih4	E9PVD2_MOUSE Inter alpha-trypsin inhibitor, heavy chain 4	3	1	0.809408	2.8797	3.78898	3.36462	4.5038	3.87796	3.46204	6.29814	4.56185	3.91792	5.38205	4.39663	4.88628	4.12925	6.29814
tr|Q8R3F0|Q8R3F0_MOUSE	Larp1b	Q8R3F0_MOUSE Larp2 protein	3	1	1.16977	4.70775	5.56723	4.66591	5.61144	5.51068	4.91551	4.86666	4.82029	4.71387	4.14591	4.16355	4.16929	4.55995	4.86666
sp|Q9DA03|LYRM7_MOUSE	Lyrm7	LYRM7_MOUSE Complex III assembly factor LYRM7	3	1	0.959018	4.56891	4.75247	3.20176	5.34284	5.73638	5.87355	4.69581	4.68381	5.00035	6.2662	5.30087	4.68922	4.37253	4.69581
sp|Q6PER3|MARE3_MOUSE	Mapre3	MARE3_MOUSE Microtubule-associated protein RP/EB family member 3	3	1	0.957184	4.06133	4.86841	4.49146	4.92915	4.91658	5.42643	4.68997	5.00753	5.32979	5.10304	4.98779	5.92953	5.61612	4.68997
sp|P04247|MYG_MOUSE	Mb	MYG_MOUSE Myoglobin	3	1	2.1508	28.0467	3.55043	1.57291	9.66173	1.08482	6.18477	13.833	5.43979	1.4599	5.86625	0.673666	0.396981	0.37128	13.833
sp|Q9CQG2|MET16_MOUSE	Mettl16	MET16_MOUSE Methyltransferase-like protein 16	3	1	0.897295	4.36748	4.7081	4.27718	4.88607	5.19518	4.0591	4.86077	5.09625	5.2927	5.53941	5.33702	5.23497	5.38762	4.86077
sp|Q9CY73|RM44_MOUSE	Mrpl44	RM44_MOUSE 39S ribosomal protein L44, mitochondrial	3	1	1.01777	4.03244	4.40788	4.44668	5.44371	4.86754	5.13779	5.10723	4.73044	4.7671	3.80518	5.7177	5.44433	6.18659	5.10723
tr|D3YU50|D3YU50_MOUSE	Mybpc1	D3YU50_MOUSE Protein Mybpc1	3	1	2.09745	20.6608	7.82526	0.965392	9.80011	0.661662	7.61717	16.4286	4.81428	2.93468	2.84098	0.736919	0.398989	0.581736	16.4286
sp|Q91X97|NCALD_MOUSE	Ncald	NCALD_MOUSE Neurocalcin-delta	3	1	0.512811	2.56708	2.81432	2.80196	3.68694	3.73219	3.72382	4.16279	6.02804	7.70188	6.16239	5.83051	8.8389	7.26051	4.16279
sp|Q9CZ57|NSUN4_MOUSE	Nsun4	NSUN4_MOUSE 5-methylcytosine rRNA methyltransferase NSUN4	3	1	1.093	4.71417	5.70673	4.98509	5.26363	5.09288	5.36666	5.13172	4.8614	4.13908	4.46419	4.41987	4.36004	4.47487	5.13172
sp|Q6ZQH8|NU188_MOUSE	Nup188	NU188_MOUSE Nucleoporin NUP188 homolog	3	1	1.12682	4.17306	5.14867	4.51618	5.246	5.21329	5.52878	5.31638	4.77205	5.54696	4.14493	4.88085	4.35358	4.62375	5.31638
sp|Q8R2W9|PANK3_MOUSE	Pank3	PANK3_MOUSE Pantothenate kinase 3	3	1	0.843121	4.70479	4.97683	5.60499	3.46828	3.54611	4.01401	5.39594	5.06974	8.01809	4.9093	5.58336	4.91389	4.73852	5.39594
sp|Q8C0L6|PAOX_MOUSE	Paox	PAOX_MOUSE Peroxisomal N(1)-acetyl-spermine/spermidine oxidase	3	1	1.01627	4.75653	4.35813	5.75113	4.98871	5.68142	4.16037	4.81843	5.17442	4.74583	4.16596	3.93642	6.08724	6.73602	4.81843
sp|Q61183|PAPOA_MOUSE	Papola	PAPOA_MOUSE Poly(A) polymerase alpha	3	1	1.18377	5.13122	4.33276	4.33804	6.30848	5.68472	5.27962	5.4007	4.82523	3.77591	3.39391	3.55897	4.23945	5.32606	5.4007
sp|O55134|PCD12_MOUSE	Pcdh12	PCD12_MOUSE Protocadherin-12	3	1	0.914689	4.45285	6.07977	4.54579	4.15066	4.0871	4.64573	5.26827	4.53214	4.85228	5.1822	3.67661	6.54696	6.34103	5.26827
sp|P42337|PK3CA_MOUSE	Pik3ca	PK3CA_MOUSE Phosphatidylinositol 4,5-bisphosphate 3-kinase catalytic subunit alpha isoform	3	1	0.84163	4.03588	4.46689	4.42963	4.8392	4.89062	4.76586	4.66609	5.38655	5.61959	6.7853	4.91954	4.30986	5.63224	4.66609
sp|Q9DCU2|PLLP_MOUSE	Pllp	PLLP_MOUSE Plasmolipin	3	1	0.764696	3.16678	4.13	3.7517	4.09973	4.17983	4.62601	5.0382	5.80015	5.19662	6.05294	6.22572	5.71696	3.98811	5.0382
sp|P55065|PLTP_MOUSE	Pltp	PLTP_MOUSE Phospholipid transfer protein	3	1	1.17046	5.04715	5.31491	4.35327	7.45667	8.24227	7.00271	5.19117	4.68399	3.56904	5.00227	3.57628	5.15984	4.8793	5.19117
sp|A2AJT4|PNISR_MOUSE	Pnisr	PNISR_MOUSE Arginine/serine-rich protein PNISR	3	1	1.14689	4.98782	4.97363	5.19364	5.08424	5.63196	5.18679	4.54077	4.63791	5.26096	3.85983	4.82838	4.74878	4.63914	4.54077
sp|P54099|DPOG1_MOUSE	Polg	DPOG1_MOUSE DNA polymerase subunit gamma-1	3	1	0.625615	2.92839	3.53786	2.80942	3.98918	3.7686	4.45443	4.65316	4.86949	6.14879	8.88242	8.01383	6.77534	6.45159	4.65316
sp|O35448|PPT2_MOUSE	Ppt2	PPT2_MOUSE Lysosomal thioesterase PPT2	3	1	0.964326	3.68238	4.88793	3.59506	4.74296	5.14332	6.06654	5.3958	5.00403	4.98961	4.83894	5.75933	4.66118	5.35853	5.3958
tr|E9QJV4|E9QJV4_MOUSE	Prpf39	E9QJV4_MOUSE Pre-mRNA-processing factor 39	3	1	1.12216	5.09175	5.329	4.28094	5.82404	5.65938	5.34439	4.73198	4.05613	7.1008	5.04548	4.4658	4.03716	4.54034	4.73198
sp|Q91WG2|RABE2_MOUSE	Rabep2	RABE2_MOUSE Rab GTPase-binding effector protein 2	3	1	1.05369	4.87368	5.21394	4.59312	5.16781	5.70777	4.78469	5.4833	4.60293	4.82588	4.39219	4.47394	4.55331	4.62804	5.4833
sp|Q8VCH7|RDH10_MOUSE	Rdh10	RDH10_MOUSE Retinol dehydrogenase 10	3	1	0.804598	4.8362	4.56855	4.82652	4.42351	4.80419	4.06017	5.32785	5.08166	4.74287	6.05503	5.52353	6.79298	6.14652	5.32785
sp|Q61193|RGL2_MOUSE	Rgl2	RGL2_MOUSE Ral guanine nucleotide dissociation stimulator-like 2	3	1	0.874071	3.79226	4.31406	4.22791	4.27618	5.12553	4.699	5.52738	4.98417	4.87911	4.49651	5.70598	5.6889	5.3141	5.52738
sp|Q9QZR0|RNF25_MOUSE	Rnf25	RNF25_MOUSE E3 ubiquitin-protein ligase RNF25	3	1	1.1198	5.28416	4.96931	5.11246	5.05664	5.62346	5.13112	5.66166	4.3427	5.085	3.55594	4.72336	4.00485	5.50211	5.66166
sp|Q80TE0|RPAP1_MOUSE	Rpap1	RPAP1_MOUSE RNA polymerase II-associated protein 1	3	1	0.879325	4.44752	4.4742	5.79332	4.39732	4.7495	4.16339	5.39061	5.39439	4.96405	5.03367	5.25263	4.63624	4.95422	5.39061
sp|A2AQ19|RTF1_MOUSE	Rtf1	RTF1_MOUSE RNA polymerase-associated protein RTF1 homolog	3	1	0.948393	5.09897	4.53126	4.99325	4.72533	5.25342	4.13388	5.32249	4.42537	6.94998	3.88708	6.13685	4.35241	6.83784	5.32249
sp|Q3UMB5|SMCR8_MOUSE	Smcr8	SMCR8_MOUSE Smith-Magenis syndrome chromosomal region candidate gene 8 protein homolog	3	1	1.17918	4.22481	5.01748	4.90326	5.80023	5.88697	5.44044	4.982	4.77335	4.24218	3.58702	4.0359	4.5607	4.71562	4.982
sp|Q9DB90|SMG9_MOUSE	Smg9	SMG9_MOUSE Protein SMG9	3	1	0.775425	8.91062	5.47354	2.94887	3.12569	3.11334	3.86069	6.20336	5.37147	4.49375	4.62931	5.04959	5.51871	6.25067	6.20336
sp|Q04519|ASM_MOUSE	Smpd1	ASM_MOUSE Sphingomyelin phosphodiesterase	3	1	0.910789	4.44994	4.71875	3.75822	5.0833	5.08173	4.45929	5.50543	4.8623	5.91363	4.38121	5.54326	4.55215	4.79507	5.50543
sp|Q8CE50|SNX30_MOUSE	Snx30	SNX30_MOUSE Sorting nexin-30	3	1	1.06153	4.65798	5.112	4.49042	5.45232	5.6274	5.04842	5.09513	5.04182	4.90387	4.06144	5.60592	4.70456	4.51572	5.09513
sp|P49962|SRP09_MOUSE	Srp9	SRP09_MOUSE Signal recognition particle 9 kDa protein	3	1	0.855029	3.94749	4.94909	4.78279	4.32331	4.39693	4.15895	4.64078	5.62994	5.76946	5.26518	5.1033	5.20183	5.21118	4.64078
sp|Q62311|TAF6_MOUSE	Taf6	TAF6_MOUSE Transcription initiation factor TFIID subunit 6	3	1	1.08888	4.4974	4.93542	4.83333	5.81544	5.69716	5.36558	4.94711	4.63136	4.28749	4.61715	4.7754	5.0071	5.26341	4.94711
sp|Q9D1E6|TBCB_MOUSE	Tbcb	TBCB_MOUSE Tubulin-folding cofactor B	3	1	1.18109	10.3127	8.41116	7.106	1.42681	3.558	4.20307	4.11622	4.75602	3.94446	4.48169	3.86486	5.08746	3.97423	4.11622
sp|Q8R310|TMCC3_MOUSE	Tmcc3	TMCC3_MOUSE Transmembrane and coiled-coil domains protein 3	3	1	0.847258	4.62675	4.3285	4.15183	4.97615	5.83857	4.35006	4.42935	5.98958	4.63055	4.97027	4.03524	5.42756	6.63957	4.42935
sp|Q8BHG3|CC50B_MOUSE	Tmem30b	CC50B_MOUSE Cell cycle control protein 50B	3	1	0.923194	3.81303	4.39089	4.27179	4.53062	4.58154	5.10917	5.6674	5.20213	6.02134	4.56716	5.51312	4.36367	4.34249	5.6674
sp|Q9QZ47|TNNT3_MOUSE	Tnnt3	TNNT3_MOUSE Troponin T, fast skeletal muscle	3	1	1.69541	21.567	6.52078	0.795477	7.62228	0.626673	8.84034	13.6321	5.18032	2.88943	4.56765	1.36684	1.11865	1.27836	13.6321
sp|Q9CZR3|TM40L_MOUSE	Tomm40l	TM40L_MOUSE Mitochondrial import receptor subunit TOM40B	3	1	1.2882	5.76611	5.43389	4.02464	5.78075	5.96186	6.00043	5.05667	5.02294	4.07688	4.17714	4.52289	4.03476	4.46171	5.05667
sp|Q9CQN3|TOM6_MOUSE	Tomm6	TOM6_MOUSE Mitochondrial import receptor subunit TOM6 homolog	3	1	1.09212	4.99073	4.26192	3.5313	5.23233	6.04282	5.88172	5.1812	5.06347	3.90017	4.87366	4.0849	5.15911	4.38847	5.1812
sp|Q8R1J9|TOR2A_MOUSE	Tor2a	TOR2A_MOUSE Torsin-2A	3	1	0.852802	4.34826	4.41007	3.11559	4.98899	5.53667	5.01232	5.22727	5.61841	5.74897	4.73302	5.80175	6.06471	5.29968	5.22727
sp|Q9CQA1|TPPC5_MOUSE	Trappc5	TPPC5_MOUSE Trafficking protein particle complex subunit 5	3	1	0.92393	5.55397	4.71088	5.11734	3.89263	4.11316	4.90619	4.85422	4.83735	5.24406	5.50915	5.35794	5.72329	5.25726	4.85422
sp|Q9CWH5|TRM11_MOUSE	Trmt11	TRM11_MOUSE tRNA (guanine(10)-N2)-methyltransferase homolog	3	1	1.10756	4.44873	5.29884	4.71978	5.09162	4.94143	6.84176	4.99364	5.00688	4.43731	4.47437	4.52554	5.00622	4.43432	4.99364
sp|Q8BYY4|TT39B_MOUSE	Ttc39b	TT39B_MOUSE Tetratricopeptide repeat protein 39B	3	1	1.01508	3.80222	4.75767	5.15267	5.21957	5.1501	5.60312	5.32455	4.76208	6.89749	4.13672	5.08029	4.32583	4.13857	5.32455
sp|P68368|TBA4A_MOUSE	Tuba4a	TBA4A_MOUSE Tubulin alpha-4A chain	3	1	0.947733	5.255	4.70764	5.36112	3.96288	5.0335	4.383	4.64653	5.83134	5.35494	5.83098	4.81655	4.98135	3.40273	4.64653
sp|P83887|TBG1_MOUSE	Tubg1	TBG1_MOUSE Tubulin gamma-1 chain	3	1	0.992423	6.11839	5.29947	4.97497	2.58135	5.0403	5.15093	5.1866	4.97129	4.40493	5.61502	4.94607	4.53298	5.46038	5.1866
sp|Q8R1I1|QCR9_MOUSE	Uqcr10	QCR9_MOUSE Cytochrome b-c1 complex subunit 9	3	1	0.87096	6.0794	4.00371	4.43399	4.15303	4.86524	4.61526	3.03209	6.25428	5.85625	9.20758	6.32232	4.54343	4.33641	3.03209
sp|Q8CHS8|VP37A_MOUSE	Vps37a	VP37A_MOUSE Vacuolar protein sorting-associated protein 37A	3	1	1.08355	4.91984	5.29739	5.56329	5.05195	5.83143	4.56099	5.22016	4.54326	3.88701	4.73957	4.60192	5.34744	4.20298	5.22016
sp|Q8R5L3|VPS39_MOUSE	Vps39	VPS39_MOUSE Vam6/Vps39-like protein	3	1	0.821766	3.77591	4.23838	3.91239	4.59558	4.77403	4.45592	5.47722	5.5629	5.99528	4.67386	5.06078	5.22924	5.49044	5.47722
sp|Q62481|VPS72_MOUSE	Vps72	VPS72_MOUSE Vacuolar protein sorting-associated protein 72 homolog	3	1	1.05757	4.86172	4.70075	4.54814	5.17105	5.99611	5.1783	5.62542	4.4056	5.66984	4.07785	4.88299	4.44562	5.73137	5.62542
tr|A2A8R0|A2A8R0_MOUSE	Zfyve9	A2A8R0_MOUSE MCG17975	3	1	0.98416	4.5056	4.84045	4.58097	4.72395	5.74646	4.63717	4.95163	5.15221	4.66524	4.85833	5.17796	5.68891	5.20089	4.95163
sp|Q91VY9|ZN622_MOUSE	Znf622	ZN622_MOUSE Zinc finger protein 622	3	1	1.15055	4.90004	6.1383	5.03922	3.16831	5.49159	5.02194	5.30018	4.24042	4.78794	4.1747	4.29688	3.84938	4.85871	5.30018
sp|Q8R1N0|ZN830_MOUSE	Znf830	ZN830_MOUSE Zinc finger protein 830	3	1	0.897757	4.52016	4.43491	4.00236	4.7254	5.249	4.52724	4.91133	5.29657	6.19895	4.92982	5.85765	5.11523	4.9063	4.91133
sp|Q91Z58|CF132_MOUSE		CF132_MOUSE Uncharacterized protein C6orf132 homolog	4	1	1.26293	4.9087	5.9666	5.4415	5.46927	5.45726	6.18281	5.42981	5.30378	4.55498	3.08526	4.01366	3.22877	4.19586	5.42981
sp|O70423|AOC3_MOUSE	Aoc3	AOC3_MOUSE Membrane primary amine oxidase	4	1	1.05192	5.89616	3.96683	4.40879	8.45367	5.40017	4.43417	5.09274	5.214	4.52853	5.39139	3.56439	4.80486	7.15077	5.09274
sp|Q8BNU0|ARMC6_MOUSE	Armc6	ARMC6_MOUSE Armadillo repeat-containing protein 6	4	1	0.860678	4.45104	4.62825	5.21201	4.49047	4.6944	4.22416	5.31756	5.81046	4.43886	5.51063	5.20333	6.12728	5.24737	5.31756
sp|Q9R1Q9|VAS1_MOUSE	Atp6ap1	VAS1_MOUSE V-type proton ATPase subunit S1	4	1	1.4174	4.85445	5.57195	5.37839	6.31304	6.8344	6.03992	5.12501	4.63659	3.54404	2.80454	4.44593	4.47038	4.01099	5.12501
sp|P83917|CBX1_MOUSE	Cbx1	CBX1_MOUSE Chromobox protein homolog 1	4	1	1.33094	6.76622	4.90986	6.36739	4.75466	7.03173	4.93359	4.45278	4.43846	4.00305	4.19919	4.77776	3.64852	5.1359	4.45278
sp|Q9CR29|CCD43_MOUSE	Ccdc43	CCD43_MOUSE Coiled-coil domain-containing protein 43	4	1	0.98733	5.53851	5.7362	4.72096	3.77295	5.1907	4.77454	5.01393	5.60058	4.49788	4.21007	4.98478	5.05321	4.98764	5.01393
sp|P40237|CD82_MOUSE	Cd82	CD82_MOUSE CD82 antigen	4	1	1.06738	4.78071	5.36441	4.71788	4.46988	4.15131	5.07545	5.35161	4.30195	5.30314	4.42823	5.19252	4.68574	4.66434	5.35161
sp|P03953|CFAD_MOUSE	Cfd	CFAD_MOUSE Complement factor D	4	1	1.44503	6.30806	6.77188	5.73099	7.52347	5.68138	5.41756	4.2069	4.99368	4.65065	4.0049	3.47782	4.57045	3.06745	4.2069
sp|P53996-2|CNBP_MOUSE	Cnbp	CNBP_MOUSE Isoform 2 of Cellular nucleic acid-binding protein	4	1	1.02931	6.76735	5.42256	5.69144	5.00688	4.35033	4.91631	3.35849	4.54528	5.48718	6.40232	4.88286	3.84451	4.73723	3.35849
sp|Q8BTV2|CPSF7_MOUSE	Cpsf7	CPSF7_MOUSE Cleavage and polyadenylation specificity factor subunit 7	4	1	0.991731	4.20752	4.56832	4.39608	5.34427	5.55046	4.96646	5.18464	5.8416	5.46756	4.16401	4.67442	4.71125	4.08984	5.18464
sp|Q99LC2|CSTF1_MOUSE	Cstf1	CSTF1_MOUSE Cleavage stimulation factor subunit 1	4	1	1.01573	4.67795	5.09525	4.65629	5.19719	5.22445	5.40465	4.49728	4.59037	6.10634	4.87407	5.41988	5.39706	5.25314	4.49728
sp|Q9QYI6|DNJB9_MOUSE	Dnajb9	DNJB9_MOUSE DnaJ homolog subfamily B member 9	4	1	1.22227	6.59182	5.71081	5.60444	4.27047	4.54383	4.6762	4.81777	5.72899	4.39781	4.90515	3.94799	3.52264	3.41644	4.81777
sp|Q9Z0N2|IF2H_MOUSE	Eif2s3y	IF2H_MOUSE Eukaryotic translation initiation factor 2 subunit 3, Y-linked	4	1	0.909288	4.28465	4.73565	4.54576	4.71829	5.03133	4.23207	4.75162	4.47347	6.56197	5.28993	5.192	5.04404	5.10433	4.75162
sp|Q9WV92|E41L3_MOUSE	Epb41l3	E41L3_MOUSE Band 4.1-like protein 3	4	1	0.959071	5.21762	3.49896	5.07722	5.22932	5.53573	3.96165	5.76161	5.46908	4.15088	3.90316	4.60032	5.20538	5.66488	5.76161
sp|Q80TY0|FNBP1_MOUSE	Fnbp1	FNBP1_MOUSE Formin-binding protein 1	4	1	0.943582	5.23689	4.7828	4.05488	4.95497	5.529	5.16819	6.28257	4.88029	5.2307	3.63712	4.72098	6.15338	6.40215	6.28257
sp|Q80Y14|GLRX5_MOUSE	Glrx5	GLRX5_MOUSE Glutaredoxin-related protein 5, mitochondrial	4	1	1.29488	5.81626	5.82286	6.07452	4.48718	5.58381	5.42418	4.77919	4.23429	3.66828	4.57879	3.8269	4.43242	4.46105	4.77919
sp|Q8BM72|HSP13_MOUSE	Hspa13	HSP13_MOUSE Heat shock 70 kDa protein 13	4	1	0.989757	3.35481	4.23995	4.16378	5.94305	4.87697	4.46532	5.81302	4.41028	5.12681	3.39059	4.37207	4.83594	4.57034	5.81302
sp|Q9EQW7|KI13A_MOUSE	Kif13a	KI13A_MOUSE Kinesin-like protein KIF13A	4	1	1.3302	9.05384	6.05561	6.4721	4.24645	5.38905	4.59048	4.7819	4.22899	4.26781	3.26735	4.23787	4.19267	4.41644	4.7819
sp|O89050|MKLN1_MOUSE	Mkln1	MKLN1_MOUSE Muskelin	4	1	1.02532	4.17225	4.13151	5.26496	5.71487	5.55884	4.14593	5.27843	5.44927	4.15527	5.43914	4.27608	5.86668	4.31834	5.27843
sp|Q9Z2Q5|RM40_MOUSE	Mrpl40	RM40_MOUSE 39S ribosomal protein L40, mitochondrial	4	1	1.09836	4.56414	5.40533	6.06842	5.02334	4.5236	5.37581	4.8025	4.84906	5.41636	4.72117	4.33462	4.73995	4.73051	4.8025
sp|P29595|NEDD8_MOUSE	Nedd8	NEDD8_MOUSE NEDD8	4	1	1.13075	4.22513	4.36816	5.21035	8.0647	5.51696	4.76883	5.73878	4.98717	5.30349	4.63613	3.7322	4.40571	4.4983	5.73878
sp|P97865|PEX7_MOUSE	Pex7	PEX7_MOUSE Peroxisomal targeting signal 2 receptor	4	1	0.582171	3.63424	3.95782	3.89854	3.98733	3.91242	3.74783	3.43446	6.34868	7.37746	8.97014	6.61104	7.94478	8.52727	3.43446
sp|Q9WUA3|K6PP_MOUSE	Pfkp	K6PP_MOUSE 6-phosphofructokinase type C	4	1	1.03174	6.69848	4.50439	5.38828	4.5758	6.80085	4.0728	5.12965	4.45839	4.31349	4.84491	4.00141	5.37801	8.27897	5.12965
sp|Q8BUY9|PGTB1_MOUSE	Pggt1b	PGTB1_MOUSE Geranylgeranyl transferase type-1 subunit beta	4	1	0.917373	4.84438	4.81778	4.21999	4.59405	5.30351	4.88907	5.62546	4.83371	5.02533	4.6642	4.51844	6.20359	5.61957	5.62546
sp|Q8VCS0|PGRP2_MOUSE	Pglyrp2	PGRP2_MOUSE N-acetylmuramoyl-L-alanine amidase	4	1	1.15191	4.93084	4.72607	4.70154	6.65244	5.97567	4.85065	5.87498	4.7003	4.89064	3.44205	4.05035	4.38527	5.33155	5.87498
sp|Q8CIH5|PLCG2_MOUSE	Plcg2	PLCG2_MOUSE 1-phosphatidylinositol 4,5-bisphosphate phosphodiesterase gamma-2	4	1	1.00999	4.76264	3.8238	5.45417	5.05565	5.97123	4.43864	5.64923	4.25105	3.90217	3.11343	4.53185	5.08789	6.65431	5.64923
sp|Q9R0E1|PLOD3_MOUSE	Plod3	PLOD3_MOUSE Procollagen-lysine,2-oxoglutarate 5-dioxygenase 3	4	1	0.94749	3.59992	4.05687	4.54022	6.92652	6.142	4.19269	5.08193	5.02093	3.37667	3.39332	6.35197	6.00326	6.11418	5.08193
sp|P53612|PGTB2_MOUSE	Rabggtb	PGTB2_MOUSE Geranylgeranyl transferase type-2 subunit beta	4	1	1.24151	6.01799	6.35945	5.53823	5.26531	5.86146	4.95936	5.93092	3.2582	6.2048	3.17466	4.92088	3.58645	5.4259	5.93092
sp|Q9WTZ1|RBX2_MOUSE	Rnf7	RBX2_MOUSE RING-box protein 2	4	1	0.966043	4.96032	4.61341	4.38491	4.50334	4.97939	5.00789	5.19907	4.59266	4.61175	5.32496	4.52336	5.78482	5.14368	5.19907
sp|O35704|SPTC1_MOUSE	Sptlc1	SPTC1_MOUSE Serine palmitoyltransferase 1	4	1	0.747508	3.89119	4.19384	4.14898	3.92368	4.38814	4.70524	5.47169	5.5169	4.4003	5.60404	3.60498	6.199	6.72077	5.47169
sp|Q8VD31|TPSNR_MOUSE	Tapbpl	TPSNR_MOUSE Tapasin-related protein	4	1	1.09803	5.23357	5.03508	5.77547	4.23406	5.35097	4.99245	5.09024	5.45539	3.72327	4.31818	3.42036	5.186	4.08301	5.09024
sp|P62073|TIM10_MOUSE	Timm10	TIM10_MOUSE Mitochondrial import inner membrane translocase subunit Tim10	4	1	1.03225	7.61202	5.81677	6.0039	2.77787	3.68938	5.58947	4.20637	5.06424	3.0624	2.97842	8.91829	4.67601	5.2373	4.20637
sp|Q9Z0V7|TI17B_MOUSE	Timm17b	TI17B_MOUSE Mitochondrial import inner membrane translocase subunit Tim17-B	4	1	1.72886	5.81781	5.2761	9.22584	6.60036	5.67922	6.05456	5.66302	2.70562	3.57957	2.24369	4.42635	3.29105	4.73996	5.66302
sp|Q8CG79|ASPP2_MOUSE	Tp53bp2	ASPP2_MOUSE Apoptosis-stimulating of p53 protein 2	4	1	1.22678	5.38279	5.94719	4.903	5.54909	5.27895	5.38471	5.60958	4.15335	4.39095	3.67509	4.39663	4.49618	4.04176	5.60958
sp|Q8BHB4|WDR3_MOUSE	Wdr3	WDR3_MOUSE WD repeat-containing protein 3	4	1	0.906991	4.25909	4.61658	3.92393	5.33772	4.9421	4.41606	4.62098	5.55687	5.93301	5.56626	5.07978	5.365	4.73489	4.62098
sp|Q6ZPZ3|ZC3H4_MOUSE	Zc3h4	ZC3H4_MOUSE Zinc finger CCCH domain-containing protein 4	4	1	1.04826	4.92687	4.46978	4.43811	5.12318	5.22876	5.72493	5.45405	4.49323	5.939	4.24913	4.0679	3.98322	4.92765	5.45405
sp|P63082|VATL_MOUSE	Atp6v0c	VATL_MOUSE V-type proton ATPase 16 kDa proteolipid subunit	5	1	0.879102	3.5553	4.28164	3.4002	5.59427	5.05884	4.53198	5.42483	4.72435	5.67223	5.28008	5.51998	5.01074	6.00771	5.42483
sp|Q9JJ06|C1GLT_MOUSE	C1galt1	C1GLT_MOUSE Glycoprotein-N-acetylgalactosamine 3-beta-galactosyltransferase 1	5	1	0.949072	4.19648	4.56861	4.0104	5.0017	5.01494	4.75147	5.16784	4.71723	5.41698	4.59981	4.99687	5.4373	5.23038	5.16784
sp|Q32NY4|CNNM3_MOUSE	Cnnm3	CNNM3_MOUSE Metal transporter CNNM3	5	1	0.862261	3.82017	4.28912	3.75966	5.0532	5.19914	4.7051	5.18025	4.71259	5.79795	5.30687	5.40606	4.76181	5.68078	5.18025
sp|Q8BIK4|DOCK9_MOUSE	Dock9	DOCK9_MOUSE Dedicator of cytokinesis protein 9	5	1	1.05175	4.66549	4.8505	4.82751	5.19999	5.28057	5.47746	5.34982	4.79168	4.41998	4.75694	4.58328	5.69967	5.36888	5.34982
sp|Q8VHX6|FLNC_MOUSE	Flnc	FLNC_MOUSE Filamin-C	5	1	1.96592	13.5561	9.11296	3.56648	7.27902	3.04195	6.88165	9.94137	3.98497	2.79212	3.47359	1.67747	3.26873	2.19385	9.94137
sp|Q5XKE0|MYPC2_MOUSE	Mybpc2	MYPC2_MOUSE Myosin-binding protein C, fast-type	5	1	0.506871	11.1913	3.34866	1.09857	3.26053	1.20917	5.52671	4.7033	6.0636	8.21929	7.75687	7.01879	7.37177	7.74698	4.7033
tr|E9QPE7|E9QPE7_MOUSE	Myh11	E9QPE7_MOUSE Myosin-11	5	1	1.36686	9.40203	4.44356	4.87833	6.91924	6.89251	5.55568	5.48398	4.64768	3.49543	4.47577	3.01084	6.84224	4.17906	5.48398
tr|Q6ZWQ9|Q6ZWQ9_MOUSE	Myl12a	Q6ZWQ9_MOUSE MCG5400	5	1	0.924673	4.34897	4.03286	5.14859	4.52955	5.52395	4.50146	4.99865	5.57944	3.95781	4.04725	2.93966	5.7336	6.9776	4.99865
tr|A2AQA9|A2AQA9_MOUSE	Neb	A2AQA9_MOUSE Protein Neb	5	1	2.53467	16.2724	7.99804	3.10933	8.73263	3.56061	8.50997	12.7899	3.97623	2.64864	2.70042	0.731991	0.846624	0.494965	12.7899
sp|Q9CR95|NECP1_MOUSE	Necap1	NECP1_MOUSE Adaptin ear-binding coat-associated protein 1	5	1	1.02994	4.50372	4.73107	4.66419	4.79558	5.54131	5.16103	5.19157	5.73031	4.67943	4.81424	4.14655	4.91142	4.3218	5.19157
sp|Q6A098|SBP2L_MOUSE	Secisbp2l	SBP2L_MOUSE Selenocysteine insertion sequence-binding protein 2-like	5	1	0.999363	5.01481	4.5684	3.9648	4.72108	6.17594	5.43312	4.80653	5.473	5.70567	5.47845	4.67017	5.4626	5.49971	4.80653
sp|Q60738|ZNT1_MOUSE	Slc30a1	ZNT1_MOUSE Zinc transporter 1	5	1	1.07704	3.62057	4.742	4.49811	6.26512	5.304	5.21994	4.90943	5.31467	5.04876	4.5093	4.49666	4.18088	4.74669	4.90943
sp|P49813|TMOD1_MOUSE	Tmod1	TMOD1_MOUSE Tropomodulin-1	5	1	1.18025	4.68337	5.65313	4.19686	5.80503	5.30313	5.89143	5.83583	4.69496	4.32031	3.89215	3.55282	6.48681	3.68641	5.83583
sp|Q8JZV7|NAGA_MOUSE	Amdhd2	NAGA_MOUSE Putative N-acetylglucosamine-6-phosphate deacetylase	6	1	0.73754	4.56645	4.17125	4.61178	4.25836	4.95858	4.62655	4.72393	5.01821	5.18681	5.47507	5.02538	8.60734	9.05073	4.72393
tr|G3X9B1|G3X9B1_MOUSE	Heatr1	G3X9B1_MOUSE HEAT repeat containing 1	6	1	0.973531	4.3121	4.64165	4.32093	4.89254	4.99668	4.7662	5.07299	5.323	5.24208	5.0924	5.09767	5.34803	4.43101	5.07299
sp|P16125|LDHB_MOUSE	Ldhb	LDHB_MOUSE L-lactate dehydrogenase B chain	6	1	1.37407	10.2283	4.33344	4.49397	7.03331	5.4669	5.74361	6.69159	4.65627	3.85354	4.71002	3.40644	4.28947	3.66561	6.69159
sp|P58774|TPM2_MOUSE	Tpm2	TPM2_MOUSE Tropomyosin beta chain	6	1	3.4098	19.9632	8.29037	3.63177	8.66438	4.46749	9.01017	11.3101	4.08593	1.71991	3.20019	0.0994255	0	0	11.3101
sp|Q80ZK9|WDTC1_MOUSE	Wdtc1	WDTC1_MOUSE WD and tetratricopeptide repeats protein 1	6	1	0.977052	4.15334	4.83789	4.87878	4.8572	5.23982	5.2154	5.47431	4.3402	4.98457	5.45332	4.97789	3.89276	4.76575	5.47431
sp|P45376|ALDR_MOUSE	Akr1b1	ALDR_MOUSE Aldose reductase	7	1	1.18936	5.75117	4.8438	5.81294	6.34076	6.01133	4.49458	5.04235	6.48948	4.51262	3.77261	3.87856	4.77542	3.32653	5.04235
sp|P81117|NUCB2_MOUSE	Nucb2	NUCB2_MOUSE Nucleobindin-2	7	1	1.32567	3.85244	6.69205	6.36229	4.14723	4.51512	4.43559	5.69367	4.58053	3.24462	1.85843	4.12232	5.22241	3.25693	5.69367
tr|Q8BS30|Q8BS30_MOUSE	Svs2	Q8BS30_MOUSE Protein Svs2	7	1	11.0141	2.43291	2.34202	80.4575	0.687973	0.604634	0.867124	2.40539	4.5122	0.138808	0.219357	0.226679	0.135445	0.171205	2.40539
sp|Q80UY1|CI041_MOUSE		CI041_MOUSE UPF0586 protein C9orf41 homolog	1	2	0.754288	4.00475	4.99017	3.78585	5.06047	4.26186	3.48329	5.5005	5.37978	6.27542	5.91454	5.91556	4.95802	5.11778	5.5005
sp|Q922R1|CP070_MOUSE		CP070_MOUSE UPF0183 protein C16orf70 homolog	1	2	1.13601	5.78585	5.79585	4.78519	4.97245	4.59048	4.43059	5.40953	3.99928	5.05059	3.88794	4.85574	4.55711	4.9967	5.40953
sp|Q9CYI0|NJMU_MOUSE		NJMU_MOUSE Protein Njmu-R1	1	2	0.939995	4.24557	4.53557	4.55085	4.16097	4.96382	4.24574	5.26481	4.95935	5.31919	5.38558	4.50545	5.49934	5.06728	5.26481
tr|B8JJ66|B8JJ66_MOUSE	2310061I04Rik	B8JJ66_MOUSE MCG141136, isoform CRA_a	1	2	0.913644	3.71805	3.72132	3.52763	4.99604	4.96673	5.56219	5.28547	4.74332	5.58009	5.16504	5.47699	5.3592	4.74898	5.28547
sp|O08915|AIP_MOUSE	Aip	AIP_MOUSE AH receptor-interacting protein	1	2	1.075	5.30065	5.55731	5.30702	5.55	4.97575	5.38748	4.59878	4.46081	5.64381	4.46379	5.156	5.04492	5.56299	4.59878
sp|Q9D1F4|AKTS1_MOUSE	Akt1s1	AKTS1_MOUSE Proline-rich AKT1 substrate 1	1	2	0.968454	4.637	6.26043	4.5386	4.41553	4.82358	6.20277	5.17777	4.33217	5.00168	4.68587	4.93596	5.89208	5.50991	5.17777
sp|Q8K2A8|ALG3_MOUSE	Alg3	ALG3_MOUSE Dol-P-Man:Man(5)GlcNAc(2)-PP-Dol alpha-1,3-mannosyltransferase	1	2	1.02462	6.01592	4.43241	4.57438	5.03599	5.64218	4.02769	5.51369	4.80064	4.4055	4.65682	4.24218	4.952	4.95289	5.51369
sp|Q8BZQ7|ANC2_MOUSE	Anapc2	ANC2_MOUSE Anaphase-promoting complex subunit 2	1	2	0.929567	4.24129	4.22113	4.10797	5.30565	5.10182	4.44319	5.44791	4.53888	5.15343	4.98478	5.00082	5.06527	5.76995	5.44791
sp|Q9WV76|AP4B1_MOUSE	Ap4b1	AP4B1_MOUSE AP-4 complex subunit beta-1	1	2	0.944272	4.13687	4.62085	4.0579	6.11943	5.31555	4.07738	4.88539	4.61439	5.0179	6.02801	7.06887	4.43428	4.73122	4.88539
sp|P12023|A4_MOUSE	App	A4_MOUSE Amyloid beta A4 protein	1	2	1.05623	5.40343	4.96993	4.3801	4.58267	7.38297	5.39023	5.06481	4.72236	4.39564	4.54225	4.39367	5.00883	5.57278	5.06481
sp|Q8K221|ARFP2_MOUSE	Arfip2	ARFP2_MOUSE Arfaptin-2	1	2	1.075	4.26034	4.24349	5.17362	5.52788	4.90603	3.90234	5.28236	4.25944	5.06362	3.92343	5.05812	4.94709	5.03301	5.28236
sp|Q6ZQ82|RHG26_MOUSE	Arhgap26	RHG26_MOUSE Rho GTPase-activating protein 26	1	2	0.869436	4.60458	4.24158	3.9205	4.55571	5.68969	4.87543	4.32552	5.33543	5.25004	4.38953	4.94153	6.56021	7.33039	4.32552
sp|P50428|ARSA_MOUSE	Arsa	ARSA_MOUSE Arylsulfatase A	1	2	0.64671	3.83123	4.02665	2.96412	3.8468	4.42978	4.37998	4.53841	5.44994	5.25613	7.99127	4.95331	7.42626	7.403	4.53841
sp|F6VAN0|ATF6A_MOUSE	Atf6	ATF6A_MOUSE Cyclic AMP-dependent transcription factor ATF-6 alpha	1	2	1.04178	5.31278	5.49315	4.32237	4.99079	6.27712	6.43106	5.12803	4.91258	4.26787	3.90565	5.02919	4.80637	4.84401	5.12803
tr|Q3ZAQ4|Q3ZAQ4_MOUSE	Atg9a	Q3ZAQ4_MOUSE Autophagy 9-like 1 protein	1	2	1.01254	4.42236	5.64249	3.0261	3.71119	5.22686	6.36682	5.41337	5.04056	5.50335	3.88912	5.44442	4.60766	4.23797	5.41337
sp|Q8BH66|ATLA1_MOUSE	Atl1	ATLA1_MOUSE Atlastin-1	1	2	0.935961	5.13039	5.23554	4.79105	5.15886	5.44638	4.09696	5.43032	4.62655	4.92076	5.57521	4.57325	5.3936	5.25119	5.43032
sp|Q9CRA7|ATP5S_MOUSE	Atp5s	ATP5S_MOUSE ATP synthase subunit s, mitochondrial	1	2	1.01293	3.53792	4.62356	4.7179	4.7898	4.99093	6.0244	4.75395	4.57044	5.33521	5.14236	5.4767	4.93979	5.48812	4.75395
sp|Q9CR51|VATG1_MOUSE	Atp6v1g1	VATG1_MOUSE V-type proton ATPase subunit G 1	1	2	1.63258	16.5058	16.1355	8.02324	0.282828	1.60483	3.35981	4.02407	4.03946	2.66604	2.76332	4.91525	3.44576	3.68433	4.02407
sp|Q64430|ATP7A_MOUSE	Atp7a	ATP7A_MOUSE Copper-transporting ATPase 1	1	2	0.870734	3.5888	4.41803	4.73675	4.71659	4.32483	4.68764	5.03757	4.69109	5.2908	5.93767	5.74747	5.45647	5.86422	5.03757
sp|Q9Z222|B3GN2_MOUSE	B3gnt2	B3GN2_MOUSE UDP-GlcNAc:betaGal beta-1,3-N-acetylglucosaminyltransferase 2	1	2	1.08645	4.61323	4.77735	4.18017	5.52444	4.94388	5.19309	4.91802	4.92018	4.65574	4.30846	5.00894	4.97084	4.50438	4.91802
sp|Q61337|BAD_MOUSE	Bad	BAD_MOUSE Bcl2 antagonist of cell death	1	2	1.33017	8.32952	5.2782	7.20815	3.7317	6.01491	5.04225	4.8968	4.21697	4.58404	4.29552	3.57399	4.03816	4.68896	4.8968
sp|Q91XV3|BASP1_MOUSE	Basp1	BASP1_MOUSE Brain acid soluble protein 1	1	2	0.628668	3.60774	2.65955	3.54664	4.93132	5.02856	3.1191	4.03248	4.52611	3.68961	3.16476	3.85429	4.86289	10.9027	4.03248
sp|Q61334|BAP29_MOUSE	Bcap29	BAP29_MOUSE B-cell receptor-associated protein 29	1	2	1.00983	5.18931	5.08385	3.00651	4.91766	6.50221	6.43804	3.90171	4.70995	6.6786	4.0282	5.50493	6.51088	6.75373	3.90171
sp|O35623|BET1_MOUSE	Bet1	BET1_MOUSE BET1 homolog	1	2	1.15383	5.8507	6.15343	7.34731	5.13628	4.96483	3.83309	4.33802	4.79286	3.62626	6.71874	3.96947	4.30284	3.45882	4.33802
sp|Q9JI08|BIN3_MOUSE	Bin3	BIN3_MOUSE Bridging integrator 3	1	2	0.972124	3.88094	4.60143	4.14302	4.94451	6.06302	6.3472	5.16165	5.62399	5.03229	4.68032	4.76664	6.17517	4.02872	5.16165
sp|Q8CEI1|BOLA3_MOUSE	Bola3	BOLA3_MOUSE BolA-like protein 3	1	2	1.00841	6.68819	7.12496	5.94846	1.00428	3.80405	4.70335	4.51017	5.07307	4.45125	5.87804	3.84028	4.69754	5.00013	4.51017
tr|F6SZ47|F6SZ47_MOUSE	Braf	F6SZ47_MOUSE Serine/threonine-protein kinase B-raf (Fragment)	1	2	0.905971	4.58913	4.01519	5.72791	4.3924	5.05887	3.26022	5.06914	4.80243	5.25831	4.88625	4.88887	4.95613	5.44426	5.06914
sp|Q91VR8|BRK1_MOUSE	Brk1	BRK1_MOUSE Protein BRICK1	1	2	1.14337	5.14676	5.26589	5.39707	6.01341	4.28892	6.69083	4.9949	4.56669	3.58045	3.52086	4.52184	5.56354	5.46323	4.9949
sp|Q02105|C1QC_MOUSE	C1qc	C1QC_MOUSE Complement C1q subcomponent subunit C	1	2	0.943714	3.438	4.81642	5.68667	3.69084	4.12991	3.98538	6.15811	6.16269	4.53243	4.74084	4.14835	4.65676	4.39345	6.15811
tr|Q3URQ4|Q3URQ4_MOUSE	C78339	Q3URQ4_MOUSE Protein C78339	1	2	0.837192	4.25304	5.47262	4.77646	4.45762	3.58775	3.5512	5.51755	5.28708	5.46159	5.03316	5.14597	5.81196	5.35436	5.51755
sp|P28651|CAH8_MOUSE	Ca8	CAH8_MOUSE Carbonic anhydrase-related protein	1	2	0.835196	4.39536	5.65288	4.72193	3.84237	3.97849	4.73276	5.3759	5.1709	5.51429	5.71307	5.70042	5.30536	5.68282	5.3759
sp|Q923T9-3|KCC2G_MOUSE	Camk2g	KCC2G_MOUSE Isoform 3 of Calcium/calmodulin-dependent protein kinase type II subunit gamma	1	2	1.03852	5.36485	5.05949	4.00872	5.0978	5.00421	4.85443	5.18415	4.79995	4.91179	4.29904	4.13652	5.79489	5.24419	5.18415
sp|Q9JJ89|CCD86_MOUSE	Ccdc86	CCD86_MOUSE Coiled-coil domain-containing protein 86	1	2	1.05011	4.79762	4.94	3.99749	4.98234	5.00906	4.80231	5.07915	4.98711	5.30826	4.66495	4.44559	4.83698	4.78385	5.07915
sp|Q8C3X2|CC90B_MOUSE	Ccdc90b	CC90B_MOUSE Coiled-coil domain-containing protein 90B, mitochondrial	1	2	1.21402	5.31381	4.79492	4.98499	6.02612	6.17664	6.08759	4.7486	3.53359	5.24932	3.78984	5.38608	4.23309	5.53825	4.7486
sp|Q9D8L5|CCD91_MOUSE	Ccdc91	CCD91_MOUSE Coiled-coil domain-containing protein 91	1	2	0.792829	5.15622	4.40919	4.31493	4.53481	5.04735	4.20239	5.13513	5.08546	5.06063	5.79207	4.70304	6.16807	6.90813	5.13513
sp|Q9DBT3|CCD97_MOUSE	Ccdc97	CCD97_MOUSE Coiled-coil domain-containing protein 97	1	2	0.907665	5.30297	4.87451	4.07089	4.49479	4.39595	5.4253	5.55286	5.31445	4.75826	5.33018	4.58822	5.78791	4.8848	5.55286
sp|Q8K2Y9|CCM2_MOUSE	Ccm2	CCM2_MOUSE Malcavernin	1	2	0.815813	4.23131	4.17383	4.56242	4.96588	4.23439	4.36019	5.22772	5.55983	5.15994	5.40227	4.57793	6.77681	5.1517	5.22772
sp|Q76KJ5|RPA34_MOUSE	Cd3eap	RPA34_MOUSE DNA-directed RNA polymerase I subunit RPA34	1	2	0.927934	3.8353	4.43107	3.83477	4.25128	5.68961	5.58199	5.1182	4.97142	5.85808	5.5407	5.14089	5.29945	5.26812	5.1182
sp|P56389|CDD_MOUSE	Cda	CDD_MOUSE Cytidine deaminase	1	2	0.792142	3.19154	3.99312	2.87314	5.12756	4.66433	5.22719	6.3414	4.73856	5.5233	4.23174	4.76567	6.36673	8.19867	6.3414
sp|Q9CZP7|CD37L_MOUSE	Cdc37l1	CD37L_MOUSE Hsp90 co-chaperone Cdc37-like 1	1	2	1.04361	2.36092	4.67832	3.04602	9.45307	5.68463	5.45371	6.06998	4.59611	5.99428	4.75138	4.3352	4.03514	4.44994	6.06998
sp|Q9WTR5|CAD13_MOUSE	Cdh13	CAD13_MOUSE Cadherin-13	1	2	0.804514	3.53736	5.41332	4.92325	3.91583	4.36483	7.17289	3.80493	4.75265	6.01031	5.62135	5.9365	7.83202	9.13991	3.80493
sp|Q8VDP6|CDIPT_MOUSE	Cdipt	CDIPT_MOUSE CDP-diacylglycerol--inositol 3-phosphatidyltransferase	1	2	0.747363	4.01184	3.36309	3.26981	3.74852	5.41065	4.11807	5.24234	5.39734	5.24332	6.88346	4.90745	6.10343	5.79662	5.24234
sp|O35495|CDK14_MOUSE	Cdk14	CDK14_MOUSE Cyclin-dependent kinase 14	1	2	1.02423	5.24023	4.86444	5.58445	5.03817	5.17121	5.28825	4.46368	5.48436	5.30212	5.07646	5.0855	5.07275	4.77456	4.46368
sp|Q99J95|CDK9_MOUSE	Cdk9	CDK9_MOUSE Cyclin-dependent kinase 9	1	2	0.971361	4.46663	5.78044	3.60284	5.89796	4.62424	4.89846	5.38527	5.20032	5.35788	4.61724	5.61673	4.49644	4.83677	5.38527
sp|Q99L43|CDS2_MOUSE	Cds2	CDS2_MOUSE Phosphatidate cytidylyltransferase 2	1	2	0.956201	4.31537	5.57223	4.04888	5.85784	4.90477	5.59613	5.38585	4.77401	4.99931	5.32077	4.78481	5.16941	5.94464	5.38585
sp|P53566|CEBPA_MOUSE	Cebpa	CEBPA_MOUSE CCAAT/enhancer-binding protein alpha	1	2	1.20686	7.71117	5.46732	6.036	4.05977	3.85487	4.26291	5.17341	5.37043	3.90473	4.40879	5.0536	3.92092	4.30952	5.17341
sp|Q6A078|CE290_MOUSE	Cep290	CE290_MOUSE Centrosomal protein of 290 kDa	1	2	0.755996	3.16238	3.98546	3.06502	3.67696	3.77123	5.44391	5.15181	4.46119	5.3505	6.17234	4.65548	7.14033	6.84797	5.15181
sp|O88271|CFDP1_MOUSE	Cfdp1	CFDP1_MOUSE Craniofacial development protein 1	1	2	0.986193	5.04325	4.67621	4.1517	5.08699	5.74434	5.2647	5.05641	5.10716	5.14492	4.52763	5.11994	4.88239	5.32979	5.05641
sp|Q9DB34|CHM2A_MOUSE	Chmp2a	CHM2A_MOUSE Charged multivesicular body protein 2a	1	2	0.981124	4.34832	4.52926	4.7971	4.42534	5.14981	3.982	5.4309	5.70615	4.36191	5.42939	4.22565	5.7908	4.10772	5.4309
sp|Q9D8B3|CHM4B_MOUSE	Chmp4b	CHM4B_MOUSE Charged multivesicular body protein 4b	1	2	0.992492	3.50601	4.27115	5.37243	6.38296	4.92777	4.95468	5.4468	4.82821	4.1991	4.52158	4.01937	6.10768	5.45789	5.4468
sp|Q9R0A1|CLCN2_MOUSE	Clcn2	CLCN2_MOUSE Chloride channel protein 2	1	2	0.952013	4.42161	4.76577	4.09425	3.91999	5.26506	5.26076	5.61011	4.34867	4.66001	5.22277	4.74704	5.90043	4.97898	5.61011
sp|Q9CZ69|CKLF6_MOUSE	Cmtm6	CKLF6_MOUSE CKLF-like MARVEL transmembrane domain-containing protein 6	1	2	0.90302	4.60195	5.66125	4.55722	3.81202	4.56223	4.35658	5.41208	5.12056	4.32761	4.933	4.14701	5.86951	5.98464	5.41208
sp|Q9DAU1|CNPY3_MOUSE	Cnpy3	CNPY3_MOUSE Protein canopy homolog 3	1	2	1.28493	5.41797	5.90731	16.3358	5.70279	2.59631	2.80876	3.32138	3.89111	3.82997	7.35279	4.61406	2.65214	2.87405	3.32138
sp|Q99M07|COA5_MOUSE	Coa5	COA5_MOUSE Cytochrome c oxidase assembly factor 5	1	2	0.715177	3.27568	4.78402	2.08211	4.08835	2.30712	6.06754	6.5398	5.32367	6.39859	6.03332	6.69121	4.50622	6.25505	6.5398
sp|P08122|CO4A2_MOUSE	Col4a2	CO4A2_MOUSE Collagen alpha-2(IV) chain	1	2	2.01671	12.4221	11.0264	3.98057	4.67694	2.14931	5.33763	3.43564	4.30015	2.36507	2.82792	5.12761	2.56534	3.47071	3.43564
sp|Q8BQZ5|CPSF4_MOUSE	Cpsf4	CPSF4_MOUSE Cleavage and polyadenylation specificity factor subunit 4	1	2	1.02537	4.24256	4.86668	5.03666	6.32966	6.36925	6.06569	3.89683	5.46344	5.55153	5.09832	5.2774	5.2381	5.25617	3.89683
sp|O88843|CRADD_MOUSE	Cradd	CRADD_MOUSE Death domain-containing protein CRADD	1	2	1.30048	6.38141	6.00526	6.8829	5.30305	5.58323	6.94728	4.06487	3.74128	3.78615	5.2769	4.38887	4.63269	4.58848	4.06487
sp|Q9Z2L7|CRLF3_MOUSE	Crlf3	CRLF3_MOUSE Cytokine receptor-like factor 3	1	2	0.906758	3.94223	3.65265	5.54177	3.7926	5.13199	4.26466	5.09409	5.43714	6.12312	3.42861	4.75818	5.09305	6.30111	5.09409
sp|Q8CJ40|CROCC_MOUSE	Crocc	CROCC_MOUSE Rootletin	1	2	0.855108	3.08232	4.76989	4.49106	5.96439	5.04729	5.01392	3.99712	4.95477	5.6918	6.31106	6.26675	6.1328	7.21214	3.99712
tr|Q9ER05|Q9ER05_MOUSE	Ctrl	Q9ER05_MOUSE Chymopasin	1	2	0.391852	4.23059	0.728924	0.504692	4.85635	1.14712	0.310964	8.62081	5.61982	4.44045	4.42804	3.39715	31.5895	4.07928	8.62081
sp|Q9CWW7|CXXC1_MOUSE	Cxxc1	CXXC1_MOUSE CXXC-type zinc finger protein 1	1	2	0.979592	3.86096	4.73948	4.67883	4.92797	5.2613	5.82374	5.45092	4.82806	5.63106	4.42204	5.17809	5.25381	5.62222	5.45092
sp|Q8K0V2|DCNL3_MOUSE	Dcun1d3	DCNL3_MOUSE DCN1-like protein 3	1	2	0.854865	3.20818	4.13317	3.84819	3.76744	5.10039	5.72377	5.22741	4.09761	5.22665	5.84124	5.05628	5.31084	6.2086	5.22741
sp|Q80Y44|DDX10_MOUSE	Ddx10	DDX10_MOUSE Probable ATP-dependent RNA helicase DDX10	1	2	1.11127	5.46416	5.38168	4.07357	5.64712	5.89914	5.28957	3.69358	4.8478	5.01793	4.38739	5.26968	5.27929	4.88915	3.69358
tr|F8WJA0|F8WJA0_MOUSE	Ddx24	F8WJA0_MOUSE ATP-dependent RNA helicase DDX24	1	2	1.13987	3.98702	4.55313	4.5285	5.27887	5.98346	4.48905	5.45957	4.42141	4.89066	5.0973	4.21063	4.4593	4.73859	5.45957
sp|Q3U1T9-2|DEN1B_MOUSE	Dennd1b	DEN1B_MOUSE Isoform 2 of DENN domain-containing protein 1B	1	2	0.971977	3.71294	4.44333	5.10407	4.50324	5.33657	5.1885	5.7094	4.37211	5.87902	4.45071	5.10564	4.98509	5.6809	5.7094
tr|A2ACQ1|A2ACQ1_MOUSE	Dhx35	A2ACQ1_MOUSE Protein Dhx35	1	2	0.991932	4.63683	4.38665	3.77245	4.88045	5.81575	4.80227	5.43151	4.85035	5.15565	4.73168	4.90172	4.86637	5.28687	5.43151
sp|Q9JIQ3|DBLOH_MOUSE	Diablo	DBLOH_MOUSE Diablo homolog, mitochondrial	1	2	1.04171	4.77171	4.69709	4.37815	4.65493	4.40874	5.22475	5.52854	4.01248	5.37078	4.30484	5.88627	4.00702	5.66127	5.52854
sp|P54265|DMPK_MOUSE	Dmpk	DMPK_MOUSE Myotonin-protein kinase	1	2	0.784588	5.23378	4.17715	3.59987	4.90681	4.87533	4.1315	5.64203	6.06695	6.93365	6.75148	4.88511	6.0191	6.4578	5.64203
sp|Q9QYI5|DNJB2_MOUSE	Dnajb2	DNJB2_MOUSE DnaJ homolog subfamily B member 2	1	2	1.36086	6.3103	7.51895	5.72826	5.42238	5.74696	5.17333	5.02249	4.13467	4.26471	3.70045	3.54081	4.17031	4.38306	5.02249
sp|Q8R2M2|TDIF2_MOUSE	Dnttip2	TDIF2_MOUSE Deoxynucleotidyltransferase terminal-interacting protein 2	1	2	1.07039	5.1657	4.43601	3.71381	5.75409	5.36076	5.91136	4.77825	4.65174	5.21405	4.26828	4.60588	4.66978	4.41996	4.77825
sp|Q99LN9|DOHH_MOUSE	Dohh	DOHH_MOUSE Deoxyhypusine hydroxylase	1	2	1.5498	6.29311	6.87655	6.93222	7.05111	6.25962	7.4939	3.3083	4.10016	3.92748	4.4834	4.01329	3.70399	4.16228	3.3083
sp|Q8R2Y3|DOLK_MOUSE	Dolk	DOLK_MOUSE Dolichol kinase	1	2	0.974507	5.67917	4.94216	2.86325	4.19701	6.46316	5.67665	5.42474	4.66115	5.39425	4.7516	4.58083	5.58909	4.73272	5.42474
sp|Q9CYU6|DPH7_MOUSE	Dph7	DPH7_MOUSE Diphthamide biosynthesis protein 7	1	2	1.24446	5.09629	5.73159	6.33046	5.17555	5.77468	5.08202	4.83476	4.67432	4.11429	4.14592	3.98812	5.07669	4.55946	4.83476
sp|Q99N11|DUS22_MOUSE	Dusp22	DUS22_MOUSE Dual specificity protein phosphatase 22	1	2	0.789853	3.90046	4.25329	3.34062	3.37605	4.97018	4.84613	5.72695	4.4745	5.79031	5.25358	4.88341	6.45053	6.69133	5.72695
tr|Q8VCG1|Q8VCG1_MOUSE	Dut	Q8VCG1_MOUSE Deoxyuridine triphosphatase, isoform CRA_b	1	2	1.01746	4.50602	5.23753	5.16516	4.44111	5.62722	4.7941	4.8466	4.7377	4.71664	5.45127	4.5759	5.71229	5.29672	4.8466
sp|P51141|DVL1_MOUSE	Dvl1	DVL1_MOUSE Segment polarity protein dishevelled homolog DVL-1	1	2	0.959642	4.6603	4.80998	4.29082	4.97342	5.12943	5.24608	5.31097	5.1836	4.77102	4.67334	4.81717	5.6919	4.75458	5.31097
sp|O70348|DXO_MOUSE	Dxo	DXO_MOUSE Decapping and exoribonuclease protein	1	2	1.04129	4.75987	4.18306	3.54875	5.18653	6.31454	5.76173	5.34099	5.34011	4.90421	4.26502	4.48868	4.35884	4.88429	5.34099
sp|Q9Z2B5|E2AK3_MOUSE	Eif2ak3	E2AK3_MOUSE Eukaryotic translation initiation factor 2-alpha kinase 3	1	2	0.935776	5.75366	5.51582	5.22108	3.54242	4.65749	4.17923	5.2817	4.64555	4.19833	4.82487	4.61423	5.74074	5.50957	5.2817
sp|O35130|NEP1_MOUSE	Emg1	NEP1_MOUSE Ribosomal RNA small subunit methyltransferase NEP1	1	2	1.0538	5.11176	4.80988	3.39447	5.43618	5.81377	5.63018	5.43202	5.10336	5.66924	3.87923	5.24651	4.59372	4.70881	5.43202
tr|A2A838|A2A838_MOUSE	Epb4.1	A2A838_MOUSE Protein 4.1 (Fragment)	1	2	0.946235	2.95374	5.66798	2.92536	6.15947	3.79665	6.01288	5.4365	4.88095	5.88003	4.6087	5.21171	5.50869	4.43674	5.4365
sp|Q03145|EPHA2_MOUSE	Epha2	EPHA2_MOUSE Ephrin type-A receptor 2	1	2	0.812327	3.41035	3.29069	4.34946	5.33668	4.99092	4.86241	5.44779	5.56996	5.56224	5.58646	5.29874	4.67297	6.41142	5.44779
sp|Q9CZU4|ERAL1_MOUSE	Eral1	ERAL1_MOUSE GTPase Era, mitochondrial	1	2	0.95728	5.41791	4.85127	5.248	5.03344	5.54341	3.55482	4.99818	5.31386	4.1739	5.72943	4.45362	4.78	4.86107	4.99818
tr|H9H9T1|H9H9T1_MOUSE	Fam107b	H9H9T1_MOUSE Protein FAM107B	1	2	0.836462	4.22239	5.01691	4.90118	2.54122	4.20399	5.28783	5.06829	5.07649	4.94262	5.1294	5.69878	6.04831	5.9516	5.06829
sp|Q68FE6|FA65A_MOUSE	Fam65a	FA65A_MOUSE Protein FAM65A	1	2	1.04849	4.501	5.49696	4.89694	6.06162	5.83513	4.8455	5.3169	5.32778	4.6467	4.65048	3.92427	4.77474	5.49415	5.3169
sp|O70165|FCN1_MOUSE	Fcn1	FCN1_MOUSE Ficolin-1	1	2	0.988579	3.51428	5.81287	3.87203	4.98063	3.68863	6.66251	5.81088	4.52363	5.55019	4.2371	5.50655	4.42388	4.18598	5.81088
sp|Q9WVH4|FOXO3_MOUSE	Foxo3	FOXO3_MOUSE Forkhead box protein O3	1	2	1.30542	8.08539	5.46867	17.6849	2.94915	3.39537	3.17449	3.97931	4.14494	4.04357	4.25448	4.33533	4.08855	4.47312	3.97931
sp|Q9DCD6|GBRAP_MOUSE	Gabarap	GBRAP_MOUSE Gamma-aminobutyric acid receptor-associated protein	1	2	1.0935	6.77616	7.32403	7.48997	2.40708	4.16922	4.04404	5.27341	4.67454	4.98509	4.22451	4.78337	4.06671	4.23932	5.27341
sp|P54818|GALC_MOUSE	Galc	GALC_MOUSE Galactocerebrosidase	1	2	1.11856	4.87565	5.11959	4.84136	5.57163	5.72332	4.45346	4.25355	5.21882	5.30822	5.5262	4.62559	4.00019	4.0316	4.25355
sp|O08832|GALT4_MOUSE	Galnt4	GALT4_MOUSE Polypeptide N-acetylgalactosaminyltransferase 4	1	2	0.770065	2.89245	4.09336	4.42602	4.12686	4.40244	3.19625	5.15224	4.85356	5.92289	5.74194	5.51619	5.99815	5.39255	5.15224
sp|Q3UFT3|GAREM_MOUSE	Garem	GAREM_MOUSE GRB2-associated and regulator of MAPK protein	1	2	1.1447	2.05575	4.16103	4.13878	7.17994	7.83024	6.28242	4.7851	4.55258	4.03038	3.95858	4.12115	5.59766	4.73176	4.7851
sp|Q9Z0E6|GBP2_MOUSE	Gbp2	GBP2_MOUSE Interferon-induced guanylate-binding protein 2	1	2	0.920593	4.67447	3.21088	7.0362	4.45291	6.08334	4.13678	5.54501	5.11175	4.24993	3.32671	4.75933	6.59083	8.09578	5.54501
sp|Q9DBL2|GDAP2_MOUSE	Gdap2	GDAP2_MOUSE Ganglioside-induced differentiation-associated protein 2	1	2	1.14951	4.6317	5.2417	4.40419	5.61318	5.77249	5.84549	5.31856	4.09699	5.26278	4.03916	4.81119	4.24855	5.16443	5.31856
sp|Q8BZM1|GLMN_MOUSE	Glmn	GLMN_MOUSE Glomulin	1	2	0.81062	4.59312	4.82485	4.80569	4.69188	4.47851	3.63465	4.53304	6.00269	6.33236	5.18891	5.68253	6.17219	6.4051	4.53304
sp|Q69ZC8|GPAM1_MOUSE	Gpalpp1	GPAM1_MOUSE GPALPP motifs-containing protein 1	1	2	1.02131	4.9349	4.55124	4.20014	5.10818	5.98038	4.95637	4.95827	5.02195	4.81815	4.73597	4.60416	5.33254	4.65508	4.95827
sp|Q9D1N2|HDBP1_MOUSE	Gpihbp1	HDBP1_MOUSE Glycosylphosphatidylinositol-anchored high density lipoprotein-binding protein 1	1	2	0.995931	4.99345	4.70382	3.94679	4.44299	7.36176	5.47497	5.4325	4.42133	4.79674	5.25058	4.01175	5.05063	6.13433	5.4325
sp|Q56A08|GPKOW_MOUSE	Gpkow	GPKOW_MOUSE G patch domain and KOW motifs-containing protein	1	2	0.945613	5.02636	4.32865	4.08662	4.77266	5.05756	4.62682	4.93323	5.14984	5.21969	4.77768	4.57568	5.28769	5.32855	4.93323
tr|G5E8M7|G5E8M7_MOUSE	Gstm6	G5E8M7_MOUSE Glutathione S-transferase Mu 6	1	2	1.08816	5.08441	4.9052	8.26771	5.07956	5.72475	4.58917	4.31882	5.9619	3.10075	5.43852	3.74462	5.67863	4.54006	4.31882
sp|Q99PM3|TF2AA_MOUSE	Gtf2a1	TF2AA_MOUSE Transcription initiation factor IIA subunit 1	1	2	0.996963	5.52963	3.88769	3.56039	5.19589	5.58964	6.03656	4.81692	5.07721	5.072	4.47089	5.04051	5.36385	5.60712	4.81692
sp|Q9CY28|GTPB8_MOUSE	Gtpbp8	GTPB8_MOUSE GTP-binding protein 8	1	2	0.958461	3.53297	4.32655	4.12759	4.23539	4.69056	5.9762	5.85547	4.87488	5.20909	5.31846	4.68012	5.24928	5.09809	5.85547
sp|Q3UMU9|HDGR2_MOUSE	Hdgfrp2	HDGR2_MOUSE Hepatoma-derived growth factor-related protein 2	1	2	0.780649	2.84112	3.53298	3.35988	5.16571	5.25808	4.32056	4.53488	6.32511	4.14292	5.83113	5.72741	5.74611	5.55425	4.53488
tr|B9EJR8|B9EJR8_MOUSE	Heatr2	B9EJR8_MOUSE HEAT repeat containing 2	1	2	0.957347	4.98319	5.1578	5.09491	4.66014	4.76269	4.31643	5.12239	5.47833	5.11601	4.76883	4.57538	5.21088	4.97286	5.12239
sp|Q6P1G0|HEAT6_MOUSE	Heatr6	HEAT6_MOUSE HEAT repeat-containing protein 6	1	2	0.947578	4.84649	4.48509	4.23618	4.05211	5.31168	4.63886	4.89807	5.06798	6.09583	5.23882	4.7437	5.1618	5.9362	4.89807
sp|Q4U2R1|HERC2_MOUSE	Herc2	HERC2_MOUSE E3 ubiquitin-protein ligase HERC2	1	2	1.23851	4.31495	6.49908	5.34493	6.56719	4.58162	5.53539	4.89916	3.9146	4.02638	4.2233	4.45504	4.80615	4.95071	4.89916
sp|Q9D8V0-4|HM13_MOUSE	Hm13	HM13_MOUSE Isoform 4 of Minor histocompatibility antigen H13	1	2	1.21633	5.27996	6.51321	4.62195	4.91241	5.45561	4.69843	4.92963	4.39545	4.58284	4.81232	4.42688	4.08141	4.25894	4.92963
sp|Q9Z2Y3|HOME1_MOUSE	Homer1	HOME1_MOUSE Homer protein homolog 1	1	2	0.893272	4.39414	5.21685	4.00228	4.47419	5.27479	5.04364	5.11319	5.18753	5.25918	5.67055	5.45246	4.04589	5.19274	5.11319
sp|Q5EBG6|HSPB6_MOUSE	Hspb6	HSPB6_MOUSE Heat shock protein beta-6	1	2	0.868505	6.7119	4.88774	2.44382	4.28663	3.59718	4.74532	9.33832	5.30112	4.55886	5.0742	3.98271	5.25593	4.64761	9.33832
sp|Q9CR20|IR3IP_MOUSE	Ier3ip1	IR3IP_MOUSE Immediate early response 3-interacting protein 1	1	2	0.996871	5.32464	3.72852	4.61365	4.98807	6.73698	5.38245	5.43986	5.01445	4.27184	4.39365	4.34554	6.09354	5.23695	5.43986
sp|Q9CQW9|IFM3_MOUSE	Ifitm3	IFM3_MOUSE Interferon-induced transmembrane protein 3	1	2	0.816755	4.69664	6.44924	6.43044	3.81378	4.53034	3.0867	4.00045	4.32514	4.30803	8.59098	6.70982	3.31552	4.06896	4.00045
sp|Q5SF07|IF2B2_MOUSE	Igf2bp2	IF2B2_MOUSE Insulin-like growth factor 2 mRNA-binding protein 2	1	2	0.552616	1.04353	4.29029	3.79548	0.717691	1.35803	4.22259	6.40103	5.51932	4.88007	6.85746	5.79205	6.75421	7.19115	6.40103
sp|P01592|IGJ_MOUSE	Igj	IGJ_MOUSE Immunoglobulin J chain	1	2	0.787098	4.21928	4.45662	4.40887	4.6065	4.00672	4.05791	5.28816	5.83024	6.31325	3.97803	5.42606	5.22688	6.30665	5.28816
tr|D3YTM1|D3YTM1_MOUSE	Inpp4a	D3YTM1_MOUSE Type I inositol 3,4-bisphosphate 4-phosphatase	1	2	1.07214	4.25873	5.07728	6.4815	5.94102	4.99226	4.56589	4.95604	4.80273	5.29275	4.1959	4.85248	4.53503	5.18923	4.95604
sp|Q8R3Y8|I2BP1_MOUSE	Irf2bp1	I2BP1_MOUSE Interferon regulatory factor 2-binding protein 1	1	2	0.89926	4.65148	3.89972	4.54797	5.17603	4.76301	3.82268	5.02679	5.0539	6.19873	5.72291	4.71923	5.33782	5.0661	5.02679
sp|Q6GU68|ISLR_MOUSE	Islr	ISLR_MOUSE Immunoglobulin superfamily containing leucine-rich repeat protein	1	2	0.846475	4.24248	4.12964	5.87612	4.5736	4.44963	4.67899	4.7902	5.22594	4.81907	5.83799	5.83354	6.10168	5.84763	4.7902
sp|P0C872|JMJD7_MOUSE	Jmjd7	JMJD7_MOUSE JmjC domain-containing protein 7	1	2	0.979901	4.68324	5.73642	5.56508	4.22226	3.99378	4.64533	5.11445	5.44351	4.24438	4.61354	4.78783	5.11965	5.19496	5.11445
tr|Q8C7J6|Q8C7J6_MOUSE	Kctd12b	Q8C7J6_MOUSE Potassium channel tetramerisation domain containing 12b	1	2	1.06203	5.33403	4.69996	4.62733	5.55983	6.42232	5.25142	5.07397	4.85302	4.53262	3.99149	5.30471	5.13119	5.44719	5.07397
sp|Q6ZPT1|KLHL9_MOUSE	Klhl9	KLHL9_MOUSE Kelch-like protein 9	1	2	1.18365	5.86641	5.16342	3.3195	6.0403	7.36177	6.45589	5.19259	4.36713	4.97556	3.87463	4.02496	5.70425	4.869	5.19259
sp|Q8CI70|LRC20_MOUSE	Lrrc20	LRC20_MOUSE Leucine-rich repeat-containing protein 20	1	2	0.882432	3.90883	5.01554	3.72717	4.6391	5.00166	4.47782	5.60047	5.28292	5.07704	4.9107	4.26033	5.31924	5.51117	5.60047
sp|Q08288|LYAR_MOUSE	Lyar	LYAR_MOUSE Cell growth-regulating nucleolar protein	1	2	1.1197	4.5594	5.55049	4.78579	5.43766	5.4769	5.08036	4.34077	4.52869	5.09378	5.12992	4.70011	4.64316	4.35128	4.34077
sp|Q9CQ33|LZTR1_MOUSE	Lztr1	LZTR1_MOUSE Leucine-zipper-like transcriptional regulator 1	1	2	1.32509	5.89321	5.77113	4.36142	6.03226	6.62206	5.71175	5.39364	4.52477	4.74484	3.66462	3.94861	3.68835	4.27648	5.39364
sp|Q8C052|MAP1S_MOUSE	Map1s	MAP1S_MOUSE Microtubule-associated protein 1S	1	2	0.687979	4.18743	4.21678	3.71023	3.98581	4.57092	2.68935	4.92494	5.38728	7.18143	5.7606	5.97122	6.65441	8.26231	4.92494
sp|Q3UMW7|MAPK3_MOUSE	Mapkapk3	MAPK3_MOUSE MAP kinase-activated protein kinase 3	1	2	0.94137	4.98467	4.66857	5.1943	4.32703	5.24987	4.38766	5.63885	5.26	4.52831	4.51849	4.24283	5.33561	5.835	5.63885
sp|P28667|MRP_MOUSE	Marcksl1	MRP_MOUSE MARCKS-related protein	1	2	1.08367	6.21243	4.46429	5.56878	5.252	6.55516	5.0126	4.42954	5.55295	3.91779	3.33568	4.46457	4.82572	6.24846	4.42954
sp|Q5PSV9|MDC1_MOUSE	Mdc1	MDC1_MOUSE Mediator of DNA damage checkpoint protein 1	1	2	0.859824	3.70089	4.65713	3.93249	4.75227	4.63563	4.43941	5.48176	5.27551	5.26967	5.03621	4.8273	5.74538	6.35904	5.48176
sp|A2AGH6|MED12_MOUSE	Med12	MED12_MOUSE Mediator of RNA polymerase II transcription subunit 12	1	2	1.02694	4.58742	4.64787	4.17575	4.75314	5.58997	5.59899	5.66287	4.0658	6.59448	3.81007	4.96922	4.61638	6.27947	5.66287
sp|Q6PCP5|MFF_MOUSE	Mff	MFF_MOUSE Mitochondrial fission factor	1	2	0.819446	3.28787	4.28762	3.59398	5.96531	4.27857	3.76353	5.29789	5.42095	5.38257	5.53839	5.62529	5.39309	6.64763	5.29789
sp|Q8BGV8|MID51_MOUSE	Mief1	MID51_MOUSE Mitochondrial dynamics protein MID51	1	2	1.06366	3.86236	5.06783	4.29906	5.15579	4.44627	5.54288	5.13311	4.57984	5.94676	4.10081	5.18374	4.70614	4.58606	5.13311
sp|Q9JM52-3|MINK1_MOUSE	Mink1	MINK1_MOUSE Isoform 3 of Misshapen-like kinase 1	1	2	0.980558	5.16474	3.86548	3.56365	5.64622	6.47574	5.61681	5.32471	5.73353	4.35144	4.35624	4.30021	5.59529	5.19187	5.32471
sp|A6H6E2|MMRN2_MOUSE	Mmrn2	MMRN2_MOUSE Multimerin-2	1	2	1.19562	7.14153	6.184	4.02605	5.2131	7.38957	4.22344	5.29372	4.03316	3.60198	3.56548	3.91044	4.98975	5.52413	5.29372
sp|Q9JLB2|MPP5_MOUSE	Mpp5	MPP5_MOUSE MAGUK p55 subfamily member 5	1	2	1.28822	4.77131	6.30824	5.8408	5.00772	7.17697	5.37922	4.61966	4.18288	5.24845	4.31127	4.3676	4.22389	3.7586	4.61966
tr|E9QPQ8|E9QPQ8_MOUSE	Mrpl48	E9QPQ8_MOUSE 39S ribosomal protein L48, mitochondrial	1	2	1.04203	5.62422	5.99729	4.90969	5.03978	4.66981	4.58861	5.07712	4.90699	5.36218	4.86346	5.14318	4.17501	5.05293	5.07712
sp|Q9CQ40|RM49_MOUSE	Mrpl49	RM49_MOUSE 39S ribosomal protein L49, mitochondrial	1	2	1.19458	4.37111	5.4653	5.6876	5.72565	4.83736	6.04223	5.03568	4.9297	5.16692	4.52319	3.87812	5.01996	4.26267	5.03568
sp|Q9D1H8|RM53_MOUSE	Mrpl53	RM53_MOUSE 39S ribosomal protein L53, mitochondrial	1	2	0.870408	3.19636	4.84461	4.2578	4.61677	4.33128	4.84642	4.98649	5.57152	5.75051	5.16488	5.36135	5.53986	4.95063	4.98649
sp|P43247|MSH2_MOUSE	Msh2	MSH2_MOUSE DNA mismatch repair protein Msh2	1	2	0.861992	4.65603	4.82597	4.80236	4.06661	4.74538	4.00317	5.86125	5.04791	5.84847	4.2602	5.32589	5.45819	6.17532	5.86125
sp|Q9CRA4|MSMO1_MOUSE	Msmo1	MSMO1_MOUSE Methylsterol monooxygenase 1	1	2	1.07777	8.30494	7.33868	7.20697	4.15375	3.8546	2.66271	5.9022	5.42943	9.0835	2.06348	5.57266	2.04377	2.14231	5.9022
sp|P30204|MSRE_MOUSE	Msr1	MSRE_MOUSE Macrophage scavenger receptor types I and II	1	2	1.05308	4.63726	4.69493	4.32531	4.70696	5.32304	4.95679	5.37316	5.15729	4.37099	3.61182	3.72121	4.61598	5.12777	5.37316
sp|Q80TA6|MTMRC_MOUSE	Mtmr12	MTMRC_MOUSE Myotubularin-related protein 12	1	2	0.977916	5.22079	5.11321	4.42815	4.03473	5.20339	4.9248	5.39334	5.29117	4.63718	4.35986	5.35436	5.39709	5.31346	5.39334
sp|Q8BJU9|RF1ML_MOUSE	Mtrf1l	RF1ML_MOUSE Peptide chain release factor 1-like, mitochondrial	1	2	0.997633	4.62706	5.02529	4.17149	4.76827	5.30386	5.27479	5.50632	5.20171	4.97854	5.04012	4.87918	5.192	4.78942	5.50632
tr|F6SMY7|F6SMY7_MOUSE	Mycbp2	F6SMY7_MOUSE E3 ubiquitin-protein ligase MYCBP2 (Fragment)	1	2	0.8846	4.8883	4.00587	5.45977	6.34263	4.69632	4.6856	5.05394	5.28556	4.24536	7.23399	4.97239	4.92617	5.07929	5.05394
sp|P22366|MYD88_MOUSE	Myd88	MYD88_MOUSE Myeloid differentiation primary response protein MyD88	1	2	1.06136	4.33402	4.82364	3.95135	5.01796	5.5887	5.62314	5.82709	4.28614	5.23471	3.84815	4.28485	4.72276	4.78488	5.82709
sp|Q8VCB1|NDC1_MOUSE	Ndc1	NDC1_MOUSE Nucleoporin NDC1	1	2	1.02366	6.23034	4.36181	5.84848	3.41408	6.33768	4.0276	4.68211	4.60591	5.42375	5.04275	5.24412	4.87444	5.01711	4.68211
sp|Q8BG18|NECA1_MOUSE	Necab1	NECA1_MOUSE N-terminal EF-hand calcium-binding protein 1	1	2	0.879807	4.75416	6.07752	5.07649	4.59652	4.92897	4.03289	5.83517	4.56309	4.80093	3.91584	5.0785	4.8241	4.92293	5.83517
sp|Q91ZR4|NEK8_MOUSE	Nek8	NEK8_MOUSE Serine/threonine-protein kinase Nek8	1	2	1.57447	7.16492	7.45707	7.75178	7.06615	7.04199	7.94767	3.41696	3.93285	3.82786	4.97904	3.99092	4.6366	4.92093	3.41696
sp|P70255|NFIC_MOUSE	Nfic	NFIC_MOUSE Nuclear factor 1 C-type	1	2	1.01109	4.45311	4.43372	3.91756	4.74635	6.04917	4.98407	4.23981	5.43969	5.75554	5.34	5.0063	5.99283	4.5905	4.23981
sp|Q8R3N1|NOP14_MOUSE	Nop14	NOP14_MOUSE Nucleolar protein 14	1	2	1.01755	4.4317	4.79181	4.3773	5.55273	4.79799	5.0509	5.38029	4.35578	5.2599	4.97747	5.40249	4.43716	4.72868	5.38029
sp|Q9WU00|NRF1_MOUSE	Nrf1	NRF1_MOUSE Nuclear respiratory factor 1	1	2	1.23507	5.29819	5.00182	4.83426	6.03678	6.01855	5.4666	5.0934	4.75623	4.85104	3.75722	4.39475	4.35989	4.82527	5.0934
sp|P97333|NRP1_MOUSE	Nrp1	NRP1_MOUSE Neuropilin-1	1	2	0.94423	3.25989	4.50648	3.72412	4.99203	4.53555	4.15376	5.76918	4.41171	6.07948	3.53068	5.16374	4.97414	4.60765	5.76918
sp|P56380|AP4A_MOUSE	Nudt2	AP4A_MOUSE Bis(5'-nucleosyl)-tetraphosphatase [asymmetrical]	1	2	1.32838	5.95067	6.52369	7.02809	6.66364	6.00726	6.35573	3.2511	5.00798	4.52297	4.70219	4.42024	4.4686	4.39232	3.2511
sp|Q9JI46|NUDT3_MOUSE	Nudt3	NUDT3_MOUSE Diphosphoinositol polyphosphate phosphohydrolase 1	1	2	0.950978	4.68803	5.00476	4.74584	5.11633	4.66181	4.6103	5.23707	4.76878	5.16685	4.78065	4.92143	5.14035	5.35711	5.23707
sp|Q9CPZ6|ORML3_MOUSE	Ormdl3	ORML3_MOUSE ORM1-like protein 3	1	2	1.01248	6.04852	4.84437	6.81861	3.76319	4.00728	5.46261	4.44543	3.96106	4.84495	5.76051	4.52189	5.32149	5.38858	4.44543
sp|Q8BX94|OSBL2_MOUSE	Osbpl2	OSBL2_MOUSE Oxysterol-binding protein-related protein 2	1	2	0.754733	3.6109	3.34654	2.62294	4.76595	4.7296	4.96836	6.04291	5.05089	5.7558	5.18293	5.4773	6.46058	6.67229	6.04291
tr|F6UFZ5|F6UFZ5_MOUSE	Pcf11	F6UFZ5_MOUSE Protein Pcf11 (Fragment)	1	2	1.09987	4.81653	3.71109	2.90774	6.18846	6.45302	5.62702	5.05774	4.70755	4.83559	4.21037	5.22794	4.63578	4.71372	5.05774
sp|Q6P8I4|PCNP_MOUSE	Pcnp	PCNP_MOUSE PEST proteolytic signal-containing nuclear protein	1	2	1.0379	9.12855	5.0905	6.56281	3.99103	5.23879	4.66863	4.02895	5.27275	4.44676	5.35989	4.34793	4.40793	4.97901	4.02895
sp|Q6PDH0|PHLB1_MOUSE	Phldb1	PHLB1_MOUSE Pleckstrin homology-like domain family B member 1	1	2	0.710817	3.50029	4.29402	5.32413	3.2794	3.95268	2.88726	5.67202	5.60881	5.99538	6.22807	5.62465	6.11105	6.45995	5.67202
sp|Q9CXY9|GPI8_MOUSE	Pigk	GPI8_MOUSE GPI-anchor transamidase	1	2	0.892212	4.67415	4.3367	3.45062	4.86677	5.66567	4.50779	5.9292	5.01577	5.52533	4.42011	5.26184	5.91715	4.8991	5.9292
sp|Q80XI4|PI42B_MOUSE	Pip4k2b	PI42B_MOUSE Phosphatidylinositol 5-phosphate 4-kinase type-2 beta	1	2	1.29047	5.87623	5.21319	5.88079	5.91313	6.27151	5.2334	4.92436	4.24643	4.37325	3.43909	4.46428	4.11444	4.51588	4.92436
sp|O55176|PJA1_MOUSE	Pja1	PJA1_MOUSE E3 ubiquitin-protein ligase Praja-1	1	2	1.03712	4.30742	4.87138	5.7748	5.38354	4.95999	4.80277	4.84068	4.85433	5.23691	4.78748	5.32414	4.13785	3.96137	4.84068
sp|Q3V0K9|PLSI_MOUSE	Pls1	PLSI_MOUSE Plastin-1	1	2	0.816725	2.03457	6.20432	2.88337	6.38086	3.01116	6.59215	5.91278	4.15442	7.4091	4.48881	6.68257	3.84663	6.6207	5.91278
sp|Q9JIZ9|PLS3_MOUSE	Plscr3	PLS3_MOUSE Phospholipid scramblase 3	1	2	1.01143	4.6038	4.63125	3.90723	5.53271	6.47303	4.75789	5.48147	4.88537	4.52785	4.3966	4.64144	5.61949	5.11388	5.48147
sp|Q9D7M8|RPB4_MOUSE	Polr2d	RPB4_MOUSE DNA-directed RNA polymerase II subunit RPB4	1	2	1.07811	4.33994	4.95574	3.89987	6.35737	5.98461	6.3775	5.63531	4.89512	4.82784	3.25562	4.8265	4.63489	4.99458	5.63531
sp|P60898|RPB9_MOUSE	Polr2i	RPB9_MOUSE DNA-directed RNA polymerase II subunit RPB9	1	2	0.81809	3.32656	4.67445	4.06125	5.46532	3.66389	5.59108	5.11551	5.72612	6.50364	4.98656	5.80956	5.56479	6.57514	5.11551
sp|P97313|PRKDC_MOUSE	Prkdc	PRKDC_MOUSE DNA-dependent protein kinase catalytic subunit	1	2	1.05551	4.83036	4.84598	4.47697	4.9701	6.21209	5.33698	4.9183	4.4096	4.47233	4.33614	5.19555	4.7463	5.86351	4.9183
sp|Q4FK66|PR38A_MOUSE	Prpf38a	PR38A_MOUSE Pre-mRNA-splicing factor 38A	1	2	1.01656	4.75998	5.08135	4.10761	5.14956	4.97537	6.10282	3.99933	5.07958	5.67307	5.09357	5.81113	5.12962	4.96374	3.99933
sp|P15331|PERI_MOUSE	Prph	PERI_MOUSE Peripherin	1	2	0.961135	5.2252	3.87668	4.4338	6.21577	5.69383	4.36016	4.85987	4.62182	4.46667	4.89911	4.44672	5.4625	8.32283	4.85987
sp|Q8BHL8|PSMF1_MOUSE	Psmf1	PSMF1_MOUSE Proteasome inhibitor PI31 subunit	1	2	0.945639	5.32893	4.77355	3.83117	5.28203	5.10487	4.89875	5.52898	5.03446	4.99986	4.7714	5.1045	5.38656	5.34524	5.52898
sp|Q8R3K3|PTCD2_MOUSE	Ptcd2	PTCD2_MOUSE Pentatricopeptide repeat-containing protein 2, mitochondrial	1	2	1.06736	6.46424	5.38736	4.60477	3.87569	5.09254	5.33397	5.1986	5.29205	4.737	4.54759	5.10873	4.70425	4.42159	5.1986
sp|Q9WV91|FPRP_MOUSE	Ptgfrn	FPRP_MOUSE Prostaglandin F2 receptor negative regulator	1	2	1.30351	6.94035	4.69201	4.95043	7.12489	8.51611	4.69956	3.94481	4.37064	4.65012	3.64655	4.18457	4.7089	5.59277	3.94481
sp|Q91YR9|PTGR1_MOUSE	Ptgr1	PTGR1_MOUSE Prostaglandin reductase 1	1	2	1.04174	4.76586	5.38779	6.2647	5.04918	4.71217	5.17446	5.16589	4.82533	4.28701	6.09539	3.46536	5.17035	5.53347	5.16589
sp|D3Z4S3|PTRD1_MOUSE	Ptrhd1	PTRD1_MOUSE Putative peptidyl-tRNA hydrolase PTRHD1	1	2	0.977793	5.18413	4.7534	4.98223	5.21335	5.19506	4.44264	5.67926	4.35428	4.42449	4.73085	4.14198	5.21698	6.34844	5.67926
sp|Q80U58|PUM2_MOUSE	Pum2	PUM2_MOUSE Pumilio homolog 2	1	2	0.964625	3.89872	5.012	4.28475	5.51635	4.4025	5.24478	5.32152	5.06754	5.48731	4.62904	5.66882	4.55025	5.35532	5.32152
sp|Q8BH73|QPCTL_MOUSE	Qpctl	QPCTL_MOUSE Glutaminyl-peptide cyclotransferase-like protein	1	2	0.967219	3.60927	5.302	4.52858	4.42488	4.2868	5.2933	5.35304	4.74835	5.92618	4.84743	4.99567	5.31679	4.63776	5.35304
tr|E9QKL0|E9QKL0_MOUSE	Rad54l2	E9QKL0_MOUSE Helicase ARIP4	1	2	0.89063	3.35173	3.94507	4.53219	3.82315	3.80065	5.65592	4.90422	4.90856	6.10056	5.1683	5.34261	5.63896	5.43395	4.90422
sp|Q62172|RBP1_MOUSE	Ralbp1	RBP1_MOUSE RalA-binding protein 1	1	2	0.619644	1.97666	2.87979	3.24589	3.28321	4.26799	5.06877	5.8865	6.05976	6.73914	6.02493	5.66697	6.85706	5.87409	5.8865
sp|Q8R3C6|RBM19_MOUSE	Rbm19	RBM19_MOUSE Probable RNA-binding protein 19	1	2	0.858079	2.45035	4.72561	5.41094	5.4779	4.18903	6.00122	6.12924	5.01316	5.37119	5.45494	5.33831	4.93004	5.10892	6.12924
sp|Q91W59|RBMS1_MOUSE	Rbms1	RBMS1_MOUSE RNA-binding motif, single-stranded-interacting protein 1	1	2	1.21672	4.19801	5.91998	4.54232	7.4147	5.038	5.41478	3.9052	4.16152	4.35925	5.86804	4.6461	4.04346	3.79155	3.9052
sp|Q8VC52|RBPS2_MOUSE	Rbpms2	RBPS2_MOUSE RNA-binding protein with multiple splicing 2	1	2	1.05661	4.86448	5.59092	3.64232	4.77426	4.98068	5.07768	5.50255	4.79374	4.63591	4.66576	4.77932	4.51938	4.77384	5.50255
sp|Q8CFE3|RCOR1_MOUSE	Rcor1	RCOR1_MOUSE REST corepressor 1	1	2	1.11752	4.17947	5.56368	4.27284	4.81094	5.74919	7.08661	4.6512	4.72757	4.78159	4.88601	4.83439	4.47933	4.33975	4.6512
sp|Q3UZA1|CPZIP_MOUSE	Rcsd1	CPZIP_MOUSE CapZ-interacting protein	1	2	0.876406	4.525	4.08373	4.33458	4.64258	5.13371	4.40833	5.56767	5.49098	3.91717	3.48341	4.71318	5.66903	6.57342	5.56767
sp|Q99J62|RFC4_MOUSE	Rfc4	RFC4_MOUSE Replication factor C subunit 4	1	2	0.785312	4.19465	4.41558	3.83801	3.85554	4.87129	4.77478	5.17524	5.86256	5.67402	5.48535	5.31649	5.83517	6.69636	5.17524
sp|Q8BLK9|KS6C1_MOUSE	Rps6kc1	KS6C1_MOUSE Ribosomal protein S6 kinase delta-1	1	2	0.941477	4.04257	3.91085	4.10089	5.63521	5.8865	4.69608	5.11032	4.70599	5.17189	4.63153	5.43494	5.35649	5.1654	5.11032
sp|Q9CQK7|RWDD1_MOUSE	Rwdd1	RWDD1_MOUSE RWD domain-containing protein 1	1	2	0.964268	4.75054	5.43794	5.02681	4.35934	4.61055	4.8611	5.13962	4.91662	4.8085	4.85653	5.17037	5.1803	4.8174	5.13962
sp|Q8K1J5|SDE2_MOUSE	Sde2	SDE2_MOUSE Protein SDE2 homolog	1	2	1.25781	4.89788	5.72865	6.99008	5.55803	4.98117	4.36882	4.45338	4.78729	5.14356	4.06025	4.20616	4.1272	3.79287	4.45338
tr|A2AA71|A2AA71_MOUSE	Sec24a	A2AA71_MOUSE Protein transport protein Sec24A	1	2	0.926885	4.52764	5.43196	3.7571	4.15273	4.79047	4.46361	5.32315	5.36654	5.59951	4.90663	5.05693	5.25605	4.66135	5.32315
sp|Q62179|SEM4B_MOUSE	Sema4b	SEM4B_MOUSE Semaphorin-4B	1	2	0.702538	2.82627	3.68109	4.77881	3.544	3.31212	4.60191	5.20399	6.14084	6.23781	5.24609	5.70879	5.5281	5.93132	5.20399
sp|Q07235|GDN_MOUSE	Serpine2	GDN_MOUSE Glia-derived nexin	1	2	1.07185	5.00244	4.70879	5.27106	5.34954	5.21379	5.09493	5.07001	4.67673	4.46144	4.27042	5.55605	4.6173	4.68305	5.07001
sp|P59708|SF3B6_MOUSE	Sf3b6	SF3B6_MOUSE Splicing factor 3B subunit 6	1	2	1.05833	5.52438	3.78328	6.23773	4.91826	5.86851	3.72289	3.7789	5.06032	4.55497	6.57189	5.45166	4.21064	4.10052	3.7789
tr|G3X9F6|G3X9F6_MOUSE	Sh3tc1	G3X9F6_MOUSE Protein Sh3tc1	1	2	0.844489	3.16318	3.36425	3.31728	4.9232	5.58446	4.45705	5.99423	5.04886	5.17562	4.71886	5.10392	6.23755	6.00622	5.99423
sp|Q6PD21|SHB_MOUSE	Shb	SHB_MOUSE SH2 domain-containing adapter protein B	1	2	0.953728	4.03518	4.60286	4.45846	5.30989	4.8438	4.67386	5.47958	4.74252	5.29306	4.05969	5.37629	5.19213	5.26036	5.47958
sp|O88520|SHOC2_MOUSE	Shoc2	SHOC2_MOUSE Leucine-rich repeat protein SHOC-2	1	2	0.808555	2.60212	3.15789	2.71475	7.30024	4.81823	4.8709	6.1396	4.83519	6.36818	5.1685	4.90763	5.3856	5.07033	6.1396
sp|Q8R216|SIR4_MOUSE	Sirt4	SIR4_MOUSE NAD-dependent protein deacetylase sirtuin-4	1	2	0.703634	3.20683	4.02558	3.39683	3.65056	3.3425	5.13495	5.16642	5.13641	6.41276	5.75402	6.6128	6.30875	6.13823	5.16642
sp|Q3UND0|SKAP2_MOUSE	Skap2	SKAP2_MOUSE Src kinase-associated phosphoprotein 2	1	2	1.02815	3.83936	3.8034	3.99331	7.26907	6.52752	3.67843	5.95305	5.4136	3.90315	3.48813	3.4986	5.23264	5.81302	5.95305
sp|O70451|MOT2_MOUSE	Slc16a7	MOT2_MOUSE Monocarboxylate transporter 2	1	2	0.732582	2.75166	3.13209	3.83813	4.84999	4.63067	5.56499	5.04255	5.35095	4.55039	7.16993	4.22248	8.55313	7.93896	5.04255
sp|Q80UP8|S20A2_MOUSE	Slc20a2	S20A2_MOUSE Sodium-dependent phosphate transporter 2	1	2	0.841628	3.94246	4.44311	5.13191	4.89121	4.84944	3.87433	4.70699	5.22501	5.59158	6.37442	5.94832	4.36046	4.28174	4.70699
sp|Q91XD8|S2538_MOUSE	Slc25a38	S2538_MOUSE Solute carrier family 25 member 38	1	2	1.00286	5.61551	5.95084	4.19926	4.48348	3.66768	5.54246	6.05424	5.33831	5.19796	3.61366	5.12117	3.90377	3.68845	6.05424
sp|Q8CD26|S35E1_MOUSE	Slc35e1	S35E1_MOUSE Solute carrier family 35 member E1	1	2	0.841113	3.5571	3.95286	4.34668	5.88158	4.70889	3.35246	5.1439	5.2008	4.81508	5.2715	5.67276	5.70964	5.30581	5.1439
sp|Q8C811|S35E2_MOUSE	Slc35e2	S35E2_MOUSE Solute carrier family 35 member E2	1	2	1.03305	3.39027	4.86691	3.77833	6.55948	5.51842	5.1263	5.06672	4.65213	4.97661	4.71019	5.00007	5.49947	5.31688	5.06672
sp|P10852|4F2_MOUSE	Slc3a2	4F2_MOUSE 4F2 cell-surface antigen heavy chain	1	2	1.02836	4.74472	4.69752	5.16917	4.93286	4.79216	5.57993	5.16673	3.94014	5.1974	4.27181	4.78882	5.09268	5.66551	5.16673
sp|O35316|SC6A6_MOUSE	Slc6a6	SC6A6_MOUSE Sodium- and chloride-dependent taurine transporter	1	2	1.33095	7.32324	6.95929	5.31107	5.16937	7.12962	6.94958	4.59129	4.91695	4.29888	4.94784	3.84053	3.65511	3.05429	4.59129
sp|Q8BKX6|SMG1_MOUSE	Smg1	SMG1_MOUSE Serine/threonine-protein kinase SMG1	1	2	1.0994	5.06457	4.37903	4.86246	5.05162	6.13766	4.71365	5.42589	4.58507	4.45146	4.01349	4.38157	5.08279	5.11889	5.42589
sp|Q7TNE3|SPAG7_MOUSE	Spag7	SPAG7_MOUSE Sperm-associated antigen 7	1	2	1.02366	6.4346	6.43586	6.10762	2.82875	4.67611	5.30934	4.92245	5.49421	4.25964	4.37621	5.19268	4.31745	4.47652	4.92245
sp|Q2KN98|CYTSA_MOUSE	Specc1l	CYTSA_MOUSE Cytospin-A	1	2	0.814034	3.61314	3.48906	3.59779	4.29625	5.71199	4.65148	6.16819	5.37593	5.74239	4.96778	4.894	5.21243	5.4192	6.16819
sp|Q9D975|SRXN1_MOUSE	Srxn1	SRXN1_MOUSE Sulfiredoxin-1	1	2	0.630148	3.11188	3.9296	3.74333	3.75088	4.27518	4.72618	4.54659	5.12434	5.00902	9.62729	4.56265	5.67953	7.97541	4.54659
sp|Q8K330|SSH3_MOUSE	Ssh3	SSH3_MOUSE Protein phosphatase Slingshot homolog 3	1	2	0.951876	4.46362	4.9827	5.00435	4.91125	4.68711	5.31334	5.29486	5.09574	5.00622	4.54934	4.53619	5.57971	5.35449	5.29486
sp|Q9CY97|SSU72_MOUSE	Ssu72	SSU72_MOUSE RNA polymerase II subunit A C-terminal domain phosphatase SSU72	1	2	0.995189	3.99857	5.07154	5.36872	5.03867	5.08626	5.00126	4.58137	5.33228	5.11029	4.9145	5.57857	4.03769	5.20958	4.58137
sp|Q8C079|STRP1_MOUSE	Strip1	STRP1_MOUSE Striatin-interacting protein 1	1	2	0.952709	4.51884	5.23184	5.03854	5.08465	4.92189	4.21143	5.51843	5.55802	4.58312	4.59558	4.2692	5.57097	5.41114	5.51843
sp|Q8CH02|SUGP1_MOUSE	Sugp1	SUGP1_MOUSE SURP and G-patch domain-containing protein 1	1	2	1.3128	8.13497	5.22778	7.11444	4.80939	5.30536	6.17848	4.56399	4.24487	4.58275	4.28114	4.85951	4.14072	3.83377	4.56399
sp|Q9DBG9|TX1B3_MOUSE	Tax1bp3	TX1B3_MOUSE Tax1-binding protein 3	1	2	1.01103	3.96194	5.82778	5.06945	4.50803	5.22907	5.7033	5.18432	4.82336	3.77234	4.48693	4.74787	5.08945	5.88143	5.18432
sp|Q60949|TBCD1_MOUSE	Tbc1d1	TBCD1_MOUSE TBC1 domain family member 1	1	2	1.45459	6.35154	5.41626	6.33139	5.8416	7.71143	4.79572	5.12868	4.0677	4.36761	2.73557	3.47889	4.61454	4.95545	5.12868
sp|Q3UUG6|TBC24_MOUSE	Tbc1d24	TBC24_MOUSE TBC1 domain family member 24	1	2	1.21504	5.4827	6.082	6.42187	5.4394	5.00255	4.98362	5.74443	4.46989	3.46616	4.26362	3.11675	3.82767	4.86286	5.74443
sp|Q80VP0|TCPR1_MOUSE	Tecpr1	TCPR1_MOUSE Tectonin beta-propeller repeat-containing protein 1	1	2	0.77382	4.65386	4.42226	4.00611	4.76671	3.36563	4.502	5.09159	6.28694	6.74211	5.03325	6.16348	5.3224	5.26649	5.09159
sp|Q62313|TGON1_MOUSE	Tgoln1	TGON1_MOUSE Trans-Golgi network integral membrane protein 1	1	2	0.97208	5.09577	4.30989	4.32236	3.99426	5.19578	5.43672	5.01395	4.85472	4.49692	5.19578	4.28626	6.90089	5.54694	5.01395
sp|Q99JT6|TLCD1_MOUSE	Tlcd1	TLCD1_MOUSE Calfacilitin	1	2	1.03741	5.68267	4.39552	4.91545	5.46245	7.20044	4.51388	4.91785	5.16709	4.47776	4.82728	4.1189	5.36774	4.77662	4.91785
sp|Q8VC26|TLCD2_MOUSE	Tlcd2	TLCD2_MOUSE TLC domain-containing protein 2	1	2	0.935478	4.97508	6.12763	6.34455	4.0077	3.80483	3.82448	5.16952	4.01266	6.53875	4.34172	5.30458	5.9422	5.66144	5.16952
sp|Q8K0P3|TLDC1_MOUSE	Tldc1	TLDC1_MOUSE TLD domain-containing protein 1	1	2	0.882101	4.02789	4.8767	5.18485	4.39325	4.45809	5.14286	5.46241	4.8083	5.50311	5.12508	4.76918	5.4055	5.60337	5.46241
sp|Q9D2C7|BI1_MOUSE	Tmbim6	BI1_MOUSE Bax inhibitor 1	1	2	0.940688	4.60606	4.67066	7.37015	3.88854	5.50946	4.15163	4.4218	4.65421	4.14408	5.84942	4.90297	7.49652	5.57663	4.4218
sp|Q8K304|TM129_MOUSE	Tmem129	TM129_MOUSE Transmembrane protein 129	1	2	0.703199	2.62826	3.87892	2.237	3.95178	3.46216	5.79157	5.51322	5.52188	5.44332	5.85046	5.49028	7.25142	6.45873	5.51322
sp|Q91W52|TMM19_MOUSE	Tmem19	TMM19_MOUSE Transmembrane protein 19	1	2	0.91697	6.65557	3.73718	4.69353	3.48011	4.75828	4.21127	5.37567	4.70978	4.84198	5.06928	4.47076	5.85231	4.28336	5.37567
sp|Q8CIV2|MBRL_MOUSE	Tmem259	MBRL_MOUSE Membralin	1	2	0.959999	4.25106	5.51515	4.25653	4.57256	4.95052	5.03917	5.16358	4.21776	4.46087	5.04247	4.4658	5.28888	5.562	5.16358
sp|Q9CZX7|TM55A_MOUSE	Tmem55a	TM55A_MOUSE Type 2 phosphatidylinositol 4,5-bisphosphate 4-phosphatase	1	2	1.23974	5.69135	5.5398	6.27205	5.29755	5.29481	5.15743	4.79944	4.30872	3.97036	4.763	4.01445	3.55936	4.33858	4.79944
sp|Q3TWL2|TM55B_MOUSE	Tmem55b	TM55B_MOUSE Type 1 phosphatidylinositol 4,5-bisphosphate 4-phosphatase	1	2	1.35082	5.96567	5.1664	3.69632	5.91361	6.52707	5.40738	4.06894	4.29468	4.46607	3.54518	4.27996	4.33735	3.65869	4.06894
sp|Q9ER41|TOR1B_MOUSE	Tor1b	TOR1B_MOUSE Torsin-1B	1	2	1.02994	4.43958	4.39642	3.64441	6.20853	5.43463	5.60044	5.04971	4.85112	4.89732	4.7871	4.62357	4.95405	5.06681	5.04971
sp|O88856|TPST2_MOUSE	Tpst2	TPST2_MOUSE Protein-tyrosine sulfotransferase 2	1	2	1.06951	6.14267	5.30965	4.95327	5.72019	5.96495	4.85548	3.87505	5.22607	4.41443	4.74644	5.2598	5.24665	5.52353	3.87505
sp|Q62191|RO52_MOUSE	Trim21	RO52_MOUSE E3 ubiquitin-protein ligase TRIM21	1	2	0.930672	4.08952	4.13066	6.81772	3.98736	3.8143	4.6762	5.81979	4.63008	5.53574	4.83002	5.75038	4.7524	3.94859	5.81979
sp|Q64127|TIF1A_MOUSE	Trim24	TIF1A_MOUSE Transcription intermediary factor 1-alpha	1	2	1.00864	3.36312	3.63433	3.82594	4.99911	5.35242	5.90363	5.23135	4.69582	6.08725	4.4636	4.84981	5.17445	5.53519	5.23135
sp|Q9JHE7|TSSC4_MOUSE	Tssc4	TSSC4_MOUSE Protein TSSC4	1	2	1.10974	4.49282	5.85364	4.5582	4.98482	5.20891	5.39917	5.35382	4.7318	4.95591	4.33799	4.1562	4.47068	4.93017	5.35382
sp|Q99LG4|TTC5_MOUSE	Ttc5	TTC5_MOUSE Tetratricopeptide repeat protein 5	1	2	0.968012	5.48394	4.52198	5.47568	4.97052	5.51862	4.10721	5.58645	4.22074	4.9803	4.54039	4.67158	5.95504	5.44	5.58645
sp|Q8BG60|TXNIP_MOUSE	Txnip	TXNIP_MOUSE Thioredoxin-interacting protein	1	2	0.783003	5.50578	4.22239	3.7487	4.58501	5.42994	6.34341	4.80217	4.60693	5.11816	4.88067	5.70212	6.16482	5.61884	4.80217
sp|P52482|UB2E1_MOUSE	Ube2e1	UB2E1_MOUSE Ubiquitin-conjugating enzyme E2 E1	1	2	1.03119	4.89327	5.22197	5.1745	4.6676	4.71922	4.65695	5.26593	4.7954	5.10608	4.47259	4.99402	4.57299	5.00224	5.26593
sp|Q8VDW4|UBE2W_MOUSE	Ube2w	UBE2W_MOUSE Ubiquitin-conjugating enzyme E2 W	1	2	1.24399	7.57378	5.50376	6.21104	4.09671	4.91714	6.30251	4.64856	3.65895	4.58443	3.84573	5.84807	3.67676	5.38047	4.64856
sp|Q99NB8|UBQL4_MOUSE	Ubqln4	UBQL4_MOUSE Ubiquilin-4	1	2	0.889517	4.31943	4.48401	4.16545	4.93389	4.5256	4.70515	5.2308	5.2253	4.71839	5.1561	5.13769	4.98573	4.94024	5.2308
sp|Q8BU04|UBR7_MOUSE	Ubr7	UBR7_MOUSE Putative E3 ubiquitin-protein ligase UBR7	1	2	1.00941	2.87275	4.39076	3.93305	6.13931	6.08154	4.58956	5.07204	4.70769	5.80434	4.9499	4.53941	4.86994	5.63643	5.07204
sp|Q64705|USF2_MOUSE	Usf2	USF2_MOUSE Upstream stimulatory factor 2	1	2	1.01682	3.9906	5.019	4.97242	5.20037	5.2591	4.98672	4.82962	5.06346	4.81112	5.32496	4.82434	4.414	4.44269	4.82962
sp|Q80U87|UBP8_MOUSE	Usp8	UBP8_MOUSE Ubiquitin carboxyl-terminal hydrolase 8	1	2	1.03605	5.18929	5.14304	5.21382	4.8417	5.91497	4.13331	5.48931	4.98593	4.52666	4.07595	3.83758	5.2737	5.25739	5.48931
sp|Q8C7V3|UTP15_MOUSE	Utp15	UTP15_MOUSE U3 small nucleolar RNA-associated protein 15 homolog	1	2	1.22863	3.99656	4.61595	3.1663	6.57037	7.44114	5.64547	4.79388	4.5825	4.83543	4.91131	3.84007	3.61125	3.87038	4.79388
sp|Q5XG71|UTP20_MOUSE	Utp20	UTP20_MOUSE Small subunit processome component 20 homolog	1	2	1.06405	4.60475	4.28375	5.01471	5.1896	5.83152	4.8026	5.36261	4.78702	4.71378	5.03926	4.55135	4.2539	4.6891	5.36261
sp|Q8C0M0-3|WDR59_MOUSE	Wdr59	WDR59_MOUSE Isoform 3 of WD repeat-containing protein 59	1	2	0.736353	3.17589	4.68189	3.87529	4.61111	4.23578	4.41124	4.73562	5.35285	5.86546	6.34255	6.42105	6.11817	5.98006	4.73562
sp|Q9ESJ0|XPO4_MOUSE	Xpo4	XPO4_MOUSE Exportin-4	1	2	1.20637	5.40488	5.54106	5.71537	6.95637	5.31147	4.87092	4.47134	5.05495	4.12899	4.51613	4.21523	4.65066	4.14135	4.47134
sp|Q3U5F4|YRDC_MOUSE	Yrdc	YRDC_MOUSE YrdC domain-containing protein, mitochondrial	1	2	1.17723	5.221	6.6253	4.94507	5.13889	5.4349	3.97699	5.15936	4.31446	4.24852	4.19502	4.80515	4.48866	4.90551	5.15936
sp|Q80TN5|ZDH17_MOUSE	Zdhhc17	ZDH17_MOUSE Palmitoyltransferase ZDHHC17	1	2	0.948128	4.08565	3.66183	4.64619	5.06947	4.43717	4.85394	5.24668	4.58836	6.37817	4.1546	5.0598	4.97614	5.87379	5.24668
sp|Q80U44|ZFY16_MOUSE	Zfyve16	ZFY16_MOUSE Zinc finger FYVE domain-containing protein 16	1	2	1.26472	3.52185	5.42273	3.57942	9.57905	4.59523	8.01279	4.81578	4.3628	3.88935	4.55981	4.08031	4.22886	4.57641	4.81578
sp|Q8VDM1|ZGPAT_MOUSE	Zgpat	ZGPAT_MOUSE Zinc finger CCCH-type with G patch domain-containing protein	1	2	0.914576	4.14516	4.70391	4.5047	4.25403	5.05908	4.96111	5.23186	4.95239	5.74634	5.30431	4.95999	5.56306	5.55773	5.23186
sp|Q61624|ZN148_MOUSE	Znf148	ZN148_MOUSE Zinc finger protein 148	1	2	1.00866	4.58209	5.04286	4.07469	5.07987	5.14987	5.11597	5.11191	4.79458	4.38934	4.87545	4.65529	5.4257	4.77638	5.11191
sp|Q99LI5|ZN281_MOUSE	Znf281	ZN281_MOUSE Zinc finger protein 281	1	2	1.31571	4.32807	5.44561	3.68468	6.12701	7.36692	5.77548	5.0001	4.57107	4.5595	3.91252	4.54352	3.44424	4.12983	5.0001
sp|Q8VD12|Z385A_MOUSE	Znf385a	Z385A_MOUSE Zinc finger protein 385A	1	2	1.11195	4.03806	5.19374	5.62386	5.24555	6.07623	6.06033	4.74447	5.24689	3.81387	4.90664	4.1753	4.64069	4.52841	4.74447
sp|Q791N7|RPA12_MOUSE	Znrd1	RPA12_MOUSE DNA-directed RNA polymerase I subunit RPA12	1	2	0.886495	5.85352	4.10635	3.33175	3.9296	5.93364	4.76923	5.05334	5.39382	4.6772	5.34038	5.41979	5.43527	5.64205	5.05334
sp|P01631|KV2A7_MOUSE		KV2A7_MOUSE Ig kappa chain V-II region 26-10	2	2	0.998305	6.77599	3.77494	7.19159	5.74432	4.52311	3.73681	5.92441	5.48599	6.71638	3.4316	5.78785	2.26383	3.6266	5.92441
sp|P01638|KV5A6_MOUSE		KV5A6_MOUSE Ig kappa chain V-V region L6 (Fragment)	2	2	1.3307	3.51106	2.03579	3.52432	10.0539	10.7364	4.13784	6.55598	4.71571	3.94303	2.16767	3.4698	2.26145	4.49947	6.55598
sp|P18528|HVM57_MOUSE		HVM57_MOUSE Ig heavy chain V region 6.96	2	2	0.838112	3.98483	2.79605	5.00014	4.33625	7.12904	2.75238	7.2785	5.59623	4.39367	4.18569	5.15707	3.86199	5.65412	7.2785
sp|Q8BHE8|CB047_MOUSE		CB047_MOUSE Uncharacterized protein C2orf47 homolog, mitochondrial	2	2	1.20846	7.44761	5.19082	6.0892	4.30299	5.04474	5.12275	4.2256	4.75358	4.4787	4.18813	4.95164	4.40184	3.99385	4.2256
sp|Q8BL95|CU059_MOUSE		CU059_MOUSE UPF0769 protein C21orf59 homolog	2	2	0.892552	4.69024	5.71152	4.92341	4.85917	3.93978	4.44484	5.04254	4.84239	4.97436	5.21217	4.2753	5.07511	6.00782	5.04254
sp|Q9D735|CS043_MOUSE		CS043_MOUSE Uncharacterized protein C19orf43 homolog	2	2	1.21404	6.88832	4.78965	5.53075	4.81984	6.35254	4.15522	5.0873	5.05171	4.62168	3.94548	4.15716	4.44888	4.26292	5.0873
sp|Q9JKX4|AATF_MOUSE	Aatf	AATF_MOUSE Protein AATF	2	2	1.00289	4.28468	4.91712	3.71831	4.72815	5.86694	5.3866	5.58799	4.45587	4.83201	4.59995	4.12925	5.21613	5.73972	5.58799
sp|Q7M759|AB17B_MOUSE	Abhd17b	AB17B_MOUSE Alpha/beta hydrolase domain-containing protein 17B	2	2	1.17036	5.87088	5.58648	4.30659	5.05563	5.49594	5.10008	4.89657	4.86551	4.8058	4.9179	4.5587	3.59638	3.88365	4.89657
sp|Q8K0L3|ACSM2_MOUSE	Acsm2	ACSM2_MOUSE Acyl-coenzyme A synthetase ACSM2, mitochondrial	2	2	1.65711	15.4461	7.08099	9.47132	2.37451	4.17986	3.57433	3.42637	7.33002	1.67493	3.44939	4.63405	2.65658	3.14479	3.42637
sp|Q9Z103|ADNP_MOUSE	Adnp	ADNP_MOUSE Activity-dependent neuroprotector homeobox protein	2	2	0.975302	3.89972	4.43297	4.44637	5.30404	5.56069	4.93337	4.56504	4.58604	6.39973	5.72499	5.24466	4.46713	5.3046	4.56504
sp|Q9R0Y5|KAD1_MOUSE	Ak1	KAD1_MOUSE Adenylate kinase isoenzyme 1	2	2	1.75157	17.7768	4.63799	3.50333	8.02367	2.65139	7.22592	12.6015	4.69837	1.87479	5.62264	1.58852	1.94236	1.93681	12.6015
sp|Q8C8R3|ANK2_MOUSE	Ank2	ANK2_MOUSE Ankyrin-2	2	2	0.918165	3.69047	4.39806	4.01706	4.85796	4.53083	5.23812	4.84968	5.11087	5.55119	4.95974	5.30179	5.52439	5.26008	4.84968
sp|Q3UMR0|ANR27_MOUSE	Ankrd27	ANR27_MOUSE Ankyrin repeat domain-containing protein 27	2	2	1.08675	4.56791	5.36508	4.55567	5.32878	5.72624	4.89853	5.31133	4.99754	4.65752	4.34976	4.49425	4.73167	4.75439	5.31133
sp|Q5SUE8|ANR40_MOUSE	Ankrd40	ANR40_MOUSE Ankyrin repeat domain-containing protein 40	2	2	0.764874	4.53271	3.62643	3.84337	3.45109	4.97645	4.52656	4.97156	5.19545	5.25695	6.07748	5.04408	6.43722	7.36318	4.97156
sp|P59672|ANS1A_MOUSE	Anks1a	ANS1A_MOUSE Ankyrin repeat and SAM domain-containing protein 1A	2	2	0.885204	3.90888	4.41877	4.35285	4.932	4.74855	4.34992	4.85692	5.28508	5.34484	4.42924	4.86995	6.67329	5.82176	4.85692
sp|Q80UU1|ANKZ1_MOUSE	Ankzf1	ANKZ1_MOUSE Ankyrin repeat and zinc finger domain-containing protein 1	2	2	1.08348	4.70225	5.41449	4.08286	5.33004	5.6431	5.23877	5.6456	4.59779	5.46383	4.31426	4.97715	4.25033	4.64152	5.6456
sp|Q9JME5|AP3B2_MOUSE	Ap3b2	AP3B2_MOUSE AP-3 complex subunit beta-2	2	2	0.889687	4.85223	4.64723	4.31245	5.09828	4.44237	4.52309	4.42629	5.13636	6.3311	5.51181	5.27171	5.18342	5.57664	4.42629
sp|Q9JKC7|AP4M1_MOUSE	Ap4m1	AP4M1_MOUSE AP-4 complex subunit mu-1	2	2	1.12003	5.3318	4.91076	5.89873	5.48649	5.31067	4.21755	5.56568	4.65693	4.0962	4.16769	5.00012	4.80753	4.823	5.56568
sp|P34928|APOC1_MOUSE	Apoc1	APOC1_MOUSE Apolipoprotein C-I	2	2	0.808529	4.18803	4.83777	5.7729	4.48312	4.52501	5.37617	5.10838	5.33024	4.33585	6.27604	4.11646	7.4711	5.54191	5.10838
sp|Q05020|APOC2_MOUSE	Apoc2	APOC2_MOUSE Apolipoprotein C-II	2	2	0.607092	2.17879	3.32323	5.53234	3.63376	3.44375	5.0561	7.1887	4.22874	3.96647	6.91684	5.16805	6.02562	4.63417	7.1887
sp|Q9Z1R3|APOM_MOUSE	Apom	APOM_MOUSE Apolipoprotein M	2	2	1.32403	5.09038	6.29755	5.65409	5.51256	5.20336	5.82093	5.2124	4.352	5.53783	3.25349	4.8597	3.93001	3.51109	5.2124
sp|Q6P9R4|ARHGI_MOUSE	Arhgef18	ARHGI_MOUSE Rho guanine nucleotide exchange factor 18	2	2	0.900925	4.6004	5.02268	5.19088	5.01472	5.22405	3.98623	5.31704	4.93052	5.62242	5.0319	4.94979	5.17472	5.74625	5.31704
sp|Q3UPH7|ARH40_MOUSE	Arhgef40	ARH40_MOUSE Rho guanine nucleotide exchange factor 40	2	2	0.911699	3.49536	4.27207	4.64947	4.36781	4.61417	5.50587	6.09165	4.56693	5.29304	4.72239	5.38312	5.11517	4.94645	6.09165
sp|Q8K4I3|ARHG6_MOUSE	Arhgef6	ARHG6_MOUSE Rho guanine nucleotide exchange factor 6	2	2	1.1582	5.26878	4.71479	4.05374	6.07517	5.62809	5.36246	4.86177	5.03632	5.14775	3.81867	5.34412	4.39652	4.32393	4.86177
sp|Q8BHS6|ARMX3_MOUSE	Armcx3	ARMX3_MOUSE Armadillo repeat-containing X-linked protein 3	2	2	1.14542	4.24495	5.20553	4.29206	5.77035	7.02233	4.37751	5.37479	4.96629	4.14386	3.95676	3.61566	4.44143	4.4954	5.37479
sp|Q8VBX0|ASB13_MOUSE	Asb13	ASB13_MOUSE Ankyrin repeat and SOCS box protein 13	2	2	0.900633	3.34991	4.57006	3.53812	5.9204	7.23328	5.90955	5.08864	4.81	4.23412	6.14653	4.08758	5.35548	5.84558	5.08864
sp|Q91X20|ASH2L_MOUSE	Ash2l	ASH2L_MOUSE Set1/Ash2 histone methyltransferase complex subunit ASH2	2	2	1.10711	5.17661	5.16307	5.34684	5.29887	5.19952	4.73985	4.81969	4.57665	4.8859	5.03691	4.64131	4.32332	4.44727	4.81969
sp|Q9Z2A5-2|ATE1_MOUSE	Ate1	ATE1_MOUSE Isoform ATE1-2 of Arginyl-tRNA--protein transferase 1	2	2	0.985007	3.82474	4.75699	5.9056	4.26028	4.98159	4.86199	4.6988	4.85718	5.25545	4.71302	4.39076	5.26844	6.19413	4.6988
sp|Q148W0|AT8B1_MOUSE	Atp8b1	AT8B1_MOUSE Probable phospholipid-transporting ATPase IC	2	2	1.10343	4.96625	5.78593	4.18559	6.23576	6.22705	4.97014	5.3639	4.66378	5.18433	4.36125	3.87559	4.93693	4.45091	5.3639
sp|P54254|ATX1_MOUSE	Atxn1	ATX1_MOUSE Ataxin-1	2	2	1.20527	5.23267	6.18318	4.68637	4.40629	5.24776	5.37431	4.75448	4.84023	4.08554	3.66052	4.62814	4.63903	4.17348	4.75448
tr|Q8R155|Q8R155_MOUSE	BC025446	Q8R155_MOUSE Protein BC025446	2	2	0.88817	5.56195	3.92598	5.01569	4.00187	4.91841	3.79262	5.12138	5.82384	5.49898	5.65225	4.55687	6.05089	4.72589	5.12138
sp|O88597|BECN1_MOUSE	Becn1	BECN1_MOUSE Beclin-1	2	2	1.12317	4.25796	5.09402	5.20342	4.92883	5.45369	5.13361	5.96301	3.91064	4.38431	4.46123	4.5199	4.53377	5.21564	5.96301
sp|O55102|BL1S1_MOUSE	Bloc1s1	BL1S1_MOUSE Biogenesis of lysosome-related organelles complex 1 subunit 1	2	2	1.05487	4.58045	5.12552	4.68079	4.36588	4.86109	5.37196	5.53685	4.59542	4.94971	4.07186	4.65105	4.67026	5.06461	5.53685
sp|Q8K2Q7|BROX_MOUSE	Brox	BROX_MOUSE BRO1 domain-containing protein BROX	2	2	1.06109	5.69014	5.40518	4.92721	4.90116	5.66059	4.97791	4.93492	4.86089	4.47031	4.87432	4.87277	4.44423	4.27769	4.93492
sp|P21180|CO2_MOUSE	C2	CO2_MOUSE Complement C2	2	2	1.2716	4.80718	6.11349	6.30354	4.39015	4.34865	4.64605	5.3519	4.12211	4.65878	3.27521	3.85166	4.83751	5.10124	5.3519
tr|Q8VCQ8|Q8VCQ8_MOUSE	Cald1	Q8VCQ8_MOUSE Caldesmon 1	2	2	1.27868	9.78407	5.82483	5.6153	5.23336	6.81548	4.5812	4.23541	5.96183	3.63695	3.96762	3.71068	3.77016	4.95006	4.23541
sp|Q8C1B1|CAMP2_MOUSE	Camsap2	CAMP2_MOUSE Calmodulin-regulated spectrin-associated protein 2	2	2	1.00387	4.41475	4.46151	4.64743	5.36899	5.15463	5.38427	5.25998	4.90787	4.73025	4.46879	5.01989	5.57073	4.79971	5.25998
sp|P47757-2|CAPZB_MOUSE	Capzb	CAPZB_MOUSE Isoform 2 of F-actin-capping protein subunit beta	2	2	1.1165	6.44253	5.45148	4.62448	4.96621	5.83446	6.0173	4.56006	5.38388	5.17991	3.74035	4.19332	4.82404	5.52756	4.56006
sp|Q9QWV9|CCNT1_MOUSE	Ccnt1	CCNT1_MOUSE Cyclin-T1	2	2	0.921564	4.47492	4.74022	3.80008	5.34359	4.95417	5.21971	5.10174	5.36214	5.79704	5.22683	5.72507	4.93812	5.06093	5.10174
sp|Q61735|CD47_MOUSE	Cd47	CD47_MOUSE Leukocyte surface antigen CD47	2	2	0.997687	2.51362	4.48079	3.11516	7.71545	5.17505	5.39679	5.33217	4.91261	6.12704	3.73585	5.57835	5.17418	5.03142	5.33217
sp|Q9Z0M6|CD97_MOUSE	Cd97	CD97_MOUSE CD97 antigen	2	2	1.00932	5.70574	4.56831	4.76389	4.726	5.3077	4.32948	5.08286	5.0114	3.69175	3.92478	4.34452	5.16374	6.89104	5.08286
sp|P55284|CADH5_MOUSE	Cdh5	CADH5_MOUSE Cadherin-5	2	2	1.10825	5.61272	5.24599	4.21745	5.44929	5.80833	5.02117	5.65189	4.62425	4.7428	3.63869	4.26786	5.04261	4.60084	5.65189
sp|Q9Z0H4|CELF2_MOUSE	Celf2	CELF2_MOUSE CUGBP Elav-like family member 2	2	2	0.800864	3.52022	4.02014	4.06472	4.52978	4.74693	4.66729	5.07424	5.30485	5.37061	5.10727	5.17328	6.28637	5.87429	5.07424
tr|Q61406|Q61406_MOUSE	Cfhr1	Q61406_MOUSE Complement factor H-related 1	2	2	0.992394	4.88882	5.60951	4.54641	4.52007	4.61824	4.74263	5.40295	4.82922	5.34387	4.4827	4.57343	4.89697	4.6382	5.40295
tr|J3QP81|J3QP81_MOUSE	Clasp1	J3QP81_MOUSE CLIP-associating protein 1	2	2	1.19351	5.43147	5.46912	5.25217	4.59485	5.90152	5.19119	4.99542	4.44215	4.5853	3.87168	4.08197	5.0747	4.64931	4.99542
sp|Q9JIY8|CMLO3_MOUSE	Cml3	CMLO3_MOUSE Probable N-acetyltransferase CML3	2	2	5.42242	7.96818	10.6977	11.2614	10.2912	4.18368	8.67733	3.19421	4.84403	1.25099	0.630273	0.879966	0.957386	0.651858	3.19421
sp|Q60809|CNOT7_MOUSE	Cnot7	CNOT7_MOUSE CCR4-NOT transcription complex subunit 7	2	2	1.17665	5.22135	4.90841	6.41138	5.73322	5.01878	4.71077	4.56027	4.48378	4.33867	5.08221	4.29728	3.6628	4.39222	4.56027
sp|Q8R3I3|COG6_MOUSE	Cog6	COG6_MOUSE Conserved oligomeric Golgi complex subunit 6	2	2	1.19343	4.63853	6.007	5.89878	6.13041	5.73033	5.26086	4.95238	4.33299	4.72046	4.53061	4.18073	4.64191	4.92056	4.95238
sp|Q8BG94|COMD7_MOUSE	Commd7	COMD7_MOUSE COMM domain-containing protein 7	2	2	0.772189	4.07897	4.25863	4.457	4.70671	4.25794	4.2861	4.16353	5.84571	6.10076	8.2797	6.62937	4.4834	5.2366	4.16353
sp|Q9CZG3|COMD8_MOUSE	Commd8	COMD8_MOUSE COMM domain-containing protein 8	2	2	1.02388	4.69073	5.31023	5.52134	4.33827	4.3581	5.6936	5.23662	4.5253	5.22995	4.56914	4.96333	5.05054	5.22743	5.23662
sp|Q61387|COX7R_MOUSE	Cox7a2l	COX7R_MOUSE Cytochrome c oxidase subunit 7A-related protein, mitochondrial	2	2	1.14514	5.43822	4.57524	4.77667	5.0747	4.4969	5.13345	4.79009	4.73322	5.04928	5.09296	4.75681	4.59413	4.25476	4.79009
sp|Q8C166|CPNE1_MOUSE	Cpne1	CPNE1_MOUSE Copine-1	2	2	1.00319	4.80188	4.79575	5.09444	5.22795	5.42556	4.77402	5.15478	4.9315	4.79281	4.73801	4.79375	5.1108	4.85294	5.15478
tr|Q80X68|Q80X68_MOUSE	Csl	Q80X68_MOUSE Citrate synthase	2	2	1.02748	4.91033	4.84099	4.7928	4.49881	4.53526	6.26908	5.19542	4.75604	4.31607	5.23232	4.35939	5.32647	5.04908	5.19542
sp|Q8C4X2|KC1G3_MOUSE	Csnk1g3	KC1G3_MOUSE Casein kinase I isoform gamma-3	2	2	0.874861	4.10212	3.93933	3.73331	4.64623	5.26295	5.57568	5.16561	4.90151	5.89622	4.8462	5.04424	6.03874	5.53875	5.16561
sp|P97315|CSRP1_MOUSE	Csrp1	CSRP1_MOUSE Cysteine and glycine-rich protein 1	2	2	1.20107	7.34965	4.40481	5.44498	6.30681	7.07839	4.34633	4.59131	5.07594	3.39001	4.3104	3.53028	6.69611	5.18034	4.59131
sp|P21460|CYTC_MOUSE	Cst3	CYTC_MOUSE Cystatin-C	2	2	0.991516	4.89025	4.56897	4.892	5.26557	5.56116	5.026	5.20498	5.21969	4.87337	4.50123	4.52466	5.78389	5.77897	5.20498
tr|H3BJY7|H3BJY7_MOUSE	Ctage5	H3BJY7_MOUSE cTAGE family member 5 (Fragment)	2	2	1.11931	7.39476	6.44679	4.11316	5.40031	6.61838	4.65748	4.29528	5.13139	4.25119	5.50435	4.80096	3.90132	4.95124	4.29528
sp|P58466|CTDS1_MOUSE	Ctdsp1	CTDS1_MOUSE Carboxy-terminal domain RNA polymerase II polypeptide A small phosphatase 1	2	2	1.04149	4.44332	4.8164	4.7769	5.73192	5.33021	4.94809	4.90608	4.45711	5.13503	4.83127	5.1802	4.70881	4.8841	4.90608
sp|P70698|PYRG1_MOUSE	Ctps1	PYRG1_MOUSE CTP synthase 1	2	2	0.787609	3.61901	4.43158	4.41219	4.20136	3.3795	4.0048	5.1809	4.59242	4.77637	5.29221	4.73772	6.00976	8.10966	5.1809
sp|Q99J10|CTU1_MOUSE	Ctu1	CTU1_MOUSE Cytoplasmic tRNA 2-thiolation protein 1	2	2	0.98038	4.4775	4.66404	5.73471	4.07325	5.09888	4.65155	4.98665	4.74904	4.23499	5.33518	4.65502	5.21834	5.16037	4.98665
tr|G3UW78|G3UW78_MOUSE	Cyp4f17	G3UW78_MOUSE MCG14247	2	2	0.83281	3.48449	3.81532	2.6878	4.83371	5.35603	5.17159	6.03052	5.20046	5.38479	4.85918	4.6811	6.11711	6.01044	6.03052
sp|Q8CIM3|D2HDH_MOUSE	D2hgdh	D2HDH_MOUSE D-2-hydroxyglutarate dehydrogenase, mitochondrial	2	2	0.987448	3.78846	5.48091	5.20248	4.26278	4.67213	5.31775	4.71665	5.07616	5.42842	5.07515	5.90687	5.25589	4.42354	4.71665
sp|Q91WC9|DGLB_MOUSE	Daglb	DGLB_MOUSE Sn1-specific diacylglycerol lipase beta	2	2	0.980804	5.10583	5.14752	4.60748	4.22921	4.33207	4.51653	5.72368	4.09104	4.8208	4.44931	4.96988	5.2406	5.43228	5.72368
sp|Q6PJN8|DALD3_MOUSE	Dalrd3	DALD3_MOUSE DALR anticodon-binding domain-containing protein 3	2	2	0.870311	4.80867	4.70039	4.79299	4.46907	4.11515	4.67745	5.06037	4.39366	5.43434	5.33051	6.00039	6.31718	6.06829	5.06037
sp|Q9CWX9|DDX47_MOUSE	Ddx47	DDX47_MOUSE Probable ATP-dependent RNA helicase DDX47	2	2	0.968786	4.96147	4.85016	4.35781	4.75529	5.199	4.34502	5.25593	5.25258	5.61737	4.9438	4.98178	4.45021	4.14493	5.25593
sp|Q6P9R1|DDX51_MOUSE	Ddx51	DDX51_MOUSE ATP-dependent RNA helicase DDX51	2	2	0.978366	4.77498	4.94033	3.9893	5.31336	5.09695	4.58785	4.97544	4.85051	5.69253	5.36221	4.78265	4.75444	4.94621	4.97544
sp|O70279|DGC14_MOUSE	Dgcr14	DGC14_MOUSE Protein DGCR14	2	2	1.06435	4.5945	4.51559	4.26684	5.52616	6.02659	5.45563	4.52604	4.77662	4.62284	4.577	5.1157	5.21641	5.20531	4.52604
sp|Q80UP3|DGKZ_MOUSE	Dgkz	DGKZ_MOUSE Diacylglycerol kinase zeta	2	2	0.841127	5.34108	3.87329	4.28972	4.71688	5.28658	4.62332	4.98067	5.59999	4.77927	5.30039	5.31265	6.02908	6.27436	4.98067
tr|Q6NZL1|Q6NZL1_MOUSE	Dhx37	Q6NZL1_MOUSE DEAH (Asp-Glu-Ala-His) box polypeptide 37	2	2	0.929889	4.2083	4.80124	4.10516	5.43347	5.05374	4.63927	4.95694	4.8148	5.64328	5.9777	5.49814	4.17242	4.10841	4.95694
sp|Q8BTT6|DIEXF_MOUSE	Diexf	DIEXF_MOUSE Digestive organ expansion factor homolog	2	2	0.885521	5.75566	5.30748	3.94077	3.23642	5.1494	4.29596	5.44025	5.09905	5.36372	4.8515	5.03715	6.64384	5.52664	5.44025
sp|Q61712|DNJC1_MOUSE	Dnajc1	DNJC1_MOUSE DnaJ homolog subfamily C member 1	2	2	1.00093	4.20671	4.85615	5.086	5.00311	5.04028	4.47815	5.23017	5.20113	5.14181	4.43089	5.41288	4.59167	4.57806	5.23017
sp|P56542|DNS2A_MOUSE	Dnase2	DNS2A_MOUSE Deoxyribonuclease-2-alpha	2	2	0.858127	5.25172	4.13153	4.23319	4.55384	5.07466	4.72062	4.33328	5.55796	4.43369	6.62802	4.47292	6.25167	7.1951	4.33328
sp|Q9CWQ0|DPH5_MOUSE	Dph5	DPH5_MOUSE Diphthine synthase	2	2	0.983108	5.05453	5.23067	4.87567	5.21039	5.43357	4.90826	4.54518	4.98979	5.03535	4.78326	4.88	5.44272	5.45719	4.54518
sp|Q9DD18|DTD1_MOUSE	Dtd1	DTD1_MOUSE D-tyrosyl-tRNA(Tyr) deacylase 1	2	2	1.10942	5.75495	5.17957	5.11193	5.27504	5.54532	5.38275	4.98297	4.52155	4.75244	4.68446	4.48129	4.94823	5.40702	4.98297
sp|Q9D1M4|MCA3_MOUSE	Eef1e1	MCA3_MOUSE Eukaryotic translation elongation factor 1 epsilon-1	2	2	1.02224	4.18877	5.86787	6.71458	5.15032	4.73238	4.17036	4.4461	4.4162	4.87963	5.40659	5.40001	4.90447	5.00797	4.4461
sp|P70445|4EBP2_MOUSE	Eif4ebp2	4EBP2_MOUSE Eukaryotic translation initiation factor 4E-binding protein 2	2	2	0.839858	6.10044	5.94802	2.69805	4.17622	5.50469	4.82714	6.07465	4.81931	7.70043	3.59022	4.30397	6.47859	6.56871	6.07465
sp|Q9ER73|ELP4_MOUSE	Elp4	ELP4_MOUSE Elongator complex protein 4	2	2	0.865372	4.27944	5.186	4.24844	4.43057	4.14598	4.75308	5.47622	5.23667	5.22496	4.55215	4.75984	5.17987	5.24671	5.47622
sp|Q9CQW0|EMC6_MOUSE	Emc6	EMC6_MOUSE ER membrane protein complex subunit 6	2	2	0.888552	4.06256	4.04381	4.48644	5.18658	4.72597	4.47608	5.12443	5.12045	5.83135	5.91395	4.75688	5.17961	4.87533	5.12443
sp|Q9DB76|EMC9_MOUSE	Emc9	EMC9_MOUSE ER membrane protein complex subunit 9	2	2	0.923152	3.76557	5.08735	4.57441	4.57625	4.83855	5.12858	4.99773	5.05316	5.18868	4.88186	5.09045	5.84285	5.14509	4.99773
sp|Q8K0L2|ENTP8_MOUSE	Entpd8	ENTP8_MOUSE Ectonucleoside triphosphate diphosphohydrolase 8	2	2	1.12954	4.39593	5.25487	5.1999	4.79255	4.64563	5.04876	4.83249	4.86569	4.94354	4.1214	4.57307	4.22632	3.98021	4.83249
sp|Q8BYW9|EOGT_MOUSE	Eogt	EOGT_MOUSE EGF domain-specific O-linked N-acetylglucosamine transferase	2	2	0.933686	4.82033	4.66052	4.79877	5.06575	5.04407	3.8938	5.69177	4.74413	4.46903	5.57298	4.80956	4.50344	4.8802	5.69177
sp|Q9CQE7|ERGI3_MOUSE	Ergic3	ERGI3_MOUSE Endoplasmic reticulum-Golgi intermediate compartment protein 3	2	2	1.02011	4.66558	5.04057	4.08606	4.84814	5.38211	5.40574	5.05665	5.07021	5.24005	4.52711	5.45484	5.26857	5.11531	5.05665
sp|Q8C460|ERI3_MOUSE	Eri3	ERI3_MOUSE ERI1 exoribonuclease 3	2	2	0.810217	3.99233	4.37078	4.48368	4.28325	4.36241	4.58201	4.91138	4.89778	5.44422	6.19329	5.77191	5.78887	5.395	4.91138
sp|Q8VEH8|ERLEC_MOUSE	Erlec1	ERLEC_MOUSE Endoplasmic reticulum lectin 1	2	2	0.884525	3.61951	4.69508	4.17023	4.64602	4.52744	5.10192	5.21907	5.30042	4.68662	4.96213	5.01499	5.55041	5.60465	5.21907
sp|Q925F2|ESAM_MOUSE	Esam	ESAM_MOUSE Endothelial cell-selective adhesion molecule	2	2	1.0812	4.69563	4.79638	4.34459	6.02017	5.61521	5.44289	4.92037	3.72651	5.31774	4.06904	4.63142	5.3359	5.91057	4.92037
sp|Q9D4H1|EXOC2_MOUSE	Exoc2	EXOC2_MOUSE Exocyst complex component 2	2	2	0.885581	4.44623	4.28308	3.89737	4.61154	4.40502	5.59481	5.54752	4.72424	4.58225	5.22082	4.6621	5.77111	4.95791	5.54752
sp|Q9DAA6|EXOS1_MOUSE	Exosc1	EXOS1_MOUSE Exosome complex component CSL4	2	2	1.1155	5.01933	5.26945	4.79484	5.39056	5.22136	4.76931	5.08235	4.60395	4.84808	4.24526	4.47124	4.51478	4.5247	5.08235
sp|Q07968|F13B_MOUSE	F13b	F13B_MOUSE Coagulation factor XIII B chain	2	2	1.00451	4.69698	5.49269	4.11973	4.88063	4.51562	4.855	5.61847	4.29696	4.64071	4.21071	4.59408	5.5627	5.10149	5.61847
sp|Q6P9N1|HYCCI_MOUSE	Fam126a	HYCCI_MOUSE Hyccin	2	2	0.922613	2.8974	3.66572	3.37308	6.5141	6.03173	5.4603	5.23178	4.70198	5.54349	4.81329	3.51789	6.07038	6.61578	5.23178
sp|Q9CQB2|F195A_MOUSE	Fam195a	F195A_MOUSE Protein FAM195A	2	2	0.912457	3.58389	4.34947	3.87524	5.12905	5.21273	5.39251	4.53311	5.35175	6.30194	5.1263	5.69398	5.47766	4.76264	4.53311
sp|Q8C3I8|F203A_MOUSE	Fam203a	F203A_MOUSE Protein FAM203A	2	2	1.21118	5.14783	6.96451	7.6326	5.71612	4.80629	4.87298	4.13139	4.69401	5.26018	5.72324	3.99857	4.1312	4.08729	4.13139
sp|Q9D8T0|FAM3A_MOUSE	Fam3a	FAM3A_MOUSE Protein FAM3A	2	2	0.934251	3.69629	4.45041	3.82826	4.63734	4.94968	5.12317	5.22972	4.97667	5.26069	4.68526	5.24373	5.58097	5.89298	5.22972
sp|Q3U7U3|FBX7_MOUSE	Fbxo7	FBX7_MOUSE F-box only protein 7	2	2	0.749826	3.45481	4.19445	3.73639	4.30246	3.97935	4.69331	5.65206	5.48045	5.68909	5.14375	5.59647	6.6446	5.62306	5.65206
sp|Q91ZT5|FGD4_MOUSE	Fgd4	FGD4_MOUSE FYVE, RhoGEF and PH domain-containing protein 4	2	2	1.36311	5.47836	6.12361	5.83076	6.22	5.90471	6.05059	4.15202	3.75695	4.42311	4.03538	4.3411	4.44495	4.28537	4.15202
sp|P35917|VGFR3_MOUSE	Flt4	VGFR3_MOUSE Vascular endothelial growth factor receptor 3	2	2	1.60725	5.39164	6.90594	9.69348	5.73303	4.38528	4.29379	4.07863	3.84697	3.6141	3.74862	3.39387	4.43372	4.43284	4.07863
sp|P42128|FOXK1_MOUSE	Foxk1	FOXK1_MOUSE Forkhead box protein K1	2	2	1.05297	4.99935	5.62996	5.08272	5.83574	5.48748	6.009	3.45622	5.4123	5.82161	4.62579	5.6443	5.40908	5.59403	3.45622
sp|Q8K385|FRRS1_MOUSE	FRRS1	FRRS1_MOUSE Ferric-chelate reductase 1	2	2	1.29159	4.70772	6.35021	4.20752	7.78012	5.35722	5.76974	5.41642	4.99095	5.16642	4.06735	4.55304	2.85893	3.18025	5.41642
sp|O35943|FRDA_MOUSE	Fxn	FRDA_MOUSE Frataxin, mitochondrial	2	2	1.08927	5.64183	5.00031	4.17162	5.85251	5.50862	6.31392	4.77825	5.14496	5.41649	4.38718	5.05799	4.47146	4.64754	4.77825
sp|Q8R3R8|GBRL1_MOUSE	Gabarapl1	GBRL1_MOUSE Gamma-aminobutyric acid receptor-associated protein-like 1	2	2	1.02035	4.92232	4.37003	6.55486	5.77832	5.25065	5.24828	4.04838	5.32987	4.5773	5.61502	3.99527	5.6757	4.43682	4.04838
sp|Q6P5E6|GGA2_MOUSE	Gga2	GGA2_MOUSE ADP-ribosylation factor-binding protein GGA2	2	2	0.954452	3.25964	5.16638	4.30935	5.47076	5.32572	4.95609	5.57312	4.62297	5.80787	4.30895	4.97075	4.97344	6.39857	5.57312
sp|Q6PEM6|GRAM3_MOUSE	Gramd3	GRAM3_MOUSE GRAM domain-containing protein 3	2	2	0.886168	3.57533	3.99382	3.73448	6.25707	5.01829	4.8569	5.63009	5.32641	6.0695	5.22036	5.01863	5.69276	4.8288	5.63009
sp|Q3UHH8|GXLT1_MOUSE	Gxylt1	GXLT1_MOUSE Glucoside xylosyltransferase 1	2	2	0.951313	5.02891	4.99922	3.92528	4.35931	5.30041	4.92863	5.31816	4.82082	5.17354	4.55731	5.1181	5.05278	5.09358	5.31816
sp|O88895|HDAC3_MOUSE	Hdac3	HDAC3_MOUSE Histone deacetylase 3	2	2	0.890873	3.98498	4.47197	4.87488	4.54062	4.74692	4.75243	4.81033	5.5898	5.78231	4.6888	5.51444	5.83265	5.69002	4.81033
sp|Q9Z2V5|HDAC6_MOUSE	Hdac6	HDAC6_MOUSE Histone deacetylase 6	2	2	0.881448	3.74384	4.90809	4.18267	4.51999	4.57972	5.41997	5.23918	4.57503	5.57943	4.42483	5.02545	4.34142	6.16026	5.23918
sp|Q5PRF0|HTR5A_MOUSE	Heatr5a	HTR5A_MOUSE HEAT repeat-containing protein 5A	2	2	1.00594	5.79076	5.98994	4.74998	3.64484	4.81121	4.42942	5.30688	4.51667	4.7878	4.68795	4.99969	5.07387	5.38484	5.30688
sp|Q9JJK5|HERP1_MOUSE	Herpud1	HERP1_MOUSE Homocysteine-responsive endoplasmic reticulum-resident ubiquitin-like domain member 1 protein	2	2	1.21353	5.21971	4.21724	3.39865	4.39208	5.43431	5.70824	5.48319	4.58052	4.29289	4.18514	4.57577	4.35036	4.05757	5.48319
sp|P70387|HFE_MOUSE	Hfe	HFE_MOUSE Hereditary hemochromatosis protein homolog	2	2	0.885248	3.81531	4.43409	4.03735	5.2581	4.49426	5.00374	4.91368	4.60753	6.26517	5.41594	6.17155	4.2237	4.83008	4.91368
sp|Q3UDW8|HGNAT_MOUSE	Hgsnat	HGNAT_MOUSE Heparan-alpha-glucosaminide N-acetyltransferase	2	2	0.973094	4.16548	4.43958	4.41569	5.0093	4.79315	4.59759	4.98642	5.42093	4.96596	5.11851	5.52275	4.44013	4.98496	4.98642
sp|Q9Z130|HNRDL_MOUSE	Hnrnpdl	HNRDL_MOUSE Heterogeneous nuclear ribonucleoprotein D-like	2	2	0.356219	2.20406	2.15552	2.3418	3.06733	2.59542	3.05708	2.6259	3.78036	8.60532	8.20797	8.39009	9.17153	8.60739	2.6259
sp|Q8BTX9|HSDL1_MOUSE	Hsdl1	HSDL1_MOUSE Inactive hydroxysteroid dehydrogenase-like protein 1	2	2	1.05836	4.15312	4.62671	4.6001	5.58149	5.57897	4.66831	4.85892	4.55643	4.93291	5.48825	5.10732	4.66923	5.05257	4.85892
tr|Q9D8U0|Q9D8U0_MOUSE	Ifrd2	Q9D8U0_MOUSE Interferon-related developmental regulator 2	2	2	1.10531	4.30981	4.92249	4.9741	6.18572	5.50137	5.30265	5.76534	5.21069	4.13898	4.46005	3.91791	5.01495	5.23834	5.76534
sp|P47877|IBP2_MOUSE	Igfbp2	IBP2_MOUSE Insulin-like growth factor-binding protein 2	2	2	1.41681	5.37452	3.66106	3.72652	8.38516	9.52637	5.85917	4.09781	5.20182	8.10941	4.2168	4.97723	4.06639	2.34457	4.09781
sp|Q9R0T8|IKKE_MOUSE	Ikbke	IKKE_MOUSE Inhibitor of nuclear factor kappa-B kinase subunit epsilon	2	2	1.09768	5.67134	5.7299	5.94125	4.70089	5.47961	3.70837	5.64523	4.35415	3.14619	3.49015	4.07822	4.57444	5.692	5.64523
sp|Q8CAQ8-3|IMMT_MOUSE	Immt	IMMT_MOUSE Isoform 3 of Mitochondrial inner membrane protein	2	2	0.827074	1.8699	3.10575	2.7004	6.04306	4.77497	5.75914	5.62555	4.38832	5.87283	5.814	4.80081	6.28918	5.70617	5.62555
sp|Q921Y2|IMP3_MOUSE	Imp3	IMP3_MOUSE U3 small nucleolar ribonucleoprotein protein IMP3	2	2	0.915619	4.69602	4.16534	4.04504	4.33009	4.82798	4.42909	4.94757	4.58586	5.14561	5.18144	4.95131	4.50645	5.9173	4.94757
sp|P55104|INHBC_MOUSE	Inhbc	INHBC_MOUSE Inhibin beta C chain	2	2	0.973245	4.14981	5.03391	3.79321	5.85068	5.6825	5.29443	5.31297	5.04464	6.44183	3.75559	4.852	4.37552	3.92189	5.31297
sp|Q7TMY7|IPO8_MOUSE	Ipo8	IPO8_MOUSE Importin-8	2	2	0.994057	5.42284	4.85207	4.26653	4.91358	5.01855	4.8899	5.04138	4.60742	4.82963	4.71416	5.27327	5.4678	4.41761	5.04138
tr|Q9Z1M2|Q9Z1M2_MOUSE	Irgm2	Q9Z1M2_MOUSE Interferon-g induced GTPase	2	2	1.01709	3.42778	4.20843	7.35245	4.62262	4.88607	5.42234	4.7809	4.29095	6.33195	3.68541	6.81359	4.75987	5.133	4.7809
sp|Q8VIM9|IRGQ_MOUSE	Irgq	IRGQ_MOUSE Immunity-related GTPase family Q protein	2	2	1.06261	4.95912	5.84803	5.15635	4.63167	5.23991	5.49096	5.57251	5.26436	4.27719	4.02789	4.11964	4.67506	4.73429	5.57251
sp|Q5XKN4|JAGN1_MOUSE	Jagn1	JAGN1_MOUSE Protein jagunal homolog 1	2	2	0.974597	4.9995	4.92841	4.63491	3.95885	5.14357	4.74822	5.78614	5.23672	4.82644	4.4812	4.42521	6.25627	5.55962	5.78614
sp|Q9JI59|JAM2_MOUSE	Jam2	JAM2_MOUSE Junctional adhesion molecule B	2	2	0.991269	3.8195	4.60216	4.56512	5.30464	5.22106	4.93432	6.02691	4.46575	4.23201	4.63648	4.11929	5.42619	5.24941	6.02691
sp|Q8K201|KCT2_MOUSE	Kct2	KCT2_MOUSE Keratinocyte-associated transmembrane protein 2	2	2	1.24006	6.61926	5.49014	5.6269	5.42848	6.99603	5.19305	4.80692	5.55431	3.61349	4.1392	3.85978	4.98236	4.26676	4.80692
sp|P70188|KIFA3_MOUSE	Kifap3	KIFA3_MOUSE Kinesin-associated protein 3	2	2	1.2112	6.32995	5.48114	4.50017	5.11865	5.43178	5.75294	4.44569	4.09899	5.62657	4.09357	5.95603	3.64289	4.29932	4.44569
sp|Q9JHS3|LTOR2_MOUSE	Lamtor2	LTOR2_MOUSE Ragulator complex protein LAMTOR2	2	2	0.985477	4.99162	5.20788	3.65603	5.73653	5.1302	4.66136	4.99494	5.48699	5.34274	5.25783	5.18802	4.40169	4.25967	4.99494
sp|A2BE28|LAS1L_MOUSE	Las1l	LAS1L_MOUSE Ribosomal biogenesis protein LAS1L	2	2	1.15274	5.03469	5.43995	6.28568	5.78608	5.40648	5.63775	4.40485	5.0793	4.9982	4.25031	5.13732	5.04516	5.2607	4.40485
sp|Q8BYR2|LATS1_MOUSE	Lats1	LATS1_MOUSE Serine/threonine-protein kinase LATS1	2	2	0.953634	5.29224	4.11021	4.82618	5.33339	4.58808	5.33261	5.47032	4.90908	6.15995	4.84049	4.95607	4.62073	4.89342	5.47032
sp|Q60787|LCP2_MOUSE	Lcp2	LCP2_MOUSE Lymphocyte cytosolic protein 2	2	2	1.08913	8.91207	3.97238	5.38228	6.06043	5.12302	3.4093	5.39573	4.83124	3.80038	3.00732	4.5698	5.16636	6.16074	5.39573
sp|Q99JW4|LIMS1_MOUSE	Lims1	LIMS1_MOUSE LIM and senescent cell antigen-like-containing domain protein 1	2	2	0.930754	3.8674	3.74825	4.29414	6.39472	5.31663	5.50275	5.5526	5.21423	5.3433	5.39996	5.03613	5.26815	5.37805	5.5526
sp|Q8VEE1|LMCD1_MOUSE	Lmcd1	LMCD1_MOUSE LIM and cysteine-rich domains protein 1	2	2	0.945557	4.94751	4.33345	3.69705	5.4552	3.60328	5.9642	6.62283	5.00657	4.81811	5.56365	4.14354	6.42633	5.8519	6.62283
sp|Q9JI60|LRAT_MOUSE	Lrat	LRAT_MOUSE Lecithin retinol acyltransferase	2	2	1.24842	5.90213	6.14727	5.34588	4.92908	5.01336	5.68348	5.01735	5.01081	5.01984	3.70329	3.95394	4.52358	4.85728	5.01735
sp|Q8VC16|LRC14_MOUSE	Lrrc14	LRC14_MOUSE Leucine-rich repeat-containing protein 14	2	2	1.02022	5.00313	5.00264	5.88395	5.79128	5.32875	5.23022	4.83072	4.6797	5.15558	5.32641	5.18642	4.63911	5.93862	4.83072
sp|Q6ZWM4|LSM8_MOUSE	Lsm8	LSM8_MOUSE U6 snRNA-associated Sm-like protein LSm8	2	2	1.11417	6.46924	5.3462	4.65684	5.11028	6.10519	4.98949	4.90349	5.24424	4.55338	4.11377	4.88613	4.18011	5.1145	4.90349
sp|Q99LE3|LYSM3_MOUSE	Lysmd3	LYSM3_MOUSE LysM and putative peptidoglycan-binding domain-containing protein 3	2	2	1.20658	4.19272	5.62611	6.26593	5.30727	4.81276	4.96428	5.0281	4.49185	4.73534	3.75178	4.21168	4.85163	4.89065	5.0281
sp|Q8C181|MBNL2_MOUSE	Mbnl2	MBNL2_MOUSE Muscleblind-like protein 2	2	2	1.12132	5.14499	4.83342	4.51755	5.24985	6.04797	4.79659	5.23523	5.20285	4.68262	3.98166	4.24631	5.00179	4.40323	5.23523
sp|Q8CHK3|MBOA7_MOUSE	Mboat7	MBOA7_MOUSE Lysophospholipid acyltransferase 7	2	2	1.00167	5.49408	5.44889	4.52893	4.58357	5.0395	5.32634	5.80669	4.39915	5.42446	3.96391	4.96578	4.7151	6.07462	5.80669
sp|Q9D967|MGDP1_MOUSE	Mdp1	MGDP1_MOUSE Magnesium-dependent phosphatase 1	2	2	0.903121	4.14957	4.7361	4.96922	4.35732	3.93375	5.0862	5.44989	5.22672	4.42967	5.20243	4.90037	5.50007	5.87062	5.44989
sp|Q8VCX5|MICU1_MOUSE	Micu1	MICU1_MOUSE Calcium uptake protein 1, mitochondrial	2	2	0.841916	3.88428	3.6964	3.30782	4.57252	5.74019	5.05122	5.5761	5.42658	4.90793	5.74494	4.91278	6.52641	5.19183	5.5761
sp|Q8CD10|MICU2_MOUSE	Micu2	MICU2_MOUSE Calcium uptake protein 2, mitochondrial	2	2	0.925554	5.10966	3.66707	5.06356	4.1961	5.00598	4.72401	5.00179	5.21066	4.21703	5.72262	5.44638	5.84533	4.78661	5.00179
sp|O08605|MKNK1_MOUSE	Mknk1	MKNK1_MOUSE MAP kinase-interacting serine/threonine-protein kinase 1	2	2	1.03758	4.63844	4.66159	4.5517	4.9607	5.27594	5.17353	5.28118	4.76926	4.91629	4.92694	4.93361	4.81928	4.50253	5.28118
sp|Q8VI63|MOB2_MOUSE	Mob2	MOB2_MOUSE MOB kinase activator 2	2	2	0.907602	4.35742	4.88965	5.15024	4.42685	4.80125	4.68819	5.17417	6.06647	4.89268	5.46529	4.85471	5.631	4.76072	5.17417
sp|Q9Z224|MOC2A_MOUSE	Mocs2	MOC2A_MOUSE Molybdopterin synthase sulfur carrier subunit	2	2	1.00746	4.80633	5.38694	4.1787	4.24579	5.13546	5.79515	6.12222	4.8446	3.64796	3.777	4.19974	5.4156	5.84455	6.12222
sp|Q9D1I6|RM14_MOUSE	Mrpl14	RM14_MOUSE 39S ribosomal protein L14, mitochondrial	2	2	1.05696	3.77199	5.58104	4.6272	5.29822	4.63808	5.63304	5.00272	4.80994	5.17613	4.347	5.16942	4.90651	4.65489	5.00272
sp|Q9CQL4|RM20_MOUSE	Mrpl20	RM20_MOUSE 39S ribosomal protein L20, mitochondrial	2	2	0.976311	4.35817	4.81345	3.99178	4.15242	4.98527	5.2709	5.09454	5.47201	4.8636	5.12394	3.97221	5.8894	4.56243	5.09454
sp|Q99N94|RM09_MOUSE	Mrpl9	RM09_MOUSE 39S ribosomal protein L9, mitochondrial	2	2	1.02165	2.04857	3.5103	3.48581	9.34105	5.56414	5.15662	5.24117	5.14541	6.53032	5.44576	3.70059	4.48864	4.79849	5.24117
sp|Q9CQV5|RT24_MOUSE	Mrps24	RT24_MOUSE 28S ribosomal protein S24, mitochondrial	2	2	0.993405	4.14902	4.14309	4.22434	5.47418	5.36788	4.66667	5.24444	5.03635	4.83021	4.71403	4.7699	5.28553	4.78034	5.24444
sp|P03930|ATP8_MOUSE	Mtatp8	ATP8_MOUSE ATP synthase protein 8	2	2	0.982629	3.59215	4.10004	5.16901	5.45706	4.58234	5.90372	4.68116	5.1527	4.78704	4.04686	5.22221	4.64696	5.51324	4.68116
sp|Q8R2R6|MTG1_MOUSE	Mtg1	MTG1_MOUSE Mitochondrial ribosome-associated GTPase 1	2	2	0.938012	3.64913	5.24083	4.33199	4.06422	4.32025	5.53487	5.13338	4.72042	5.50755	5.54403	5.19145	5.13451	5.04722	5.13338
tr|D3Z0Q4|D3Z0Q4_MOUSE	Mthfsd	D3Z0Q4_MOUSE Methenyltetrahydrofolate synthase domain-containing protein	2	2	0.79588	4.09641	3.83693	4.349	3.9272	4.434	4.40656	5.22214	5.68017	5.28142	5.46944	5.6099	5.57008	5.48542	5.22214
sp|P62774|MTPN_MOUSE	Mtpn	MTPN_MOUSE Myotrophin	2	2	1.02447	6.48069	5.65361	5.93882	4.77124	4.39408	5.3971	4.90797	5.30697	3.57227	3.78629	4.68258	5.05397	6.16913	4.90797
sp|Q5SV80|MYO19_MOUSE	Myo19	MYO19_MOUSE Unconventional myosin-XIX	2	2	0.801281	3.07705	4.02139	3.73769	4.29405	4.33691	4.6274	5.35805	5.01648	5.38366	5.6517	5.11235	6.08412	5.66325	5.35805
sp|Q9D7V9|NAAA_MOUSE	Naaa	NAAA_MOUSE N-acylethanolamine-hydrolyzing acid amidase	2	2	0.815116	3.90366	4.1929	3.47321	4.71763	4.70492	4.474	5.38827	5.13565	5.99295	5.46973	6.21145	4.67884	4.6493	5.38827
tr|E9Q2B2|E9Q2B2_MOUSE	Ncor1	E9Q2B2_MOUSE Nuclear receptor corepressor 1	2	2	1.054	4.62702	4.54154	4.44435	5.21386	5.38776	5.13448	5.07741	4.15758	4.81308	5.11846	5.27576	5.02298	5.11256	5.07741
sp|A2APY7|NDUF5_MOUSE	Ndufaf5	NDUF5_MOUSE NADH dehydrogenase [ubiquinone] 1 alpha subcomplex assembly factor 5	2	2	0.968388	4.48626	4.9226	4.431	4.68853	4.8364	5.27485	5.19176	5.10529	4.71624	5.5673	5.13725	5.16214	4.18911	5.19176
sp|Q9CPU2|NDUB2_MOUSE	Ndufb2	NDUB2_MOUSE NADH dehydrogenase [ubiquinone] 1 beta subcomplex subunit 2, mitochondrial	2	2	0.956873	3.93392	4.83683	4.16565	4.96428	4.92799	5.36055	4.63916	5.93773	4.5394	5.48615	5.45779	4.46579	4.79066	4.63916
sp|Q8CCP0|NEMF_MOUSE	Nemf	NEMF_MOUSE Nuclear export mediator factor Nemf	2	2	0.964726	4.0664	5.19144	4.23086	4.80462	4.5799	5.6693	5.15054	4.44756	4.55444	5.46112	5.26704	4.52925	4.84305	5.15054
sp|Q9CQ45|NENF_MOUSE	Nenf	NENF_MOUSE Neudesin	2	2	1.00711	7.36032	4.53042	4.72098	5.60949	6.36777	4.44025	5.13873	5.45446	4.2273	4.9934	4.2477	5.45167	5.20545	5.13873
tr|E9QK04|E9QK04_MOUSE	Neo1	E9QK04_MOUSE Neogenin	2	2	0.890614	3.68702	4.38271	4.5436	4.84859	5.35773	5.79648	3.88652	5.7192	4.72812	7.48	5.10399	5.7458	4.92826	3.88652
sp|Q6KCD5|NIPBL_MOUSE	Nipbl	NIPBL_MOUSE Nipped-B-like protein	2	2	0.914077	3.80361	4.13073	4.08822	4.74635	5.14685	5.33859	5.20563	5.2315	5.44894	4.49704	5.5504	5.23396	5.13501	5.20563
sp|Q8BJW5|NOL11_MOUSE	Nol11	NOL11_MOUSE Nucleolar protein 11	2	2	0.924017	3.47125	4.48097	3.80927	6.03848	4.83213	4.52142	4.69207	5.62178	5.24387	5.07977	5.39642	5.44969	5.03978	4.69207
sp|Q8R2U4|NTM1A_MOUSE	Ntmt1	NTM1A_MOUSE N-terminal Xaa-Pro-Lys N-methyltransferase 1	2	2	0.969951	6.03039	5.74309	3.6791	4.47225	4.23012	4.95795	6.37722	5.3242	4.78673	3.98583	4.71276	4.84558	5.27785	6.37722
sp|Q80XU3|NUCKS_MOUSE	Nucks1	NUCKS_MOUSE Nuclear ubiquitous casein and cyclin-dependent kinase substrate 1	2	2	1.07384	2.40093	3.96306	2.90312	9.8119	8.19071	3.08139	4.18731	4.93153	3.65876	5.2328	5.4388	3.4567	6.21055	4.18731
sp|P0C027|NUD10_MOUSE	Nudt10	NUD10_MOUSE Diphosphoinositol polyphosphate phosphohydrolase 3-alpha	2	2	0.891925	5.75258	5.25281	5.5864	4.21162	4.19109	4.62056	4.59055	4.05098	5.4407	5.95779	5.23654	6.12022	6.11874	4.59055
sp|O08919|NUMBL_MOUSE	Numbl	NUMBL_MOUSE Numb-like protein	2	2	1.03394	4.63326	4.57799	4.90731	5.31377	4.97565	5.81327	5.0024	4.19899	5.63094	5.70877	4.59366	5.144	4.83778	5.0024
sp|Q8BTS4|NUP54_MOUSE	Nup54	NUP54_MOUSE Nuclear pore complex protein Nup54	2	2	1.04747	4.67123	5.01978	4.01473	4.96196	5.91334	5.12656	5.07099	4.35559	4.65358	4.73581	4.95196	4.68446	5.11475	5.07099
sp|Q9ERY9|ERG28_MOUSE	ORF11	ERG28_MOUSE Probable ergosterol biosynthetic protein 28	2	2	1.05058	7.89988	4.60604	7.52885	5.01745	5.11061	4.90312	4.58992	4.58344	6.03209	4.19991	4.95683	4.12583	4.82621	4.58992
sp|Q8K2H2|OTU6B_MOUSE	Otud6b	OTU6B_MOUSE OTU domain-containing protein 6B	2	2	1.03466	4.93333	5.29168	3.93106	4.526	5.29199	5.00845	5.36689	4.46326	5.38139	4.54438	4.76584	4.94019	5.13059	5.36689
sp|Q8BGA9|OXA1L_MOUSE	Oxa1l	OXA1L_MOUSE Mitochondrial inner membrane protein OXA1L	2	2	0.940905	4.00285	4.75778	4.58107	4.41313	4.45659	4.73194	4.94986	5.183	5.44257	4.86172	5.47977	4.73608	5.0835	4.94986
tr|Q9Z257|Q9Z257_MOUSE	P2rx4	Q9Z257_MOUSE P2X purinoceptor	2	2	1.06419	5.4294	4.42982	3.62294	6.03568	5.84173	4.62891	5.53694	5.12908	4.52682	4.25935	4.48715	4.51053	4.86845	5.53694
sp|Q9JK83|PAR6B_MOUSE	Pard6b	PAR6B_MOUSE Partitioning defective 6 homolog beta	2	2	1.07806	4.52949	5.8611	4.22226	5.70931	5.9274	5.30004	5.26948	3.98194	5.20466	4.61502	4.83942	4.93706	4.98359	5.26948
sp|Q5XJY4|PARL_MOUSE	Parl	PARL_MOUSE Presenilins-associated rhomboid-like protein, mitochondrial	2	2	0.869994	3.97461	3.85754	3.80975	4.44031	4.94619	5.43464	4.86017	5.29181	5.76034	6.13537	5.75745	5.4497	4.80837	4.86017
tr|E0CXD4|E0CXD4_MOUSE	Pcdh1	E0CXD4_MOUSE Protein Pcdh1	2	2	0.90545	4.82194	4.48503	3.74876	5.27812	5.52071	3.98515	4.95238	5.52982	5.79139	4.6924	5.40518	5.38319	5.24246	4.95238
sp|O70571|PDK4_MOUSE	Pdk4	PDK4_MOUSE [Pyruvate dehydrogenase (acetyl-transferring)] kinase isozyme 4, mitochondrial	2	2	1.21207	1.7233	1.48807	1.13517	8.53393	9.88612	14.1178	3.99746	4.7603	5.7199	5.73965	3.48379	4.98335	4.92051	3.99746
sp|Q6P6M5|PX11C_MOUSE	Pex11g	PX11C_MOUSE Peroxisomal membrane protein 11C	2	2	0.744812	4.54226	4.07049	3.78773	4.3631	4.89618	3.83972	5.33339	5.21266	5.14078	5.6324	5.21973	6.85593	6.92012	5.33339
sp|Q8CAA7|PGM2L_MOUSE	Pgm2l1	PGM2L_MOUSE Glucose 1,6-bisphosphate synthase	2	2	0.954229	5.18841	4.68043	3.87931	5.33792	5.5871	4.59959	5.39803	4.81072	5.25219	4.85641	4.17108	5.41661	5.15814	5.39803
sp|Q9ESW8|PGPI_MOUSE	Pgpep1	PGPI_MOUSE Pyroglutamyl-peptidase 1	2	2	0.883892	3.2585	4.63199	5.74657	7.10758	4.31959	4.0253	4.99038	4.97407	5.47287	5.68149	4.84664	5.23072	5.27835	4.99038
sp|Q9JJT9|PHAX_MOUSE	Phax	PHAX_MOUSE Phosphorylated adapter RNA export protein	2	2	0.913994	3.82222	4.33272	4.15692	4.84156	5.28356	4.65995	5.15683	5.48387	5.60326	4.97075	5.17189	5.35566	4.95139	5.15683
sp|Q61753|SERA_MOUSE	Phgdh	SERA_MOUSE D-3-phosphoglycerate dehydrogenase	2	2	1.04741	5.18132	5.33121	4.28274	5.26819	5.37281	5.06788	6.82226	4.56264	3.2142	3.57382	2.52371	11.0691	5.37444	6.82226
sp|O35954|PITM1_MOUSE	Pitpnm1	PITM1_MOUSE Membrane-associated phosphatidylinositol transfer protein 1	2	2	0.960666	4.02259	4.63849	5.23708	4.42882	4.99769	4.42872	5.66782	4.51225	4.1789	5.52552	3.88877	5.86168	5.31375	5.66782
sp|Q68FH0|PKP4_MOUSE	Pkp4	PKP4_MOUSE Plakophilin-4	2	2	0.9047	3.97853	4.71264	3.62152	4.53211	4.44816	5.43257	5.63847	4.87141	5.48511	5.62834	5.07521	5.097	5.37097	5.63847
sp|Q99P27|PG12B_MOUSE	Pla2g12b	PG12B_MOUSE Group XIIB secretory phospholipase A2-like protein	2	2	0.942853	5.63033	4.5892	4.35123	5.1775	5.63004	4.19323	5.43408	5.0246	5.59091	4.97282	5.81372	4.79843	4.56024	5.43408
sp|Q7TSI1|PKHM1_MOUSE	Plekhm1	PKHM1_MOUSE Pleckstrin homology domain-containing family M member 1	2	2	1.09486	4.90435	5.51626	4.90578	4.91454	5.65643	5.2599	5.33835	4.25969	4.22234	4.16406	4.16345	5.46528	5.26995	5.33835
sp|Q9QZC2|PLXC1_MOUSE	Plxnc1	PLXC1_MOUSE Plexin-C1	2	2	1.0632	4.41941	5.53946	5.16126	3.78031	4.75568	5.12852	5.44876	4.79646	4.29946	4.58446	4.94963	4.74267	4.67236	5.44876
sp|Q8K409|DPOLB_MOUSE	Polb	DPOLB_MOUSE DNA polymerase beta	2	2	0.837447	3.97937	4.51293	4.77953	4.32118	4.58647	5.09396	5.17413	5.67945	5.49235	4.49675	5.51411	5.40983	5.46764	5.17413
sp|Q62009|POSTN_MOUSE	Postn	POSTN_MOUSE Periostin	2	2	1.51217	9.20586	5.4601	4.91385	7.1178	7.69331	4.96928	4.99592	4.65574	2.6156	3.43583	3.3996	5.36819	5.87735	4.99592
sp|P23204|PPARA_MOUSE	Ppara	PPARA_MOUSE Peroxisome proliferator-activated receptor alpha	2	2	0.75731	2.51502	3.63773	2.88132	3.95436	5.42422	5.73157	5.54837	4.45737	5.97504	5.81355	5.55458	5.93111	6.35756	5.54837
sp|Q8BHN0|PPM1L_MOUSE	Ppm1l	PPM1L_MOUSE Protein phosphatase 1L	2	2	0.958866	3.57363	4.802	3.96847	4.51251	4.78022	5.63788	5.58002	5.27571	4.82275	4.60233	5.1198	5.19372	4.26889	5.58002
sp|P63330|PP2AA_MOUSE	Ppp2ca	PP2AA_MOUSE Serine/threonine-protein phosphatase 2A catalytic subunit alpha isoform	2	2	0.96819	4.59047	4.8295	5.0132	4.78607	5.05284	5.01152	4.51477	5.53011	5.06173	5.18045	4.66669	5.51873	4.86212	4.51477
sp|Q7TNP2|2AAB_MOUSE	Ppp2r1b	2AAB_MOUSE Serine/threonine-protein phosphatase 2A 65 kDa regulatory subunit A beta isoform	2	2	1.02948	4.33291	5.21335	4.02659	5.12488	5.17865	5.53977	5.3147	4.94978	5.21044	4.52771	4.54734	4.28102	4.64262	5.3147
sp|P68181|KAPCB_MOUSE	Prkacb	KAPCB_MOUSE cAMP-dependent protein kinase catalytic subunit beta	2	2	0.846005	5.50048	4.27901	6.02087	2.4108	4.42844	4.02172	4.72625	5.36252	4.01972	5.3142	4.87983	7.40892	5.40351	4.72625
sp|Q3U3W5|ANM9_MOUSE	Prmt9	ANM9_MOUSE Putative protein arginine N-methyltransferase 9	2	2	0.915249	4.41481	4.71584	5.24291	4.10889	4.96861	3.9999	5.107	4.78142	5.50863	4.75355	4.95461	5.49762	5.66809	5.107
tr|E9PYL2|E9PYL2_MOUSE	Prr12	E9PYL2_MOUSE Protein Prr12	2	2	1.02449	4.05997	4.49419	4.23874	5.92953	5.95852	5.35587	4.86678	4.70474	4.80159	4.57227	5.04324	5.00886	5.57385	4.86678
sp|Q3UPH1|PRRC1_MOUSE	Prrc1	PRRC1_MOUSE Protein PRRC1	2	2	0.949603	7.00823	4.08381	4.62934	3.63028	6.03676	3.59472	4.34161	5.49117	4.6194	5.09887	4.95252	5.35622	5.61325	4.34161
sp|O35239|PTN9_MOUSE	Ptpn9	PTN9_MOUSE Tyrosine-protein phosphatase non-receptor type 9	2	2	0.903437	4.93743	4.37024	4.63381	4.37176	5.13944	5.20906	4.79067	5.32016	5.06665	5.04463	5.49422	5.99479	6.29351	4.79067
sp|Q8BU03|PWP2_MOUSE	Pwp2	PWP2_MOUSE Periodic tryptophan protein 2 homolog	2	2	1.05224	4.74326	5.04187	4.44621	4.9003	5.09915	5.21392	5.22474	4.7301	5.55706	4.43783	4.8634	4.37256	4.68918	5.22474
sp|Q9EPB4|ASC_MOUSE	Pycard	ASC_MOUSE Apoptosis-associated speck-like protein containing a CARD	2	2	1.06778	3.79838	4.16553	4.61155	6.86627	6.05192	4.11154	5.27016	4.8368	4.04528	3.66311	3.64256	5.58842	5.69898	5.27016
sp|Q80TM6|R3HD2_MOUSE	R3hdm2	R3HD2_MOUSE R3H domain-containing protein 2	2	2	0.809903	4.28249	4.3314	4.57616	4.53763	4.38663	4.33094	4.716	4.56598	6.53201	5.8864	5.48787	5.86358	5.58643	4.716
sp|Q9DD03|RAB13_MOUSE	Rab13	RAB13_MOUSE Ras-related protein Rab-13	2	2	0.945337	4.78205	4.49214	4.61496	4.50986	5.73499	4.25293	5.31085	4.67974	4.712	5.28104	4.61899	6.13297	4.77518	5.31085
sp|Q68EF0|RAB3I_MOUSE	Rab3ip	RAB3I_MOUSE Rab-3A-interacting protein	2	2	0.964858	4.26542	5.00619	4.1428	4.75184	4.74046	5.38572	5.97931	4.35526	5.14704	4.24244	5.13376	4.93273	5.28415	5.97931
sp|Q9Z0S9|PRAF1_MOUSE	Rabac1	PRAF1_MOUSE Prenylated Rab acceptor protein 1	2	2	0.962366	4.2209	4.50543	3.68004	5.03628	5.60731	4.85129	5.79229	5.22161	4.55832	4.91053	4.86987	5.21799	5.34049	5.79229
sp|Q05144|RAC2_MOUSE	Rac2	RAC2_MOUSE Ras-related C3 botulinum toxin substrate 2	2	2	0.914191	5.1415	2.93962	6.2006	4.78861	5.49893	3.39318	5.16242	5.88348	3.16596	3.10546	3.87421	6.15519	7.56194	5.16242
tr|A2ACC6|A2ACC6_MOUSE	Ralgapb	A2ACC6_MOUSE Ral GTPase-activating protein subunit beta	2	2	0.851474	3.40874	5.19155	4.74647	4.62814	4.46946	4.0669	5.26541	5.02484	4.62769	5.95206	5.63005	5.16477	5.42664	5.26541
sp|Q9ERD6|RGPS2_MOUSE	Ralgps2	RGPS2_MOUSE Ras-specific guanine nucleotide-releasing factor RalGPS2	2	2	0.94275	5.14848	4.46012	3.85728	5.35646	6.86151	4.82389	5.13644	4.89468	3.98635	4.67493	3.78522	5.67716	6.68074	5.13644
sp|Q8C5L7|RBM34_MOUSE	Rbm34	RBM34_MOUSE RNA-binding protein 34	2	2	1.17751	5.66128	4.93912	5.16669	5.31082	5.98552	4.95832	5.55831	4.42976	4.67304	4.25642	4.51826	4.8295	4.41465	5.55831
sp|Q05186|RCN1_MOUSE	Rcn1	RCN1_MOUSE Reticulocalbin-1	2	2	0.885228	4.32798	4.78759	5.15309	4.22838	4.55591	4.65874	5.05848	5.14117	4.91589	4.83904	4.58411	5.58819	5.46534	5.05848
sp|P82343|RENBP_MOUSE	Renbp	RENBP_MOUSE N-acylglucosamine 2-epimerase	2	2	0.802568	4.0702	3.5434	3.40912	4.46363	5.31852	4.5244	5.4614	5.0065	5.77382	6.2072	5.00887	5.47282	6.09181	5.4614
sp|Q9CQU3|RER1_MOUSE	Rer1	RER1_MOUSE Protein RER1	2	2	0.927783	5.0207	4.69993	5.53041	4.8768	4.45245	4.63517	4.47514	4.61081	5.36165	6.32275	5.26719	4.94092	4.9032	4.47514
sp|Q8BHC7|RHBL4_MOUSE	Rhbdd1	RHBL4_MOUSE Rhomboid-related protein 4	2	2	0.88877	4.63261	5.39242	3.68988	4.74503	5.22711	5.19803	4.00763	5.94472	5.51417	5.35555	5.98051	5.84031	5.92693	4.00763
sp|P97348|RHOD_MOUSE	Rhod	RHOD_MOUSE Rho-related GTP-binding protein RhoD	2	2	1.03445	4.48612	5.29354	4.92247	5.02778	5.35273	5.48767	5.16343	4.80325	5.14755	4.72513	4.89981	4.46252	4.47525	5.16343
sp|Q3TIR3|RIC8A_MOUSE	Ric8a	RIC8A_MOUSE Synembryn-A	2	2	0.973046	4.62	4.90292	4.13531	4.64367	5.36406	4.68677	5.84036	4.70949	4.9752	4.15129	4.78676	5.3348	5.41052	5.84036
sp|Q8CBG9|RN170_MOUSE	Rnf170	RN170_MOUSE E3 ubiquitin-protein ligase RNF170	2	2	0.825489	4.32754	4.95097	4.19892	3.89962	4.405	4.38189	5.50406	4.91956	4.78493	5.25788	5.82041	5.81045	6.08188	5.50406
sp|P47915|RL29_MOUSE	Rpl29	RL29_MOUSE 60S ribosomal protein L29	2	2	0.988293	8.82225	5.30399	5.89573	4.31253	3.91103	4.51606	4.05783	6.74941	3.82725	4.8685	5.03532	4.25388	4.52074	4.05783
sp|Q9D823|RL37_MOUSE	Rpl37	RL37_MOUSE 60S ribosomal protein L37	2	2	1.50303	16.4979	5.30745	9.95021	2.68252	4.24891	2.95754	2.70851	7.04922	2.22676	4.65728	3.58186	3.51496	3.23007	2.70851
sp|E9PZQ0|RYR1_MOUSE	Ryr1	RYR1_MOUSE Ryanodine receptor 1	2	2	0.730973	3.91192	3.52159	4.47408	4.16475	4.58506	3.76691	4.40427	4.94473	5.43628	9.19847	5.0557	4.93835	4.56723	4.40427
tr|Q99JZ4|Q99JZ4_MOUSE	Sar1a	Q99JZ4_MOUSE GTP-binding protein SAR1a	2	2	1.24362	10.9689	6.35162	5.85836	3.43263	5.85127	4.39059	4.52867	4.22992	3.86131	4.36467	3.86911	4.73227	4.74831	4.52867
sp|Q5U4C3|SFR19_MOUSE	Scaf1	SFR19_MOUSE Splicing factor, arginine/serine-rich 19	2	2	1.10841	4.55191	5.00595	4.93724	5.45455	5.54691	5.57089	5.01416	4.82046	4.82933	4.22801	4.87846	4.79978	4.70332	5.01416
sp|Q6DID3|SCAF8_MOUSE	Scaf8	SCAF8_MOUSE Protein SCAF8	2	2	1.04843	4.70923	4.55843	4.34689	5.42437	5.48046	4.82825	4.92119	5.20804	5.19994	4.58504	5.28596	4.60064	4.50545	4.92119
sp|Q9CXV1|DHSD_MOUSE	Sdhd	DHSD_MOUSE Succinate dehydrogenase [ubiquinone] cytochrome b small subunit, mitochondrial	2	2	1.0777	3.85617	4.74258	12.4141	5.83053	2.8929	3.31075	3.08666	4.45029	4.24229	10.5475	5.46739	2.86782	2.68909	3.08666
tr|G3UWK0|G3UWK0_MOUSE	Selenbp2	G3UWK0_MOUSE Selenium-binding protein 2 (Fragment)	2	2	2.86227	8.21959	11.2538	5.01023	9.36182	4.24627	2.35448	3.73164	3.85768	3.52979	1.13837	4.19279	2.16785	1.52041	3.73164
sp|Q3UQA7|SELH_MOUSE	Selh	SELH_MOUSE Selenoprotein H	2	2	1.30644	4.91682	5.61038	5.58748	5.21809	5.3315	5.21936	7.71616	3.37973	3.3467	3.36324	3.45542	3.55038	3.19065	7.71616
sp|Q9WUH7|SEM4G_MOUSE	Sema4g	SEM4G_MOUSE Semaphorin-4G	2	2	0.953876	4.61554	5.16454	3.53126	4.6995	6.31307	5.68105	5.48802	5.12177	5.45306	4.77457	5.28852	5.95407	5.14306	5.48802
sp|P70274|SEPP1_MOUSE	Sepp1	SEPP1_MOUSE Selenoprotein P	2	2	1.0616	4.51416	4.56725	4.14324	5.84466	6.00491	5.30624	5.31335	4.41195	4.43959	4.97386	4.14995	5.45048	5.38223	5.31335
sp|Q8R3V5|SHLB2_MOUSE	Sh3glb2	SHLB2_MOUSE Endophilin-B2	2	2	1.00505	5.55281	4.95636	5.36844	4.57823	5.26067	4.72038	5.40774	4.88874	4.85689	4.10334	4.3423	6.11082	5.75646	5.40774
sp|Q91WA6|SHRPN_MOUSE	Sharpin	SHRPN_MOUSE Sharpin	2	2	1.09117	4.56974	5.84462	5.22931	5.30158	5.16064	5.32261	5.48802	3.74121	4.28258	3.8171	5.24921	4.42668	5.53273	5.48802
sp|Q6P4S6|SIK3_MOUSE	Sik3	SIK3_MOUSE Serine/threonine-protein kinase SIK3	2	2	1.075	5.13258	4.98587	5.90549	5.3035	5.51404	6.20219	4.53181	4.45219	5.43948	4.99317	4.58125	4.58356	5.40772	4.53181
sp|P46062|SIPA1_MOUSE	Sipa1	SIPA1_MOUSE Signal-induced proliferation-associated protein 1	2	2	1.02081	4.76778	5.2686	4.64667	5.38024	5.56821	5.13231	4.9295	5.27891	5.04634	4.42794	5.30806	4.95602	5.42277	4.9295
sp|Q9DAM5|TPC_MOUSE	Slc25a19	TPC_MOUSE Mitochondrial thiamine pyrophosphate carrier	2	2	1.0042	3.74894	5.55568	4.37531	4.14392	4.19943	5.65017	5.30345	4.70516	4.96587	4.44376	4.49069	4.85178	4.73178	5.30345
sp|Q5IRJ6|ZNT9_MOUSE	Slc30a9	ZNT9_MOUSE Zinc transporter 9	2	2	1.07898	4.68377	5.34763	4.10829	4.5841	5.44681	5.4929	5.07508	4.97142	4.95353	4.62483	4.68594	4.40525	4.57865	5.07508
tr|Q8BX24|Q8BX24_MOUSE	Slc35d1	Q8BX24_MOUSE Protein Slc35d1	2	2	1.1352	9.89248	5.91891	6.50209	2.41351	5.67366	4.6762	4.94816	5.01387	3.29309	4.26524	4.70814	5.51162	4.60687	4.94816
sp|Q75N73|S39AE_MOUSE	Slc39a14	S39AE_MOUSE Zinc transporter ZIP14	2	2	0.886756	3.8691	3.72814	3.27686	5.6639	4.86275	4.62081	5.06649	5.33715	5.34945	5.88608	4.6461	3.76142	4.43649	5.06649
sp|Q8BSM7|LAT3_MOUSE	Slc43a1	LAT3_MOUSE Large neutral amino acids transporter small subunit 3	2	2	1.12803	2.62963	5.83668	5.24585	5.28146	3.34878	5.81266	5.0927	4.73025	5.03132	3.73248	4.91333	5.82224	3.93746	5.0927
sp|Q8K0H1|S47A1_MOUSE	Slc47a1	S47A1_MOUSE Multidrug and toxin extrusion protein 1	2	2	0.795652	2.70299	4.20548	4.98239	3.62229	3.98495	4.90755	5.50055	5.20094	5.62219	5.60961	5.369	5.95572	5.51874	5.50055
tr|Q8VCS9|Q8VCS9_MOUSE	Slc6a12	Q8VCS9_MOUSE Transporter	2	2	0.96377	3.85447	4.19046	3.45484	6.21567	5.61731	5.36407	4.60901	5.62382	6.63138	4.10269	6.10621	4.58825	4.24282	4.60901
sp|Q91VZ6|SMAP1_MOUSE	Smap1	SMAP1_MOUSE Stromal membrane-associated protein 1	2	2	0.912773	4.53948	4.53004	4.95685	4.63722	4.57984	4.99556	4.88895	4.53676	5.47671	5.41946	4.91882	5.30628	5.30528	4.88895
sp|Q8C1Q6|SMIM4_MOUSE	Smim4	SMIM4_MOUSE Small integral membrane protein 4	2	2	0.995966	5.51044	4.58393	4.58826	4.79283	5.30206	4.33388	4.63708	4.8682	5.31743	4.81361	5.26031	5.3027	5.21552	4.63708
sp|A2A5Z6|SMUF2_MOUSE	Smurf2	SMUF2_MOUSE E3 ubiquitin-protein ligase SMURF2	2	2	1.04185	4.48499	4.55665	5.10824	5.50786	5.17064	4.77225	5.41995	4.65877	4.65066	4.49827	4.85303	4.73167	4.71635	5.41995
sp|Q3TYX3|SMYD5_MOUSE	Smyd5	SMYD5_MOUSE SET and MYND domain-containing protein 5	2	2	0.937221	5.01228	5.28432	3.98345	4.60973	5.3969	4.86438	5.46535	4.58092	5.38663	5.57308	5.05883	4.9922	5.20766	5.46535
sp|Q8BIZ6|SNIP1_MOUSE	Snip1	SNIP1_MOUSE Smad nuclear-interacting protein 1	2	2	1.09376	5.02106	5.05769	4.30026	4.84113	5.15211	5.21767	5.26956	4.16961	5.3017	4.57413	5.46504	4.27895	4.65274	5.26956
sp|P62315|SMD1_MOUSE	Snrpd1	SMD1_MOUSE Small nuclear ribonucleoprotein Sm D1	2	2	1.09149	5.16374	5.7647	9.50573	6.50654	4.06838	3.97295	2.52614	5.02211	5.39137	9.66545	6.00987	3.59197	3.81118	2.52614
sp|Q4VAA7|SNX33_MOUSE	Snx33	SNX33_MOUSE Sorting nexin-33	2	2	0.780827	3.37836	3.82853	3.40097	4.94406	4.4963	5.33026	5.38318	5.94875	5.0649	4.90512	5.81095	6.08296	6.13468	5.38318
sp|Q8K1N4|SPAS2_MOUSE	Spats2	SPAS2_MOUSE Spermatogenesis-associated serine-rich protein 2	2	2	0.814962	3.2394	5.10356	3.87931	4.19903	4.97941	3.40376	5.23535	5.1064	4.1775	5.03442	4.54974	5.51493	7.09469	5.23535
sp|Q9CQC8|SPG21_MOUSE	Spg21	SPG21_MOUSE Maspardin	2	2	0.869983	3.98991	4.21559	5.56794	5.8783	4.53967	3.723	4.29926	5.13595	4.60354	6.5853	5.74903	4.54554	4.89611	4.29926
sp|Q80VJ2|SRA1_MOUSE	Sra1	SRA1_MOUSE Steroid receptor RNA activator 1	2	2	1.17546	6.12839	4.53859	6.34193	5.12749	5.61978	4.28064	4.01913	4.56719	4.20968	5.45356	4.42525	4.26212	3.75115	4.01913
sp|Q9D032|SSBP3_MOUSE	Ssbp3	SSBP3_MOUSE Single-stranded DNA-binding protein 3	2	2	0.992394	4.97262	5.21521	4.2162	5.24953	6.07935	4.85734	4.97491	5.19049	5.18974	4.76113	4.70276	6.11455	5.1273	4.97491
sp|Q9DCF9|SSRG_MOUSE	Ssr3	SSRG_MOUSE Translocon-associated protein subunit gamma	2	2	1.06434	4.69296	4.79481	4.55807	5.0325	5.85239	4.82707	4.94511	4.67302	4.55147	4.37601	4.8881	4.90544	4.54983	4.94511
sp|Q8R0L1|STAP2_MOUSE	Stap2	STAP2_MOUSE Signal-transducing adaptor protein 2	2	2	1.0388	6.1388	4.78414	5.60835	4.67766	5.19462	4.20784	4.85531	5.24415	5.43853	4.4328	4.61595	4.48491	5.18544	4.85531
sp|Q99JV5|STAR4_MOUSE	Stard4	STAR4_MOUSE StAR-related lipid transfer protein 4	2	2	0.902986	5.16699	5.43423	5.43741	5.59661	4.16661	3.60098	5.99557	5.45469	5.57492	4.30217	5.24007	4.0896	3.81176	5.99557
sp|Q8R1R3|STAR7_MOUSE	Stard7	STAR7_MOUSE StAR-related lipid transfer protein 7, mitochondrial	2	2	0.912676	4.48218	5.30067	5.36513	4.77902	4.0894	4.88453	5.09148	4.67191	6.20884	5.47939	5.71399	4.98809	5.50193	5.09148
sp|Q8CJ67|STAU2_MOUSE	Stau2	STAU2_MOUSE Double-stranded RNA-binding protein Staufen homolog 2	2	2	0.831988	3.80084	4.42723	4.20596	4.47856	4.43857	5.33394	5.41868	4.59787	5.52831	5.1982	4.97962	6.12646	6.00239	5.41868
sp|Q8BVI5|STX16_MOUSE	Stx16	STX16_MOUSE Syntaxin-16	2	2	1.0331	4.33387	4.21699	3.95764	5.27319	5.34331	5.53061	5.57965	4.52947	4.81818	4.91962	3.98477	5.069	4.92119	5.57965
sp|Q6ZWR6|SYNE1_MOUSE	Syne1	SYNE1_MOUSE Nesprin-1	2	2	0.913771	3.76312	4.28853	3.75813	5.08316	5.5687	5.22205	5.26479	5.32639	4.37273	4.88437	5.12907	5.74264	5.93498	5.26479
tr|E9QAP7|E9QAP7_MOUSE	Taf4a	E9QAP7_MOUSE Protein Taf4a	2	2	1.17355	5.33807	5.10167	4.56919	5.59161	6.20572	5.10428	5.12015	3.97957	4.72236	4.60675	4.86002	4.561	4.4179	5.12015
sp|Q9D9I4|TBC20_MOUSE	Tbc1d20	TBC20_MOUSE TBC1 domain family member 20	2	2	0.804858	4.40373	4.14457	4.09865	4.5316	4.63273	4.45773	5.59168	4.56647	4.78446	6.65853	4.46463	6.23461	6.61863	5.59168
sp|Q8C5P7|TDRP_MOUSE	Tdrp	TDRP_MOUSE Testis development-related protein	2	2	0.777965	3.14209	3.63049	3.83774	5.10045	4.21077	4.71562	5.20411	4.72922	5.4469	5.92818	5.44248	5.57195	5.17609	5.20411
sp|Q5SSK3|TEFM_MOUSE	Tefm	TEFM_MOUSE Transcription elongation factor, mitochondrial	2	2	1.12585	4.42893	4.84168	4.94101	4.7626	5.34525	5.62785	5.33943	4.71149	4.86249	3.85317	4.82599	4.55286	5.43445	5.33943
sp|Q6ZPF3|TIAM2_MOUSE	Tiam2	TIAM2_MOUSE T-lymphoma invasion and metastasis-inducing protein 2	2	2	1.11569	4.1694	6.04469	5.43308	5.06671	4.79246	4.6264	5.77496	4.90985	4.00764	4.56229	4.20302	4.22592	4.04281	5.77496
sp|Q9R088|KITM_MOUSE	Tk2	KITM_MOUSE Thymidine kinase 2, mitochondrial	2	2	0.823368	4.23984	4.49664	4.2123	4.36562	3.93963	4.74066	5.02257	5.56553	4.75438	5.3809	6.03652	5.8177	5.33106	5.02257
sp|Q8VD26|TM143_MOUSE	Tmem143	TM143_MOUSE Transmembrane protein 143	2	2	0.827211	3.38438	3.85294	3.7498	5.1158	4.62691	4.40567	5.69759	4.54757	5.69584	5.68166	5.40908	6.22862	5.51392	5.69759
sp|Q8CIB6|TM230_MOUSE	Tmem230	TM230_MOUSE Transmembrane protein 230	2	2	0.975055	4.53298	4.63409	4.43045	5.71105	5.49807	5.01392	5.08239	5.0751	5.39296	5.30314	4.99228	5.19287	4.237	5.08239
sp|Q8CGF5|TMM56_MOUSE	Tmem56	TMM56_MOUSE Transmembrane protein 56	2	2	0.834001	2.96596	2.96945	3.25522	4.85644	5.78812	4.5986	4.70173	5.06797	5.10715	6.03374	4.62344	6.18282	5.78113	4.70173
sp|Q9CR23|TMEM9_MOUSE	Tmem9	TMEM9_MOUSE Transmembrane protein 9	2	2	1.13327	4.27188	6.01662	6.72656	6.1626	5.23427	4.8954	4.26001	4.18979	4.44791	6.58351	4.32039	4.58544	4.08219	4.26001
sp|Q6P2B1|TNPO3_MOUSE	Tnpo3	TNPO3_MOUSE Transportin-3	2	2	2.02649	7.39442	7.26526	4.9351	7.00479	8.72074	7.26399	4.90744	2.68257	3.20233	2.71199	2.83763	3.07936	2.51545	4.90744
sp|B1AXP6|TOM5_MOUSE	Tomm5	TOM5_MOUSE Mitochondrial import receptor subunit TOM5 homolog	2	2	1.11341	4.14777	4.55148	4.95849	5.91631	5.32973	5.57218	4.569	4.25175	5.70609	5.16436	4.66339	4.71007	4.21413	4.569
sp|Q9ER81|IFG15_MOUSE	Tor1aip2	IFG15_MOUSE Torsin-1A-interacting protein 2, isoform IFRG15	2	2	1.18818	5.56954	5.5874	6.89168	5.90066	6.08061	5.53549	4.44942	4.64889	4.79156	4.52086	4.76625	4.62042	4.89398	4.44942
sp|Q99PW4|PRPK_MOUSE	Tp53rk	PRPK_MOUSE TP53-regulating kinase	2	2	1.056	5.40465	4.82399	5.01828	5.9382	5.49058	4.75346	4.70213	5.4537	4.46574	5.27724	4.23246	5.42422	4.78587	4.70213
tr|A2AIM4|A2AIM4_MOUSE	Tpm2	A2AIM4_MOUSE Tropomyosin beta chain	2	2	1.10078	10.0753	6.39154	4.56149	1.93106	4.44452	5.26638	5.44668	2.4677	4.50836	2.30307	6.10425	5.0107	9.30843	5.44668
tr|D3Z0R1|D3Z0R1_MOUSE	Tpmt	D3Z0R1_MOUSE Thiopurine S-methyltransferase (Fragment)	2	2	0.844623	3.2881	4.50377	3.40553	3.92409	5.1696	5.40578	6.21211	5.05216	5.35632	3.13473	4.40919	6.78995	6.67003	6.21211
sp|Q9JME7|TPC2L_MOUSE	Trappc2l	TPC2L_MOUSE Trafficking protein particle complex subunit 2-like protein	2	2	0.983863	4.59866	5.20452	4.38096	5.15478	4.83942	4.74121	5.13231	5.54076	4.46106	4.7021	5.1117	4.87352	4.74511	5.13231
sp|Q8C0E3|TRI47_MOUSE	Trim47	TRI47_MOUSE Tripartite motif-containing protein 47	2	2	1.28976	7.33298	6.52248	7.32622	5.58061	5.92446	5.86543	4.50042	4.63467	4.3003	4.15922	4.05046	4.49143	5.03825	4.50042
sp|Q8QZY6|TSN14_MOUSE	Tspan14	TSN14_MOUSE Tetraspanin-14	2	2	0.939576	4.26935	5.54869	4.55603	4.80337	5.0304	5.0708	5.23672	5.70167	5.54354	4.79316	4.78415	5.62469	4.57631	5.23672
sp|Q8BJU2|TSN9_MOUSE	Tspan9	TSN9_MOUSE Tetraspanin-9	2	2	1.06916	4.94301	4.10202	4.90721	5.23527	6.48426	4.37357	5.16253	4.98657	5.05785	4.31242	4.48763	4.79265	4.19338	5.16253
sp|P50637|TSPO_MOUSE	Tspo	TSPO_MOUSE Translocator protein	2	2	1.23455	4.00058	3.74613	4.675	8.84579	6.28581	5.14882	4.78575	4.50332	4.77205	4.83605	3.81512	4.10533	4.60956	4.78575
sp|Q8BGB2|TTC7A_MOUSE	Ttc7a	TTC7A_MOUSE Tetratricopeptide repeat protein 7A	2	2	0.770844	3.58895	4.02987	3.43677	3.82632	5.24033	4.71371	5.2698	5.95168	5.12133	5.26444	4.77034	7.16472	5.9601	5.2698
sp|Q810A3|TTC9C_MOUSE	Ttc9c	TTC9C_MOUSE Tetratricopeptide repeat protein 9C	2	2	0.927028	5.07227	6.19561	7.78669	3.89808	3.67474	3.71658	4.26898	4.59357	4.79337	5.12064	5.85404	5.24144	5.67984	4.26898
sp|Q8R1K1|UBAC2_MOUSE	Ubac2	UBAC2_MOUSE Ubiquitin-associated domain-containing protein 2	2	2	1.04739	5.36732	5.4457	5.12371	4.96773	4.66474	6.02915	6.07534	4.85503	4.2717	4.75628	4.74045	5.32419	4.1035	6.07534
sp|P21126|UBL4A_MOUSE	Ubl4a	UBL4A_MOUSE Ubiquitin-like protein 4A	2	2	0.953719	5.69698	5.10055	5.30425	3.8663	5.00838	4.21161	5.10816	4.84544	4.86818	5.19261	4.71369	5.61145	5.59799	5.10816
sp|Q91WB7|UBTD1_MOUSE	Ubtd1	UBTD1_MOUSE Ubiquitin domain-containing protein 1	2	2	0.888796	3.0255	4.09215	3.25566	4.53807	5.14894	6.4691	5.32069	5.14922	4.9372	4.77196	4.6995	5.73276	5.44945	5.32069
sp|P61961|UFM1_MOUSE	Ufm1	UFM1_MOUSE Ubiquitin-fold modifier 1	2	2	1.11367	3.20593	5.67534	3.76901	8.43029	4.68092	6.36272	6.09095	3.81603	5.81262	2.67047	5.59887	3.48967	6.15903	6.09095
sp|Q6PDD0|UD2A2_MOUSE	Ugt2a2	UD2A2_MOUSE UDP-glucuronosyltransferase 2A2	2	2	1.87458	11.2873	6.61585	7.5924	5.6688	8.30172	6.82818	3.40919	3.29869	4.24452	3.38897	4.08447	3.03768	3.07076	3.40919
sp|Q78IK2|USMG5_MOUSE	Usmg5	USMG5_MOUSE Up-regulated during skeletal muscle growth protein 5	2	2	0.858498	3.92149	4.24345	4.61145	4.07896	4.05402	4.66661	4.8439	5.48185	5.85871	6.18736	5.42223	5.24532	4.51339	4.8439
sp|P40338|VHL_MOUSE	Vhl	VHL_MOUSE Von Hippel-Lindau disease tumor suppressor	2	2	1.00107	4.71973	5.2397	5.07471	5.08007	5.05455	4.81396	5.5143	5.17593	4.7181	5.10137	4.33536	4.21195	4.62302	5.5143
sp|Q4VBE8|WDR18_MOUSE	Wdr18	WDR18_MOUSE WD repeat-containing protein 18	2	2	1.10533	5.40907	4.82483	4.7663	5.81958	5.94117	5.12428	4.429	4.8288	5.3101	5.24142	4.63743	5.01077	4.71529	4.429
sp|Q8K4P0|WDR33_MOUSE	Wdr33	WDR33_MOUSE pre-mRNA 3' end processing protein WDR33	2	2	0.764027	2.14968	3.66374	3.20034	5.76022	4.85085	4.42319	4.90707	4.65397	5.95342	7.33452	5.80609	4.7497	5.48007	4.90707
sp|Q6ZQL4|WDR43_MOUSE	Wdr43	WDR43_MOUSE WD repeat-containing protein 43	2	2	1.06464	4.69222	5.32393	4.28745	5.70289	5.3178	4.90634	4.5235	5.30203	4.81246	5.67318	4.34686	4.32144	3.92023	4.5235
sp|P51612|XPC_MOUSE	Xpc	XPC_MOUSE DNA repair protein complementing XP-C cells homolog	2	2	0.955085	4.33957	4.10222	5.77672	6.12352	5.96861	4.40788	3.97688	4.74425	5.27926	6.04367	4.95976	5.85437	5.55674	3.97688
sp|Q924T3|XRCC4_MOUSE	Xrcc4	XRCC4_MOUSE DNA repair protein XRCC4	2	2	1.08239	6.04935	5.38751	5.37228	4.49675	4.70555	5.09653	5.85173	4.11138	4.32846	4.7503	4.5821	5.82637	5.39691	5.85173
sp|Q9CPV7|ZDHC6_MOUSE	Zdhhc6	ZDHC6_MOUSE Palmitoyltransferase ZDHHC6	2	2	0.806799	3.68496	4.30055	4.02675	4.38802	4.52693	4.83598	5.04714	5.23381	6.03582	6.00316	4.95324	5.64562	5.0705	5.04714
sp|Q80ZJ6|ZER1_MOUSE	Zer1	ZER1_MOUSE Protein zer-1 homolog	2	2	0.786174	3.2689	4.44633	2.95503	5.19079	5.22873	4.76887	5.27112	5.09939	5.88739	4.94183	5.30019	6.51118	6.58698	5.27112
sp|Q9CPW7|ZMAT2_MOUSE	Zmat2	ZMAT2_MOUSE Zinc finger matrin-type protein 2	2	2	1.13028	4.35131	5.1612	5.30351	6.5372	5.4744	5.83795	3.47899	4.7583	5.80079	5.78614	5.39436	4.42872	4.52915	3.47899
sp|Q6P1E1|ZMIZ1_MOUSE	Zmiz1	ZMIZ1_MOUSE Zinc finger MIZ domain-containing protein 1	2	2	0.98262	4.68358	4.81971	4.30571	5.24239	5.29631	4.87963	5.22128	4.9904	5.23177	4.74785	4.62085	5.12439	5.28654	5.22128
sp|Q6P0X2|ZN511_MOUSE	Znf511	ZN511_MOUSE Zinc finger protein 511	2	2	1.21394	5.12157	5.5544	4.88905	6.04547	5.89595	5.68874	4.69745	4.70129	4.89303	3.65472	4.49273	4.71511	4.26207	4.69745
sp|Q8BHZ4|ZN592_MOUSE	Znf592	ZN592_MOUSE Zinc finger protein 592	2	2	1.11717	4.32217	5.14891	4.7378	5.21369	6.18646	4.91852	5.45833	4.70532	5.53149	3.78215	5.04896	4.70465	4.77831	5.45833
sp|P01644|KV5AB_MOUSE		KV5AB_MOUSE Ig kappa chain V-V region HP R16.7	3	2	0.969362	6.16822	2.34684	8.46492	5.85915	5.15498	3.95879	5.33376	5.18422	3.36744	2.68076	4.32106	4.07495	7.27647	5.33376
sp|Q99M08|CD003_MOUSE		CD003_MOUSE Uncharacterized protein C4orf3 homolog	3	2	1.23798	6.71824	5.36295	4.20666	5.96709	7.81003	6.0374	3.90079	4.38978	4.48314	3.31979	4.70138	5.46729	7.15591	3.90079
sp|Q9CYZ6|CS060_MOUSE		CS060_MOUSE Uncharacterized protein C19orf60 homolog	3	2	0.861803	3.63725	5.54825	4.2938	4.23116	3.85233	5.40327	6.06289	4.62251	5.29857	4.83679	4.88853	5.67574	5.98597	6.06289
tr|Q9CPN9|Q9CPN9_MOUSE	2210010C04Rik	Q9CPN9_MOUSE Protein 2210010C04Rik	3	2	0.479035	2.64367	1.57148	1.60768	4.65038	1.96928	1.96534	7.55668	6.65307	6.45396	4.64647	6.08743	22.2774	3.76325	7.55668
sp|Q9D2V5|AAR2_MOUSE	Aar2	AAR2_MOUSE Protein AAR2 homolog	3	2	0.953042	5.12538	5.4553	3.98958	5.86779	4.70248	4.98436	5.07317	4.87445	5.28939	4.76752	5.28975	5.51821	5.7092	5.07317
sp|Q9QZB7|ARP10_MOUSE	Actr10	ARP10_MOUSE Actin-related protein 10	3	2	0.822326	5.10627	4.41414	4.64825	3.59156	5.22874	4.26622	5.15238	5.56668	5.49172	5.53353	4.73794	5.81493	5.93423	5.15238
sp|Q8BQS5|ADR2_MOUSE	Adipor2	ADR2_MOUSE Adiponectin receptor protein 2	3	2	0.96754	3.1624	5.95933	5.14445	3.86782	3.73658	3.89963	4.95562	4.7149	6.19347	3.95302	5.86957	4.45021	4.4685	4.95562
sp|Q8VDL4|ADPGK_MOUSE	Adpgk	ADPGK_MOUSE ADP-dependent glucokinase	3	2	1.06208	4.95644	5.26543	5.67948	5.11348	4.50286	4.6641	5.16057	4.50399	4.78323	4.42849	4.91698	4.80272	5.27696	5.16057
sp|P30561|AHR_MOUSE	Ahr	AHR_MOUSE Aryl hydrocarbon receptor	3	2	0.728011	2.99642	3.82967	3.48487	3.35484	4.40503	4.29296	5.75053	5.17591	6.83833	4.21262	6.28434	6.17357	6.14128	5.75053
sp|Q9D8C3|ALG13_MOUSE	Alg13	ALG13_MOUSE Putative bifunctional UDP-N-acetylglucosamine transferase and deubiquitinase ALG13	3	2	0.974518	5.68823	4.57767	3.99551	4.99292	5.98411	5.02762	5.63226	4.77452	4.94328	3.53075	5.14308	5.1327	6.07627	5.63226
sp|Q8R5A3|AB1IP_MOUSE	Apbb1ip	AB1IP_MOUSE Amyloid beta A4 precursor protein-binding family B member 1-interacting protein	3	2	1.04469	5.19559	5.06802	5.2361	5.0784	5.39439	3.93996	5.68746	4.8956	3.74228	2.86891	4.22467	4.91942	7.30673	5.68746
sp|Q91V80|APOF_MOUSE	Apof	APOF_MOUSE Apolipoprotein F	3	2	0.82603	3.7116	4.41044	4.3127	5.12587	5.51544	4.13915	5.50418	5.50144	5.26469	5.37573	4.93291	4.88509	5.10833	5.50418
sp|Q9JJJ3|AQP9_MOUSE	Aqp9	AQP9_MOUSE Aquaporin-9	3	2	1.18425	9.29325	5.58009	7.09618	3.99582	4.7882	4.29518	4.12413	6.78691	1.89095	2.62661	9.02667	5.06325	3.63615	4.12413
tr|E9Q0A3|E9Q0A3_MOUSE	Arhgef11	E9Q0A3_MOUSE Protein Arhgef11 (Fragment)	3	2	0.96094	4.75862	5.08334	4.93976	4.99165	5.18213	4.56976	4.88754	5.4509	5.51016	4.71701	5.55958	5.21189	4.965	4.88754
sp|Q9JM93|AR6P4_MOUSE	Arl6ip4	AR6P4_MOUSE ADP-ribosylation factor-like protein 6-interacting protein 4	3	2	0.90693	4.81965	4.6349	4.30805	4.40916	4.6059	4.97208	5.11509	5.69775	4.85433	4.77405	5.29438	5.6549	5.15587	5.11509
sp|Q9D0L7|ARM10_MOUSE	Armc10	ARM10_MOUSE Armadillo repeat-containing protein 10	3	2	1.04126	5.30637	4.81472	4.64042	5.49149	5.70869	4.75489	4.94176	4.61895	4.96135	4.92422	4.76622	4.70211	4.98173	4.94176
sp|O08734|BAK_MOUSE	Bak1	BAK_MOUSE Bcl-2 homologous antagonist/killer	3	2	1.35463	4.00202	6.25517	5.08105	6.31512	4.88079	6.33134	5.86224	4.16487	3.81427	2.88235	3.85943	3.92979	3.64946	5.86224
sp|Q9D8S9|BOLA1_MOUSE	Bola1	BOLA1_MOUSE BolA-like protein 1	3	2	1.08029	4.88507	5.68029	4.79512	5.43944	5.27627	5.11474	5.72276	4.05824	5.02454	4.03014	5.15818	4.26172	4.80048	5.72276
sp|Q8BGS2|BOLA2_MOUSE	Bola2	BOLA2_MOUSE BolA-like protein 2	3	2	1.25517	8.36383	6.32237	5.69956	3.84971	5.10059	5.36913	5.22461	4.79169	3.93246	3.64386	4.2506	4.24537	4.72536	5.22461
sp|Q8K3W0|BRE_MOUSE	Bre	BRE_MOUSE BRCA1-A complex subunit BRE	3	2	0.928458	4.94469	4.3589	5.12355	4.47363	4.92409	4.5669	5.31974	4.96562	5.31041	4.78549	4.87628	3.17436	5.48526	5.31974
sp|Q8R0X2|CACL1_MOUSE	Cacul1	CACL1_MOUSE CDK2-associated and cullin domain-containing protein 1	3	2	1.1203	5.86596	5.58408	5.12759	5.16032	5.54598	5.16128	5.40078	4.42332	4.6019	4.40096	4.6864	4.6842	4.62688	5.40078
sp|Q8VCF1|CANT1_MOUSE	Cant1	CANT1_MOUSE Soluble calcium-activated nucleotidase 1	3	2	0.733955	3.29454	3.72702	2.8713	4.13735	4.579	4.65113	5.50066	5.1947	6.13713	5.32307	5.50649	6.38684	5.94295	5.50066
sp|Q6PB51|CC117_MOUSE	Ccdc117	CC117_MOUSE Coiled-coil domain-containing protein 117	3	2	1.09379	4.55486	5.16548	3.99131	4.79075	4.64793	5.17133	4.82804	5.05194	6.25397	4.6899	4.96879	4.15794	3.71546	4.82804
sp|Q9QWK4|CD5L_MOUSE	Cd5l	CD5L_MOUSE CD5 antigen-like	3	2	0.908651	3.8153	3.77761	3.47044	6.946	4.70936	3.58094	6.10274	4.70208	5.27	2.12284	4.81651	4.96383	8.30932	6.10274
sp|P33146|CAD15_MOUSE	Cdh15	CAD15_MOUSE Cadherin-15	3	2	1.44632	6.37226	7.96223	5.55048	4.87709	4.63533	4.33082	5.09917	5.72995	4.54989	2.63495	5.06789	2.00746	2.10699	5.09917
sp|P60334|CDO1_MOUSE	Cdo1	CDO1_MOUSE Cysteine dioxygenase type 1	3	2	0.920976	3.41875	5.08499	5.36843	4.05039	3.37999	5.68883	5.63006	4.63239	5.82173	4.55542	5.1994	5.07243	5.00956	5.63006
sp|Q6A065|CE170_MOUSE	Cep170	CE170_MOUSE Centrosomal protein of 170 kDa	3	2	0.94918	4.37567	4.43474	3.94669	5.24684	5.27727	4.96216	4.84564	5.13724	4.54241	5.83179	5.70363	4.8769	3.99147	4.84564
sp|P0C0A3|CHMP6_MOUSE	Chmp6	CHMP6_MOUSE Charged multivesicular body protein 6	3	2	0.638942	3.31623	4.04988	4.10091	4.08848	3.66692	3.68974	4.25822	6.40468	6.90446	6.69194	6.04685	7.38794	7.02508	4.25822
sp|Q9QXS8|CMLO5_MOUSE	Cml5	CMLO5_MOUSE Probable N-acetyltransferase CML5	3	2	1.28829	4.89973	7.38376	6.34195	5.04298	4.79421	5.03517	4.92432	5.0886	4.18821	3.52767	3.91025	4.22588	3.37279	4.92432
sp|Q9D2R6|COA3_MOUSE	Coa3	COA3_MOUSE Cytochrome c oxidase assembly factor 3 homolog, mitochondrial	3	2	0.860049	4.02373	5.81165	2.76711	5.91203	3.62905	5.89737	5.15294	5.56802	4.96007	5.73205	5.44727	5.54867	4.5565	5.15294
sp|P45481|CBP_MOUSE	Crebbp	CBP_MOUSE CREB-binding protein	3	2	0.897856	4.27461	4.38352	4.29539	5.5053	4.78606	5.53482	4.24427	4.9226	4.32193	6.87334	5.0839	3.44594	3.97852	4.24427
sp|P63254|CRIP1_MOUSE	Crip1	CRIP1_MOUSE Cysteine-rich protein 1	3	2	1.3604	6.44484	4.14111	6.12566	8.26619	6.66212	5.88296	4.1805	3.97271	4.50742	3.59546	4.07509	3.83006	6.86647	4.1805
sp|Q921W4|QORL1_MOUSE	Cryzl1	QORL1_MOUSE Quinone oxidoreductase-like protein 1	3	2	0.984462	4.58774	5.12272	4.53782	5.08959	5.43183	4.79439	5.35097	5.09619	4.8813	4.49813	5.24107	4.82471	5.35138	5.35097
sp|Q99LI7|CSTF3_MOUSE	Cstf3	CSTF3_MOUSE Cleavage stimulation factor subunit 3	3	2	1.09588	4.25345	4.67504	4.64522	6.60253	5.3846	4.68453	5.37116	4.93989	5.17754	4.51682	4.71199	4.24273	4.47667	5.37116
sp|P61804|DAD1_MOUSE	Dad1	DAD1_MOUSE Dolichyl-diphosphooligosaccharide--protein glycosyltransferase subunit DAD1	3	2	1.06604	5.43933	4.56546	5.05221	4.60062	5.46817	4.62501	4.97595	4.96332	4.6303	4.72098	5.02924	4.65251	4.83583	4.97595
sp|Q8VDF3|DAPK2_MOUSE	Dapk2	DAPK2_MOUSE Death-associated protein kinase 2	3	2	1.04069	6.09379	6.0743	4.30528	4.43824	5.56025	5.34811	5.43184	5.09715	5.52147	4.30579	4.86276	5.09691	5.79545	5.43184
sp|P61963|DCAF7_MOUSE	Dcaf7	DCAF7_MOUSE DDB1- and CUL4-associated factor 7	3	2	0.934428	4.62932	4.89297	4.46669	4.73949	5.31786	4.49329	4.9307	5.39927	4.77421	5.45712	5.40656	4.50245	4.76201	4.9307
sp|Q91YD3|DCP1A_MOUSE	Dcp1a	DCP1A_MOUSE mRNA-decapping enzyme 1A	3	2	1.07162	6.88633	5.34502	5.57201	4.39974	4.95735	4.17406	4.93724	4.52004	4.56762	4.41903	4.74683	5.39394	5.4927	4.93724
tr|E9Q8V6|E9Q8V6_MOUSE	Dennd4a	E9Q8V6_MOUSE Protein Dennd4a	3	2	0.990177	4.30928	4.60136	4.0088	5.77565	5.29613	4.88681	4.91412	4.40363	4.82408	4.87829	4.45495	5.78235	5.35234	4.91412
tr|G3X8X0|G3X8X0_MOUSE	Dhx16	G3X8X0_MOUSE DEAH (Asp-Glu-Ala-His) box polypeptide 16, isoform CRA_a	3	2	0.846461	4.49594	4.26957	4.21627	4.47221	5.15864	4.61123	4.96266	5.60234	4.91042	5.65357	5.68639	4.78539	3.84458	4.96266
sp|Q80Y83|DIXC1_MOUSE	Dixdc1	DIXC1_MOUSE Dixin	3	2	0.927627	4.2958	5.00582	5.80721	3.95034	4.53473	5.43955	4.87252	4.72504	6.27222	4.73662	5.4897	5.18705	6.13661	4.87252
tr|A2BEF2|A2BEF2_MOUSE	Dlg3	A2BEF2_MOUSE Disks large homolog 3	3	2	1.11014	4.38586	5.82796	5.33427	5.63646	4.74654	5.71732	5.25069	4.55865	5.44234	4.57483	5.26154	4.64606	4.16581	5.25069
sp|O54946|DNJB6_MOUSE	Dnajb6	DNJB6_MOUSE DnaJ homolog subfamily B member 6	3	2	0.893438	3.2506	3.78914	3.37464	6.31962	5.44451	5.17994	5.13695	5.28562	5.86224	4.99239	5.05856	5.25432	5.73179	5.13695
sp|Q9D6N5|NC2A_MOUSE	Drap1	NC2A_MOUSE Dr1-associated corepressor	3	2	0.979748	3.57989	4.32744	3.9512	5.68574	5.63734	5.02967	5.52262	4.75914	5.35012	5.07307	4.55749	5.12722	4.90165	5.52262
sp|Q91WZ8|DTBP1_MOUSE	Dtnbp1	DTBP1_MOUSE Dysbindin	3	2	0.876859	4.43683	4.86481	4.86691	3.82414	4.56729	4.39371	5.30215	5.13127	4.87691	5.48267	4.80522	5.63308	5.55119	5.30215
sp|Q9D0T2|DUS12_MOUSE	Dusp12	DUS12_MOUSE Dual specificity protein phosphatase 12	3	2	0.852354	4.26239	4.38503	4.16162	4.99107	4.53027	4.43321	5.10937	5.21986	4.79286	4.30171	4.85324	6.69451	5.00786	5.10937
sp|Q9D7X3|DUS3_MOUSE	Dusp3	DUS3_MOUSE Dual specificity protein phosphatase 3	3	2	0.922719	4.4382	4.83709	4.06439	4.93499	5.57844	5.28157	4.34293	5.84885	4.27448	6.26576	4.11848	6.0068	5.29022	4.34293
sp|Q8BPB5|FBLN3_MOUSE	Efemp1	FBLN3_MOUSE EGF-containing fibulin-like extracellular matrix protein 1	3	2	1.2148	5.35725	6.13055	5.26746	5.45803	5.54262	5.37845	5.0429	4.70743	4.43736	4.59044	3.90475	4.46662	4.99174	5.0429
sp|P55772|ENTP1_MOUSE	Entpd1	ENTP1_MOUSE Ectonucleoside triphosphate diphosphohydrolase 1	3	2	1.09326	4.66551	4.51492	4.95524	5.61683	6.33093	5.10804	5.31333	4.65774	4.24454	3.91346	4.70423	5.77061	5.62653	5.31333
sp|Q8VBV3|EXOS2_MOUSE	Exosc2	EXOS2_MOUSE Exosome complex component RRP4	3	2	0.948651	4.26911	4.61741	4.4689	5.24899	4.88153	5.63626	5.47697	4.48724	5.26667	5.27586	4.56064	5.36992	5.414	5.47697
sp|Q3U2I3|F16A2_MOUSE	Fam160a2	F16A2_MOUSE FTS and Hook-interacting protein	3	2	0.959128	5.04882	5.02807	4.72097	4.55791	4.98112	4.72972	5.44758	5.02726	4.55256	4.54738	5.09213	5.39536	5.33865	5.44758
sp|Q8VCS3|XYLK_MOUSE	Fam20b	XYLK_MOUSE Glycosaminoglycan xylosylkinase	3	2	0.868091	3.07116	4.24896	3.6428	5.45667	4.75572	4.69318	5.62596	4.83718	4.84092	5.32642	5.30374	6.86209	5.76878	5.62596
sp|Q9CPW2|ADXL_MOUSE	Fdx1l	ADXL_MOUSE Adrenodoxin-like protein, mitochondrial	3	2	1.23153	5.43933	5.07021	4.87516	5.96624	6.02353	6.05388	4.7773	4.59778	4.53133	4.21146	4.46179	4.55207	4.3743	4.7773
sp|Q9D1M7|FKB11_MOUSE	Fkbp11	FKB11_MOUSE Peptidyl-prolyl cis-trans isomerase FKBP11	3	2	1.35815	5.69572	5.86185	5.23573	6.93782	4.58294	4.01657	5.6526	4.27411	4.87946	2.93412	4.63846	3.27928	3.15688	5.6526
sp|P48760|FOLC_MOUSE	Fpgs	FOLC_MOUSE Folylpolyglutamate synthase, mitochondrial	3	2	0.733354	3.43601	4.07827	3.66583	4.50508	4.92723	4.79113	4.98714	5.24973	5.86366	6.44698	5.73606	6.13227	6.40169	4.98714
sp|P97376|FRG1_MOUSE	Frg1	FRG1_MOUSE Protein FRG1	3	2	0.856697	4.56017	4.55415	3.77971	5.05811	5.31207	4.27846	4.93214	5.65079	5.78086	4.89503	5.42248	5.58567	5.54883	4.93214
sp|P39688|FYN_MOUSE	Fyn	FYN_MOUSE Tyrosine-protein kinase Fyn	3	2	1.14658	4.98221	5.31339	4.85319	5.35931	5.83577	5.54226	4.98682	4.86845	4.94247	4.34855	5.19487	4.48893	4.45476	4.98682
sp|Q08369|GATA4_MOUSE	Gata4	GATA4_MOUSE Transcription factor GATA-4	3	2	1.25905	4.1984	5.51604	5.85632	5.86367	5.8707	5.12688	4.74367	4.18732	4.23492	4.2931	4.83274	4.36726	5.0434	4.74367
tr|J3QND8|J3QND8_MOUSE	Gm6768	J3QND8_MOUSE Uncharacterized protein	3	2	0.9948	4.30938	3.67357	3.28743	4.96445	6.75131	4.31962	5.63941	5.43649	4.68415	4.19018	5.05941	5.28224	5.43904	5.63941
sp|Q9DC51|GNAI3_MOUSE	Gnai3	GNAI3_MOUSE Guanine nucleotide-binding protein G(k) subunit alpha	3	2	1.32459	4.62682	6.02512	10.8986	6.16085	4.15249	4.56979	4.4108	4.0817	5.45525	4.53848	3.93049	3.69311	4.57569	4.4108
sp|Q91X51|GORS1_MOUSE	Gorasp1	GORS1_MOUSE Golgi reassembly-stacking protein 1	3	2	0.870808	3.06319	4.25659	3.94798	5.28138	4.77239	4.97245	5.15603	5.15221	4.4001	5.2648	5.44385	5.9284	5.41445	5.15603
sp|Q2NL51|GSK3A_MOUSE	Gsk3a	GSK3A_MOUSE Glycogen synthase kinase-3 alpha	3	2	0.947415	4.68159	4.33728	3.84982	4.60734	5.81161	5.22869	5.27252	4.99308	4.12291	6.1919	4.19938	5.83794	4.57878	5.27252
sp|Q8K284|TF3C1_MOUSE	Gtf3c1	TF3C1_MOUSE General transcription factor 3C polypeptide 1	3	2	1.00674	4.35263	4.65567	4.64759	5.87863	5.49334	4.83865	4.79993	4.83051	5.19812	5.75036	5.37383	4.48537	4.75234	4.79993
tr|D3Z7I0|D3Z7I0_MOUSE	Gtf3c2	D3Z7I0_MOUSE General transcription factor 3C polypeptide 2	3	2	0.965471	4.03786	4.04441	8.3185	5.24275	4.78024	4.16614	4.73426	4.84325	6.10846	6.06038	5.30789	4.78243	4.95108	4.73426
sp|Q8BQM4|HEAT3_MOUSE	Heatr3	HEAT3_MOUSE HEAT repeat-containing protein 3	3	2	0.908466	4.31787	4.6951	3.55031	4.37102	5.16271	4.70774	5.45318	5.1005	5.10303	4.59514	5.245	5.29169	5.19258	5.45318
sp|Q6NVF4|HELB_MOUSE	Helb	HELB_MOUSE DNA helicase B	3	2	0.900031	4.37242	3.98534	3.95982	4.83494	5.41853	4.1812	5.14341	5.0176	5.37302	5.16409	5.31044	4.99658	4.60589	5.14341
sp|P43275|H11_MOUSE	Hist1h1a	H11_MOUSE Histone H1.1	3	2	0.874888	1.65494	2.34817	4.03363	10.2157	7.10059	4.07194	4.78781	4.79177	3.95573	6.15386	3.70331	6.81566	7.19632	4.78781
sp|P49698|HNF4A_MOUSE	Hnf4a	HNF4A_MOUSE Hepatocyte nuclear factor 4-alpha	3	2	1.06428	3.77065	4.87602	3.84999	6.70719	5.37141	5.77051	5.33944	5.03304	4.6486	4.23471	5.46346	5.01313	4.32176	5.33944
sp|O35453|HEPS_MOUSE	Hpn	HEPS_MOUSE Serine protease hepsin	3	2	1.10942	7.70316	5.24821	7.02891	4.80821	5.24867	4.22097	4.23679	5.1665	4.21363	5.08155	4.67838	4.14696	4.41308	4.23679
sp|Q9CZJ2|HS12B_MOUSE	Hspa12b	HS12B_MOUSE Heat shock 70 kDa protein 12B	3	2	0.840635	4.39772	4.5642	3.75209	4.62569	4.3208	4.54258	5.26686	4.94116	5.81886	4.95193	5.6292	5.79094	6.03265	5.26686
sp|Q9D6H2|IFT25_MOUSE	Hspb11	IFT25_MOUSE Intraflagellar transport protein 25 homolog	3	2	0.873858	5.22438	5.01047	4.00613	3.5515	4.87747	4.82002	5.58202	5.09564	5.82665	4.4161	5.16137	5.05554	5.65999	5.58202
sp|Q8R035|ICT1_MOUSE	Ict1	ICT1_MOUSE Peptidyl-tRNA hydrolase ICT1, mitochondrial	3	2	1.14047	4.58277	5.28996	5.2178	5.27302	4.67314	5.72849	4.88831	4.59536	5.32378	4.60743	4.43521	4.6856	4.80464	4.88831
tr|E9QKL6|E9QKL6_MOUSE	Ifi204	E9QKL6_MOUSE Interferon-activable protein 204	3	2	1.02061	4.16152	4.0751	4.85609	5.46276	6.40113	4.39598	5.08777	5.32864	5.71614	4.17732	4.50909	4.64806	6.45869	5.08777
sp|Q61025|IFT20_MOUSE	Ift20	IFT20_MOUSE Intraflagellar transport protein 20 homolog	3	2	0.971852	4.67699	5.4866	4.40996	4.9446	5.77487	5.06954	5.38945	5.03308	4.133	4.16369	4.45806	5.74268	5.63334	5.38945
sp|Q8CHT3|INT5_MOUSE	Ints5	INT5_MOUSE Integrator complex subunit 5	3	2	0.928139	4.19061	4.78793	4.35519	5.0215	4.94607	4.91137	5.41242	5.08328	5.43736	4.50526	4.97259	5.8878	5.72142	5.41242
sp|Q6PD10|IP6K1_MOUSE	Ip6k1	IP6K1_MOUSE Inositol hexakisphosphate kinase 1	3	2	0.947325	4.56987	4.33759	4.582	4.98131	5.43767	4.70395	4.69954	4.48475	5.45276	5.26943	4.88984	5.19754	5.48634	4.69954
sp|Q8R0S2|IQEC1_MOUSE	Iqsec1	IQEC1_MOUSE IQ motif and SEC7 domain-containing protein 1	3	2	1.02098	5.26817	5.23741	5.05006	4.92093	4.98454	4.76263	5.49561	4.72381	4.99333	4.3772	4.97522	4.90731	4.69672	5.49561
sp|P70671|IRF3_MOUSE	Irf3	IRF3_MOUSE Interferon regulatory factor 3	3	2	1.284	6.1461	6.07977	6.67865	5.0557	4.94634	6.08623	5.14286	3.79177	4.5201	3.11949	4.80652	4.0385	4.91244	5.14286
sp|Q61739|ITA6_MOUSE	Itga6	ITA6_MOUSE Integrin alpha-6	3	2	1.15531	5.22494	5.76023	4.96243	5.87499	4.80012	5.22493	5.21856	4.58258	4.24587	4.68342	3.78087	5.44535	5.45876	5.21856
sp|Q9Z2X8|KEAP1_MOUSE	Keap1	KEAP1_MOUSE Kelch-like ECH-associated protein 1	3	2	0.994469	4.2097	4.69421	4.76563	4.73705	5.46435	4.89312	4.70207	4.70124	5.59297	5.35471	4.99919	5.38073	4.77984	4.70207
tr|D3YXZ3|D3YXZ3_MOUSE	Klc2	D3YXZ3_MOUSE Kinesin light chain 2	3	2	0.970617	4.69793	5.04223	4.48634	5.01903	5.23068	4.79416	5.32387	5.687	5.05447	5.31839	4.64646	4.64605	5.01141	5.32387
sp|P97927|LAMA4_MOUSE	Lama4	LAMA4_MOUSE Laminin subunit alpha-4	3	2	1.19838	5.52205	5.39395	4.22667	6.30212	5.87769	5.81909	4.94469	4.51077	4.24071	4.03157	3.73379	5.26206	5.79477	4.94469
sp|Q8C142|ARH_MOUSE	Ldlrap1	ARH_MOUSE Low density lipoprotein receptor adapter protein 1	3	2	0.986012	4.37409	5.20781	4.55346	4.63066	4.99502	4.61459	5.0896	4.58304	6.16482	5.69665	4.99486	5.11452	4.44677	5.0896
sp|Q6EDY6|LR16A_MOUSE	Lrrc16a	LR16A_MOUSE Leucine-rich repeat-containing protein 16A	3	2	0.872289	3.99826	4.71713	4.37923	5.15116	4.64507	4.54661	5.86384	5.56682	3.99233	4.793	5.02352	5.7293	5.0281	5.86384
sp|Q9CQQ8|LSM7_MOUSE	Lsm7	LSM7_MOUSE U6 snRNA-associated Sm-like protein LSm7	3	2	1.0578	4.40552	5.35285	4.25374	5.81266	5.11498	5.50408	5.48984	4.73233	4.39937	4.26546	4.94236	4.90868	4.53163	5.48984
sp|Q4KL35|MAGIX_MOUSE	Magix	MAGIX_MOUSE PDZ domain-containing protein MAGIX	3	2	0.886555	4.67151	4.63179	4.22271	4.65627	4.58353	5.03345	5.38055	5.18116	6.36965	4.91633	4.99395	5.47707	5.08907	5.38055
sp|Q8CE90|MP2K7_MOUSE	Map2k7	MP2K7_MOUSE Dual specificity mitogen-activated protein kinase kinase 7	3	2	1.31673	5.94883	5.27527	6.32116	5.71728	5.58811	5.76269	5.11713	4.49215	4.34259	3.73706	3.75824	4.09108	4.15409	5.11713
sp|E9Q3S4|M3K19_MOUSE	Map3k19	M3K19_MOUSE Mitogen-activated protein kinase kinase kinase 19	3	2	1.02158	4.69616	4.75547	5.30467	4.65231	4.43094	5.57321	4.82879	4.57263	5.62432	4.95034	5.33905	4.64724	4.62418	4.82879
sp|Q9WTU6|MK09_MOUSE	Mapk9	MK09_MOUSE Mitogen-activated protein kinase 9	3	2	1.1267	5.60097	5.21757	6.09219	5.71053	5.47319	6.10496	4.68102	4.61743	4.79832	4.65876	4.36425	4.82235	4.38367	4.68102
sp|P97287|MCL1_MOUSE	Mcl1	MCL1_MOUSE Induced myeloid leukemia cell differentiation protein Mcl-1 homolog	3	2	1.10452	4.53079	4.68088	4.66999	5.40372	5.42025	4.90156	5.25855	4.58267	4.95639	4.49202	4.40853	4.69407	4.85128	5.25855
sp|P97310|MCM2_MOUSE	Mcm2	MCM2_MOUSE DNA replication licensing factor MCM2	3	2	0.92749	7.63501	4.05077	6.90586	5.07334	7.1019	3.80977	3.84875	5.16536	3.83679	7.42552	4.33812	7.22692	7.3133	3.84875
sp|Q8K273|MMGT1_MOUSE	Mmgt1	MMGT1_MOUSE Membrane magnesium transporter 1	3	2	1.01043	4.43413	4.5057	7.17986	5.33745	4.52403	3.97429	4.78508	4.55851	4.14327	5.2743	4.04652	6.05926	4.93307	4.78508
sp|Q6PEB6|PHOCN_MOUSE	Mob4	PHOCN_MOUSE MOB-like protein phocein	3	2	1.05923	6.07983	5.48099	4.96262	5.01512	5.58947	5.38238	5.00964	4.13047	5.36745	5.04063	5.006	4.45824	4.98735	5.00964
sp|Q9Z223|MOC2B_MOUSE	Mocs2	MOC2B_MOUSE Molybdopterin synthase catalytic subunit	3	2	0.873312	4.11509	4.72899	4.39472	4.1284	4.20336	4.64422	5.72798	4.05643	4.77786	4.82874	6.5405	4.56832	5.78681	5.72798
sp|P63030|MPC1_MOUSE	Mpc1	MPC1_MOUSE Mitochondrial pyruvate carrier 1	3	2	0.801433	3.86496	4.29148	4.56267	3.95055	3.35131	6.2043	5.42868	3.33404	7.56043	5.62846	7.46856	4.62979	7.11711	5.42868
sp|Q61216|MRE11_MOUSE	Mre11a	MRE11_MOUSE Double-strand break repair protein MRE11A	3	2	0.864658	4.22015	3.51547	3.94366	4.66356	5.79125	4.77323	5.94238	4.71648	5.21513	4.89504	5.25449	6.62481	5.72051	5.94238
sp|Q8K2Y7|RM47_MOUSE	Mrpl47	RM47_MOUSE 39S ribosomal protein L47, mitochondrial	3	2	1.07345	4.67966	5.84709	4.45072	4.12857	4.99465	5.22822	5.08659	4.66902	3.31926	3.01369	6.41274	5.46326	5.75663	5.08659
sp|Q924T2|RT02_MOUSE	Mrps2	RT02_MOUSE 28S ribosomal protein S2, mitochondrial	3	2	0.877522	3.82076	4.61971	4.04896	4.63829	4.80451	4.78913	5.76414	5.64457	5.74544	5.41501	4.94277	5.06857	4.61234	5.76414
sp|P58064|RT06_MOUSE	Mrps6	RT06_MOUSE 28S ribosomal protein S6, mitochondrial	3	2	1.0463	2.63848	4.18921	4.28571	7.49044	4.63779	5.7512	5.58124	4.45201	6.54694	5.42393	4.52465	4.37764	4.47008	5.58124
sp|P26928|HGFL_MOUSE	Mst1	HGFL_MOUSE Hepatocyte growth factor-like protein	3	2	1.07068	5.06952	5.23084	4.73978	5.29351	6.02175	4.56306	5.34946	4.75058	4.47697	4.43514	4.63629	5.16502	4.86145	5.34946
sp|Q3V3R1|C1TM_MOUSE	Mthfd1l	C1TM_MOUSE Monofunctional C1-tetrahydrofolate synthase, mitochondrial	3	2	0.94276	7.60178	3.73362	3.56293	5.98792	9.26266	3.64174	5.07756	5.02535	2.95276	7.81183	3.12395	5.84303	7.38476	5.07756
tr|L7MUC7|L7MUC7_MOUSE	Mup7	L7MUC7_MOUSE Protein Mup7 (Fragment)	3	2	1.132	3.82533	9.59945	3.67353	3.68153	1.6376	4.53826	3.61728	7.83127	7.75397	1.37716	9.53933	1.32681	0.805753	3.61728
sp|O55033|NCK2_MOUSE	Nck2	NCK2_MOUSE Cytoplasmic protein NCK2	3	2	1.12242	5.45804	5.65768	4.19092	5.66498	5.84293	5.53404	5.26085	4.59494	5.02183	3.88835	4.82418	4.32163	5.1326	5.26085
sp|Q8BK30|NDUV3_MOUSE	Ndufv3	NDUV3_MOUSE NADH dehydrogenase [ubiquinone] flavoprotein 3, mitochondrial	3	2	1.23944	6.27518	7.396	4.26049	2.95695	4.21967	7.83982	5.02156	4.61548	4.12247	3.33387	5.08341	4.6533	5.05858	5.02156
sp|P19426|NELFE_MOUSE	Nelfe	NELFE_MOUSE Negative elongation factor E	3	2	1.30499	5.5842	5.43753	4.96584	6.16173	6.15783	5.96697	5.26917	2.94842	5.98657	2.71498	5.43368	3.16966	5.16002	5.26917
sp|Q9CR56|KBRS2_MOUSE	Nkiras2	KBRS2_MOUSE NF-kappa-B inhibitor-interacting Ras-like protein 2	3	2	1.03609	4.53969	5.11071	4.78356	5.01927	4.99707	5.55225	5.43414	4.31287	5.28744	4.15153	4.57547	5.04703	5.96128	5.43414
sp|Q3UFM5|NOM1_MOUSE	Nom1	NOM1_MOUSE Nucleolar MIF4G domain-containing protein 1	3	2	1.19462	6.10161	5.48564	4.39909	4.3048	5.50262	5.76113	5.48324	4.44052	4.69158	4.30989	3.8288	4.09924	5.00562	5.48324
sp|Q9CQS2|NOP10_MOUSE	Nop10	NOP10_MOUSE H/ACA ribonucleoprotein complex subunit 3	3	2	1.21074	4.29695	5.05127	9.8449	5.81476	4.68833	4.10218	4.15311	4.82631	4.34799	5.05017	4.36363	3.39008	4.67323	4.15311
sp|Q9D6T0|NOSIP_MOUSE	Nosip	NOSIP_MOUSE Nitric oxide synthase-interacting protein	3	2	1.11519	4.8236	4.91343	4.98735	5.5531	6.2367	5.27116	5.07099	5.00159	5.8131	4.03871	5.01166	4.78936	4.57057	5.07099
sp|Q5NCR9|NSRP1_MOUSE	Nsrp1	NSRP1_MOUSE Nuclear speckle splicing regulatory protein 1	3	2	1.06844	4.76798	4.89748	4.39551	4.87355	5.38502	5.6857	5.14069	4.53978	5.01011	4.29854	4.68885	4.70585	4.61218	5.14069
sp|Q9JKX6|NUDT5_MOUSE	Nudt5	NUDT5_MOUSE ADP-sugar pyrophosphatase	3	2	1.33881	5.24003	6.96518	7.46543	5.97344	4.78069	5.09979	4.56523	3.97165	4.45697	4.09714	3.36458	4.99673	4.02433	4.56523
sp|Q8BTW9|PAK4_MOUSE	Pak4	PAK4_MOUSE Serine/threonine-protein kinase PAK 4	3	2	1.26642	4.88006	5.73075	6.08144	6.33099	5.77685	5.27759	4.29228	4.17513	4.31774	5.32531	4.29458	3.48023	3.52238	4.29228
sp|O70209|PDLI3_MOUSE	Pdlim3	PDLI3_MOUSE PDZ and LIM domain protein 3	3	2	1.37876	8.99833	5.44826	4.29667	6.01778	5.60636	5.78996	5.65146	4.53862	3.98823	4.11523	2.9232	5.61064	3.8302	5.65146
sp|P52431|DPOD1_MOUSE	Pold1	DPOD1_MOUSE DNA polymerase delta catalytic subunit	3	2	1.12481	5.26477	4.95487	7.02732	5.58876	5.28841	4.25314	4.95475	4.65307	4.44883	5.17143	4.63842	4.65184	4.54758	4.95475
sp|Q923G2|RPAB3_MOUSE	Polr2h	RPAB3_MOUSE DNA-directed RNA polymerases I, II, and III subunit RPABC3	3	2	0.974203	4.56622	5.35352	4.6435	5.26791	4.90021	4.706	5.1323	4.95703	4.69375	5.33699	4.71484	5.35122	5.1635	5.1323
tr|Q8K205|Q8K205_MOUSE	Pop1	Q8K205_MOUSE Blood vessel epicardial substance	3	2	0.993777	4.39555	4.66732	3.74084	5.28027	5.64447	5.30125	5.04575	4.88604	5.92579	4.79148	4.81906	4.91142	4.79333	5.04575
sp|Q99JY8|LPP3_MOUSE	Ppap2b	LPP3_MOUSE Lipid phosphate phosphohydrolase 3	3	2	1.03591	3.82704	4.94091	4.51608	4.74082	5.07143	5.62896	4.89942	4.84738	6.0294	4.98274	5.55325	2.85965	4.77332	4.89942
sp|A2ARP1|VIP1_MOUSE	Ppip5k1	VIP1_MOUSE Inositol hexakisphosphate and diphosphoinositol-pentakisphosphate kinase 1	3	2	1.07867	4.22353	5.15808	4.02658	6.11742	5.81131	5.16661	5.8398	4.50157	5.55726	4.0413	4.83117	4.35609	4.24484	5.8398
sp|Q8BXN7|PPM1K_MOUSE	Ppm1k	PPM1K_MOUSE Protein phosphatase 1K, mitochondrial	3	2	0.689325	2.34071	2.83125	2.30424	5.22077	5.54769	3.81524	5.38762	4.95627	5.88955	6.22657	5.66966	8.23016	7.98639	5.38762
sp|P63328|PP2BA_MOUSE	Ppp3ca	PP2BA_MOUSE Serine/threonine-protein phosphatase 2B catalytic subunit alpha isoform	3	2	0.847744	4.08751	4.84332	4.24161	4.72733	4.63383	4.42792	6.11708	5.06795	5.37401	4.97999	5.13079	5.19784	5.79685	6.11708
sp|Q08761|PROS_MOUSE	Pros1	PROS_MOUSE Vitamin K-dependent protein S	3	2	1.21657	5.27825	4.14524	4.84288	6.70012	7.36533	4.17155	4.81938	4.84758	3.8924	4.28552	3.47913	5.00891	4.58614	4.81938
sp|Q9Z2X2|PSD10_MOUSE	Psmd10	PSD10_MOUSE 26S proteasome non-ATPase regulatory subunit 10	3	2	1.33564	6.09754	6.48788	8.61191	5.35184	5.82791	4.86035	4.05726	4.33719	3.79295	4.52404	3.9357	4.43721	4.84994	4.05726
sp|P35282|RAB21_MOUSE	Rab21	RAB21_MOUSE Ras-related protein Rab-21	3	2	0.898718	4.48536	5.18858	5.04843	5.49497	5.49294	5.13089	3.33194	5.311	5.69258	7.73274	5.81887	4.71061	4.52657	3.33194
sp|Q8CJ96|RASF8_MOUSE	Rassf8	RASF8_MOUSE Ras association domain-containing protein 8	3	2	1.06386	5.75796	6.08621	4.99873	4.36103	4.41936	5.14891	5.5843	4.7452	4.83558	3.80637	4.59025	4.05895	4.76888	5.5843
tr|Q0VBL3|Q0VBL3_MOUSE	Rbm15	Q0VBL3_MOUSE Protein Rbm15	3	2	0.918861	3.53451	4.12549	4.59013	5.60771	4.78737	5.01905	5.06468	5.25119	5.51082	4.72294	5.27516	5.47398	5.08818	5.06468
sp|O89086|RBM3_MOUSE	Rbm3	RBM3_MOUSE Putative RNA-binding protein 3	3	2	1.14755	4.84675	4.40759	6.13892	6.33952	5.24617	4.84874	3.80865	5.28905	4.17438	4.88398	4.09068	5.31201	5.79153	3.80865
sp|Q6QI06|RICTR_MOUSE	Rictor	RICTR_MOUSE Rapamycin-insensitive companion of mTOR	3	2	1.05013	5.04125	4.91667	4.84033	5.51185	5.56799	4.63591	4.9458	5.08496	5.20861	4.77485	4.92673	4.41227	4.72764	4.9458
sp|Q9CQ71|RFA3_MOUSE	Rpa3	RFA3_MOUSE Replication protein A 14 kDa subunit	3	2	1.00791	4.93532	5.06905	5.53719	4.57163	5.49758	4.91623	5.56224	4.39114	3.71298	5.20884	4.3935	5.83735	5.34081	5.56224
tr|Q5XJF6|Q5XJF6_MOUSE	Rpl10a	Q5XJF6_MOUSE Ribosomal protein	3	2	1.05125	4.37913	4.99367	4.35351	4.83152	5.06737	4.6923	4.79831	5.13624	4.86375	4.39077	4.81447	4.93777	4.48191	4.79831
sp|Q6NXI6|RPRD2_MOUSE	Rprd2	RPRD2_MOUSE Regulation of nuclear pre-mRNA domain-containing protein 2	3	2	1.82056	3.48186	3.49602	4.3464	5.04737	4.67295	27.364	3.5066	3.70633	3.77117	3.02833	3.51484	3.44135	3.39725	3.5066
sp|Q6ZWY3|RS27L_MOUSE	Rps27l	RS27L_MOUSE 40S ribosomal protein S27-like	3	2	0.799579	3.88485	3.99221	7.8681	4.07998	3.25258	3.28485	3.71277	5.80547	4.20087	10.3605	4.86133	4.31666	3.25658	3.71277
sp|Q8K0T0|RTN1_MOUSE	Rtn1	RTN1_MOUSE Reticulon-1	3	2	0.997954	4.23756	4.28157	5.2674	4.63817	6.1957	5.27375	5.90894	5.39812	4.07062	3.61191	3.43819	6.31041	5.67911	5.90894
sp|Q9CPR1|RWDD4_MOUSE	Rwdd4	RWDD4_MOUSE RWD domain-containing protein 4	3	2	1.00745	4.28911	5.30415	4.64103	4.90914	4.56982	5.22346	5.43168	4.77939	4.84721	4.57396	4.71422	4.91939	4.76784	5.43168
sp|Q6P8J2|SAT2_MOUSE	Sat2	SAT2_MOUSE Diamine acetyltransferase 2	3	2	0.870044	4.8999	5.93281	4.65788	3.50909	4.60347	4.39184	5.37763	5.19866	5.8936	4.77314	5.9059	5.38329	5.19751	5.37763
sp|Q4ACU6|SHAN3_MOUSE	Shank3	SHAN3_MOUSE SH3 and multiple ankyrin repeat domains protein 3	3	2	1.07479	4.56686	4.56809	5.04575	5.3301	5.4998	5.34429	5.08688	4.4666	5.19551	4.71584	5.31283	4.70195	4.66797	5.08688
sp|Q60520|SIN3A_MOUSE	Sin3a	SIN3A_MOUSE Paired amphipathic helix protein Sin3a	3	2	1.00235	4.7835	4.50524	4.28129	4.95304	5.37901	5.27945	5.16621	4.81136	5.0915	4.61283	5.60135	4.77636	5.26425	5.16621
sp|Q8K211|COPT1_MOUSE	Slc31a1	COPT1_MOUSE High affinity copper uptake protein 1	3	2	0.929396	3.99254	5.08944	4.49098	4.8891	4.87358	4.50028	4.94748	4.20104	5.92315	4.83664	5.64058	5.93927	5.12944	4.94748
sp|Q6X893|CTL1_MOUSE	Slc44a1	CTL1_MOUSE Choline transporter-like protein 1	3	2	1.10405	5.14508	5.07696	5.26232	6.01892	5.67003	5.31956	4.94955	4.74929	4.47237	4.45107	3.97475	5.61142	5.39379	4.94955
sp|P97471|SMAD4_MOUSE	Smad4	SMAD4_MOUSE Mothers against decapentaplegic homolog 4	3	2	1.09935	5.14565	5.63418	4.57369	5.3669	5.25735	5.68665	5.03914	4.61068	4.55223	4.14761	5.16341	4.52225	4.85346	5.03914
sp|Q9R0P4|SMAP_MOUSE	Smap	SMAP_MOUSE Small acidic protein	3	2	1.15355	5.20567	4.33837	4.58106	6.39229	6.29149	4.97538	4.83773	5.08602	4.82408	4.09401	4.61373	4.53472	4.6008	4.83773
sp|Q99JR8|SMRD2_MOUSE	Smarcd2	SMRD2_MOUSE SWI/SNF-related matrix-associated actin-dependent regulator of chromatin subfamily D member 2	3	2	0.886739	4.01655	4.33844	4.74394	4.88286	4.67421	4.43221	4.85965	5.68982	5.34202	5.51264	5.00572	5.34049	4.80058	4.85965
tr|E9QNA7|E9QNA7_MOUSE	Sorbs1	E9QNA7_MOUSE Sorbin and SH3 domain-containing protein 1	3	2	0.838456	4.19101	3.55332	3.84136	3.75373	5.03063	4.46716	4.65716	5.7632	4.2469	5.29264	4.7726	6.99674	5.52224	4.65716
tr|A3KGU5|A3KGU5_MOUSE	Sptan1	A3KGU5_MOUSE Spectrin alpha chain, non-erythrocytic 1	3	2	0.975656	4.9241	4.22173	4.97271	4.60915	5.53702	4.60983	4.60517	5.59379	4.53028	5.2007	4.62481	5.71294	4.5039	4.60517
sp|Q9JKK1|STX6_MOUSE	Stx6	STX6_MOUSE Syntaxin-6	3	2	1.2267	4.52412	4.56038	4.89644	6.04024	5.37645	5.14916	4.52643	4.11009	4.2823	3.90935	4.40396	4.50348	5.18929	4.52643
sp|Q64310|SURF4_MOUSE	Surf4	SURF4_MOUSE Surfeit locus protein 4	3	2	1.00165	7.14715	4.90112	7.59312	4.53882	4.31487	4.37303	3.91307	4.61436	4.47401	6.55438	4.50632	4.12674	4.47107	3.91307
sp|P70279|SURF6_MOUSE	Surf6	SURF6_MOUSE Surfeit locus protein 6	3	2	1.08996	4.80701	5.39676	4.3601	4.82624	5.73789	5.00482	4.89688	4.81324	5.6145	4.47987	4.79822	4.52494	4.46328	4.89688
sp|Q8C3S2|TNG6_MOUSE	Tango6	TNG6_MOUSE Transport and Golgi organization protein 6 homolog	3	2	0.948469	4.65066	5.11914	4.77314	4.50309	4.96084	4.97593	5.84443	4.83885	4.72307	4.72447	4.99584	5.1563	5.43488	5.84443
sp|Q8C4J7|TBL3_MOUSE	Tbl3	TBL3_MOUSE Transducin beta-like protein 3	3	2	1.06497	4.60298	5.04031	4.81174	5.05341	5.43617	4.98279	5.05601	5.48396	5.21742	4.74895	4.48251	1.81803	5.00366	5.05601
sp|Q3URQ0|TEX10_MOUSE	Tex10	TEX10_MOUSE Testis-expressed sequence 10 protein	3	2	0.925814	3.97926	4.38893	4.42734	5.32414	5.33159	4.66747	5.25482	5.08465	5.16374	5.02494	5.23617	5.35789	5.3111	5.25482
sp|Q3UR70|TGFA1_MOUSE	Tgfbrap1	TGFA1_MOUSE Transforming growth factor-beta receptor-associated protein 1	3	2	0.84581	4.17642	3.91085	3.74119	4.53653	5.08789	4.62293	5.34483	4.97714	5.08388	4.84951	4.85742	6.47364	6.43008	5.34483
sp|Q5U4D9|THOC6_MOUSE	Thoc6	THOC6_MOUSE THO complex subunit 6 homolog	3	2	0.910634	4.08856	3.8891	4.81308	5.84514	5.09738	4.90731	4.97875	4.63613	5.57517	5.12835	5.52335	5.0705	5.54397	4.97875
sp|Q9WTQ8|TIM23_MOUSE	Timm23	TIM23_MOUSE Mitochondrial import inner membrane translocase subunit Tim23	3	2	1.05287	4.55145	4.29563	5.30971	4.92721	5.45926	4.96178	5.17082	4.8804	5.33966	5.11207	5.15411	4.43666	4.94562	5.17082
sp|Q62441|TLE4_MOUSE	Tle4	TLE4_MOUSE Transducin-like enhancer protein 4	3	2	0.876045	4.35443	4.49437	3.97204	4.56222	4.98965	4.11084	5.24031	5.59805	5.66281	4.93844	5.28171	5.73749	4.94766	5.24031
sp|Q8BMD6|TM260_MOUSE	Tmem260	TM260_MOUSE Transmembrane protein 260	3	2	0.880375	4.62565	4.33953	3.66056	4.96353	5.37863	4.92083	5.02449	5.15931	5.88181	4.14371	5.79975	6.08549	5.39494	5.02449
sp|Q9DBS1|TMM43_MOUSE	Tmem43	TMM43_MOUSE Transmembrane protein 43	3	2	0.769846	3.71032	4.10684	4.32019	4.2168	4.20306	4.13522	5.90853	4.85129	4.6351	6.33721	4.34892	6.39733	7.53681	5.90853
sp|Q8BXN9|TM87A_MOUSE	Tmem87a	TM87A_MOUSE Transmembrane protein 87A	3	2	0.920755	4.27642	4.5415	4.81035	5.50568	5.1102	4.13994	5.13086	5.06562	4.88362	5.41303	4.52729	5.43818	5.5662	5.13086
sp|Q9D710|TMX2_MOUSE	Tmx2	TMX2_MOUSE Thioredoxin-related transmembrane protein 2	3	2	0.947762	7.06296	5.84429	5.13032	4.52539	4.02779	4.93456	5.36441	4.49031	5.67041	4.89113	5.69079	4.1644	6.26683	5.36441
sp|Q9CPQ3|TOM22_MOUSE	Tomm22	TOM22_MOUSE Mitochondrial import receptor subunit TOM22 homolog	3	2	1.04386	4.53049	4.82837	4.71158	5.70231	5.65226	4.85955	4.70119	5.25486	4.87332	4.33367	5.07613	5.24654	5.13132	4.70119
sp|Q9R0M5|TPK1_MOUSE	Tpk1	TPK1_MOUSE Thiamin pyrophosphokinase 1	3	2	0.879041	4.06431	4.96168	4.61885	4.72052	4.60881	4.80267	5.68876	4.8909	4.81443	5.2015	4.58401	5.37131	5.26363	5.68876
sp|Q91XB0|TREX1_MOUSE	Trex1	TREX1_MOUSE Three-prime repair exonuclease 1	3	2	0.905449	3.81364	4.24028	5.31043	3.84025	4.83814	4.2785	5.51172	5.17756	4.29353	4.08246	4.82626	5.65221	5.99402	5.51172
sp|Q9D0C4|TRM5_MOUSE	Trmt5	TRM5_MOUSE tRNA (guanine(37)-N1)-methyltransferase	3	2	0.993294	4.14982	4.69819	5.01856	4.65977	5.05035	5.05738	5.32772	4.68046	6.69014	4.5377	4.91794	4.45374	4.84285	5.32772
sp|Q9Z0P5|TWF2_MOUSE	Twf2	TWF2_MOUSE Twinfilin-2	3	2	1.29055	5.54953	5.28645	5.00257	7.18866	5.55879	5.34145	5.40831	4.06359	3.96184	2.96104	4.06429	4.42902	6.04143	5.40831
sp|Q6P5G6|UBXN7_MOUSE	Ubxn7	UBXN7_MOUSE UBX domain-containing protein 7	3	2	0.978684	5.01479	5.2155	4.10361	4.39886	4.38023	5.31566	4.87287	5.15059	5.80016	4.45782	5.45635	4.94452	4.74204	4.87287
tr|Q8C0K8|Q8C0K8_MOUSE	Uvrag	Q8C0K8_MOUSE Protein Uvrag	3	2	0.930003	4.35816	4.87022	4.42816	4.88434	4.90039	4.45382	5.59399	4.90682	5.01968	4.62531	4.679	5.5015	5.41912	5.59399
sp|Q9BCZ4|SELS_MOUSE	Vimp	SELS_MOUSE Selenoprotein S	3	2	1.11491	4.55397	5.31627	4.99266	5.24959	5.68376	4.78515	5.20707	5.0586	4.8324	3.96025	4.17072	4.31873	3.99645	5.20707
sp|Q8BN21|VRK2_MOUSE	Vrk2	VRK2_MOUSE Serine/threonine-protein kinase VRK2	3	2	0.878842	4.50934	4.84036	4.88577	4.92507	4.82534	4.4015	5.13822	4.7692	4.64846	4.78909	4.92809	5.5704	6.15358	5.13822
tr|Q91XH6|Q91XH6_MOUSE	Vti1b	Q91XH6_MOUSE Vesicle transport through interaction with t-SNAREs 1B homolog	3	2	1.04729	4.49902	4.73288	6.06676	5.22434	4.53519	5.08102	4.98084	4.58453	4.63137	5.44057	4.91856	4.60578	4.51008	4.98084
sp|Q9CYK1|SYWM_MOUSE	Wars2	SYWM_MOUSE Tryptophan--tRNA ligase, mitochondrial	3	2	0.852658	3.6715	3.81304	4.07834	4.98908	4.96649	4.92106	4.82699	4.75166	5.67784	5.59936	5.69587	5.49562	6.47211	4.82699
sp|P70315|WASP_MOUSE	Was	WASP_MOUSE Wiskott-Aldrich syndrome protein homolog	3	2	0.957693	4.52206	3.89017	5.77533	5.3173	5.63728	3.97772	5.47042	5.3748	4.23763	3.58041	4.21754	5.3086	7.04738	5.47042
sp|Q9CYF5|WBS16_MOUSE	Wbscr16	WBS16_MOUSE Williams-Beuren syndrome chromosomal region 16 protein homolog	3	2	1.08624	4.53714	5.13591	4.42646	5.14262	5.50217	5.21794	4.83429	4.7209	5.16186	4.98628	4.75168	4.11515	4.4497	4.83429
sp|P56695|WFS1_MOUSE	Wfs1	WFS1_MOUSE Wolframin	3	2	1.32997	6.20231	6.07034	4.85617	6.76838	6.75166	4.84209	5.62479	3.85614	4.93826	3.59921	4.17877	3.444	4.47555	5.62479
sp|Q6P2L6|NSD3_MOUSE	Whsc1l1	NSD3_MOUSE Histone-lysine N-methyltransferase NSD3	3	2	1.07237	4.72688	5.51463	4.92495	4.85304	5.23929	4.8134	5.76384	5.05547	4.82998	4.41886	5.27638	4.89836	4.13566	5.76384
sp|Q9CQW1|YKT6_MOUSE	Ykt6	YKT6_MOUSE Synaptobrevin homolog YKT6	3	2	0.930838	4.78526	5.39392	5.32855	4.64207	3.84781	4.59845	5.42723	4.66861	5.45095	4.78737	5.17129	4.68812	5.58696	5.42723
sp|O88878|ZFAN5_MOUSE	Zfand5	ZFAN5_MOUSE AN1-type zinc finger protein 5	3	2	1.11339	4.0711	4.32914	3.44513	6.52164	6.60904	7.21347	4.56858	5.1362	5.29348	4.52478	5.04128	4.86441	4.22258	4.56858
sp|Q8BWQ6|CP062_MOUSE		CP062_MOUSE UPF0505 protein C16orf62 homolog	4	2	1.04883	4.72451	4.94735	4.94535	5.40482	5.39929	4.50616	4.85782	4.55067	5.25851	5.058	4.76755	4.80044	4.44334	4.85782
tr|J3QN89|J3QN89_MOUSE	Aamp	J3QN89_MOUSE Protein Aamp	4	2	1.29119	6.02606	5.32918	5.2037	5.40668	5.76508	6.20916	4.73443	4.88379	4.27678	4.08246	4.61838	4.22583	4.22426	4.73443
tr|A1BN54|A1BN54_MOUSE	Actn1	A1BN54_MOUSE Alpha actinin 1a	4	2	1.19381	6.41715	4.82387	3.54314	6.9863	6.92835	5.55252	5.18249	4.84513	4.18666	3.86946	3.82329	5.41555	6.13279	5.18249
sp|Q9D0L4|ADCK1_MOUSE	Adck1	ADCK1_MOUSE Uncharacterized aarF domain-containing protein kinase 1	4	2	1.12889	5.40947	4.18991	4.45119	6.1484	6.83404	4.79258	4.95478	4.59603	5.057	4.22387	4.91359	4.17553	4.94313	4.95478
sp|Q9D8S3|ARFG3_MOUSE	Arfgap3	ARFG3_MOUSE ADP-ribosylation factor GTPase-activating protein 3	4	2	1.01005	4.45065	5.21681	4.5778	5.06269	5.30917	4.82932	4.94626	4.99022	4.34823	4.47179	4.54306	6.1279	5.33454	4.94626
sp|A6X8Z5|RHG31_MOUSE	Arhgap31	RHG31_MOUSE Rho GTPase-activating protein 31	4	2	0.982386	4.65723	4.60536	4.3146	5.01187	5.6216	5.00245	5.24973	4.81968	4.97092	5.06642	4.87629	5.16398	5.36702	5.24973
sp|Q61024|ASNS_MOUSE	Asns	ASNS_MOUSE Asparagine synthetase [glutamine-hydrolyzing]	4	2	2.99606	17.9763	4.41356	3.69163	15.8169	15.1012	2.34624	6.07259	5.46849	1.45823	0.841575	1.01946	3.34332	1.09636	6.07259
sp|Q91YY4|ATPF2_MOUSE	Atpaf2	ATPF2_MOUSE ATP synthase mitochondrial F1 complex assembly factor 2	4	2	0.796571	3.62733	4.14769	3.58475	4.71942	4.42096	5.5599	4.839	5.80589	5.11364	5.37406	6.85695	6.19352	5.48175	4.839
sp|Q8CI61|BAG4_MOUSE	Bag4	BAG4_MOUSE BAG family molecular chaperone regulator 4	4	2	1.04413	4.73313	4.76534	4.63194	5.20106	5.42024	4.92124	4.7186	5.13627	4.50718	4.68749	4.31763	5.33049	4.48026	4.7186
sp|Q9R069|BCAM_MOUSE	Bcam	BCAM_MOUSE Basal cell adhesion molecule	4	2	1.05572	4.92117	4.86041	4.39581	5.71256	6.129	4.5608	5.11026	4.8649	4.41226	4.34118	4.36354	5.46094	5.11824	5.11026
sp|Q8R015|BL1S5_MOUSE	Bloc1s5	BL1S5_MOUSE Biogenesis of lysosome-related organelles complex 1 subunit 5	4	2	0.960373	4.47478	4.81899	5.38481	4.464	4.67742	4.63955	5.53721	4.22823	5.18172	4.51408	5.38163	4.74766	5.87312	5.53721
sp|O08532|CA2D1_MOUSE	Cacna2d1	CA2D1_MOUSE Voltage-dependent calcium channel subunit alpha-2/delta-1	4	2	1.43863	7.52147	5.35342	4.46359	7.23547	7.13347	5.57816	4.67899	4.19437	4.65414	3.62133	4.04763	4.67694	4.05892	4.67899
tr|D3Z5G7|D3Z5G7_MOUSE	Ces1b	D3Z5G7_MOUSE Protein Ces1b	4	2	1.33475	5.40981	5.57049	8.43067	6.50049	5.83556	5.75615	5.39724	4.00075	4.96041	2.90118	4.14833	5.42483	5.39412	5.39724
sp|Q3UMW8|CLN5_MOUSE	Cln5	CLN5_MOUSE Ceroid-lipofuscinosis neuronal protein 5 homolog	4	2	1.31009	5.2435	5.32858	5.11514	6.02907	6.50233	6.82423	4.63298	4.61921	3.948	3.89185	3.99962	4.12907	4.17517	4.63298
sp|Q8BXA5|CLP1L_MOUSE	Clptm1l	CLP1L_MOUSE Cleft lip and palate transmembrane protein 1-like protein	4	2	1.13678	4.54927	5.37187	8.78101	5.12814	3.72865	3.89017	5.25198	4.47937	4.30135	4.42141	4.01717	4.97914	4.27891	5.25198
sp|Q8BQ47|CNPY4_MOUSE	Cnpy4	CNPY4_MOUSE Protein canopy homolog 4	4	2	0.672338	4.54982	3.91711	3.52757	4.07796	4.43601	4.11052	4.88215	5.97749	6.12645	7.4565	6.83133	4.93125	5.9753	4.88215
sp|Q62507|COCH_MOUSE	Coch	COCH_MOUSE Cochlin	4	2	1.37715	7.63596	5.26866	3.23288	7.00831	8.82781	4.63321	5.06783	4.12812	4.30519	3.30885	4.82287	3.79088	4.25009	5.06783
sp|Q9CZ04|CSN7A_MOUSE	Cops7a	CSN7A_MOUSE COP9 signalosome complex subunit 7a	4	2	1.06463	5.03328	5.34777	5.54749	5.27672	4.84167	4.68814	5.24671	4.32218	5.84497	4.58065	4.71654	4.79936	5.21827	5.24671
sp|Q8BIQ5|CSTF2_MOUSE	Cstf2	CSTF2_MOUSE Cleavage stimulation factor subunit 2	4	2	1.10045	5.28303	5.23138	4.71996	5.37341	5.67466	5.21471	5.12713	4.68175	4.56504	4.38254	4.85057	4.87485	4.7566	5.12713
sp|Q9DB73|NB5R1_MOUSE	Cyb5r1	NB5R1_MOUSE NADH-cytochrome b5 reductase 1	4	2	1.26208	6.64807	5.21576	4.44276	6.566	6.79809	4.58806	5.29308	4.49555	4.23781	4.6031	3.72082	3.87587	4.02845	5.29308
sp|Q8K4L0|DDX54_MOUSE	Ddx54	DDX54_MOUSE ATP-dependent RNA helicase DDX54	4	2	0.993094	4.07718	4.5537	3.67354	5.66699	5.51995	5.04002	5.59868	4.82492	5.1118	4.86255	4.64314	4.19059	4.61645	5.59868
sp|Q6TXD4|DNMBP_MOUSE	Dnmbp	DNMBP_MOUSE Dynamin-binding protein	4	2	0.931019	4.24227	4.33353	3.97686	4.91859	5.12581	5.46119	5.29803	4.70428	6.19238	4.9787	4.96448	5.10998	5.30549	5.29803
tr|E9PWE8|E9PWE8_MOUSE	Dpysl3	E9PWE8_MOUSE Dihydropyrimidinase-related protein 3	4	2	1.02245	4.71326	4.96661	4.37946	5.29367	5.18017	5.39185	4.99626	4.89139	5.4964	4.8085	5.07968	4.91585	5.13807	4.99626
sp|P49135|ERCC3_MOUSE	Ercc3	ERCC3_MOUSE TFIIH basal transcription factor complex helicase XPB subunit	4	2	1.01504	4.75144	4.35969	3.71188	5.08412	5.91382	5.31111	5.28426	4.75866	5.23215	4.64701	5.02689	5.18232	5.64087	5.28426
sp|Q91VU0|FAM3C_MOUSE	Fam3c	FAM3C_MOUSE Protein FAM3C	4	2	1.11407	5.68289	5.90522	4.49434	5.40701	4.91233	4.2234	5.4508	4.74038	4.27176	3.57192	4.59925	4.87888	5.34215	5.4508
sp|Q05685|FOLR2_MOUSE	Folr2	FOLR2_MOUSE Folate receptor beta	4	2	0.913875	4.44755	4.43335	5.48227	4.17253	3.88773	4.2331	5.32971	5.34601	4.87257	3.08918	4.54853	5.43416	5.31513	5.32971
sp|Q8CHY6|P66A_MOUSE	Gatad2a	P66A_MOUSE Transcriptional repressor p66 alpha	4	2	1.14831	4.1735	4.61977	4.93092	5.36944	5.47768	5.70688	4.94343	4.81589	4.19617	3.97358	4.55379	4.47271	4.88404	4.94343
sp|Q99MR1|PERQ1_MOUSE	Gigyf1	PERQ1_MOUSE PERQ amino acid-rich with GYF domain-containing protein 1	4	2	0.993196	4.93359	4.86004	4.14026	5.15344	5.16062	5.41071	5.03116	4.73599	5.52921	4.24019	5.00354	5.11931	5.13065	5.03116
sp|P51655|GPC4_MOUSE	Gpc4	GPC4_MOUSE Glypican-4	4	2	0.827614	3.70369	4.04081	3.84404	5.68403	4.93091	4.83405	4.71948	4.99947	5.69852	4.58414	5.06859	6.74108	6.65857	4.71948
sp|P46412|GPX3_MOUSE	Gpx3	GPX3_MOUSE Glutathione peroxidase 3	4	2	1.10504	5.27107	5.31995	4.19838	6.93852	6.68424	4.94422	5.05828	4.85083	5.12555	4.75074	4.24947	4.54789	3.63314	5.05828
sp|O35387|HAX1_MOUSE	Hax1	HAX1_MOUSE HCLS1-associated protein X-1	4	2	0.997889	3.5409	5.37816	4.20816	4.89965	4.76885	5.88027	5.29919	4.21093	5.4501	4.6459	5.62603	4.49623	5.34964	5.29919
sp|Q9CPS6|HINT3_MOUSE	Hint3	HINT3_MOUSE Histidine triad nucleotide-binding protein 3	4	2	0.961155	4.90582	5.36945	3.96165	4.63351	5.26085	6.01167	5.42777	5.13228	5.20882	4.24107	4.56235	5.84513	5.17323	5.42777
sp|Q7TPD0|INT3_MOUSE	Ints3	INT3_MOUSE Integrator complex subunit 3	4	2	1.01619	7.30709	5.65907	5.9647	3.31122	4.59657	4.35144	4.59207	5.5856	3.38797	3.94652	6.22834	5.78841	5.22338	4.59207
sp|Q91YE6|IPO9_MOUSE	Ipo9	IPO9_MOUSE Importin-9	4	2	1.10205	6.40363	6.31046	5.78095	4.14762	5.37852	4.99782	5.0065	4.54509	5.22105	4.73042	4.48542	4.53805	4.58432	5.0065
tr|B8JK39|B8JK39_MOUSE	Itga9	B8JK39_MOUSE Protein Itga9	4	2	1.08083	4.97599	4.48118	5.38096	5.04094	5.52796	5.16731	4.99561	4.91227	4.97657	4.39866	5.01079	4.42231	4.70169	4.99561
sp|Q3V384|LACE1_MOUSE	Lace1	LACE1_MOUSE Lactation elevated protein 1	4	2	1.04134	3.9786	5.04808	4.35458	5.71617	5.27501	5.68638	4.44993	4.95405	5.03557	6.06205	4.83542	4.5416	4.41099	4.44993
sp|Q61001|LAMA5_MOUSE	Lama5	LAMA5_MOUSE Laminin subunit alpha-5	4	2	2.09006	10.98	11.5784	4.64249	4.09655	4.06121	4.66196	4.25574	4.48593	2.3257	2.9775	3.09294	2.6274	3.40478	4.25574
sp|Q8K215|LYRM4_MOUSE	Lyrm4	LYRM4_MOUSE LYR motif-containing protein 4	4	2	1.01565	3.69114	5.07774	4.38105	5.42018	4.7295	5.78141	4.7305	5.60374	4.62638	4.81653	4.80622	5.82481	4.11675	4.7305
sp|P98064|MASP1_MOUSE	Masp1	MASP1_MOUSE Mannan-binding lectin serine protease 1	4	2	1.30045	7.04829	6.29582	5.742	5.57103	6.2861	4.85396	5.19347	4.43544	4.18483	3.16738	3.82042	3.845	4.25316	5.19347
sp|Q9Z2L6|MINP1_MOUSE	Minpp1	MINP1_MOUSE Multiple inositol polyphosphate phosphatase 1	4	2	1.01646	5.21698	4.39751	4.28557	4.91187	6.31245	5.0083	4.80788	4.97139	5.10916	5.6931	4.48753	5.3529	5.30009	4.80788
sp|Q99N95|RM03_MOUSE	Mrpl3	RM03_MOUSE 39S ribosomal protein L3, mitochondrial	4	2	0.962191	3.82367	4.6894	4.2875	4.7474	5.3546	4.99697	5.1684	4.63849	5.48086	5.05549	5.32945	4.59287	5.24383	5.1684
sp|A6H5Y3|METH_MOUSE	Mtr	METH_MOUSE Methionine synthase	4	2	0.943577	4.76974	5.6157	4.74021	4.65807	5.02283	4.43499	5.79252	5.12915	4.72906	4.67711	4.5278	4.80802	5.19069	5.79252
sp|Q78HU3|MB12A_MOUSE	Mvb12a	MB12A_MOUSE Multivesicular body subunit 12A	4	2	1.04195	5.06577	5.2258	5.86104	4.5404	5.68086	4.31445	4.76863	4.87227	5.00634	4.42881	4.47678	4.49556	5.10801	4.76863
sp|Q9QY06-3|MYO9B_MOUSE	Myo9b	MYO9B_MOUSE Isoform 3 of Unconventional myosin-IXb	4	2	0.999935	4.72264	4.53565	6.51089	4.0949	5.49787	4.40737	6.10805	5.38698	4.19103	4.65946	3.91134	5.76719	5.89954	6.10805
sp|Q9Z0J0|NPC2_MOUSE	Npc2	NPC2_MOUSE Epididymal secretory protein E1	4	2	1.0033	4.76507	5.24248	4.66618	5.53721	5.59896	5.36443	3.91733	5.28927	4.88411	6.25927	3.80685	5.31448	5.4581	3.91733
sp|Q8R480|NUP85_MOUSE	Nup85	NUP85_MOUSE Nuclear pore complex protein Nup85	4	2	0.960838	4.35661	4.61697	3.93868	4.75563	4.78408	4.94929	5.34277	5.10915	5.56059	5.18518	5.09053	4.63829	4.81258	5.34277
sp|Q8BFQ8|PDDC1_MOUSE	Pddc1	PDDC1_MOUSE Parkinson disease 7 domain-containing protein 1	4	2	1.21233	4.86923	5.86671	6.75171	5.47197	5.20756	5.18656	4.72727	4.15337	4.36282	4.22799	4.64717	4.30073	4.86622	4.72727
sp|Q9D0K1|PEX13_MOUSE	Pex13	PEX13_MOUSE Peroxisomal membrane protein PEX13	4	2	0.938777	4.07784	3.85831	4.33829	4.26268	5.15074	5.8664	4.4721	4.63651	5.21328	5.67827	4.20974	5.9947	4.87636	4.4721
sp|P70265|F262_MOUSE	Pfkfb2	F262_MOUSE 6-phosphofructo-2-kinase/fructose-2,6-bisphosphatase 2	4	2	1.02162	4.61882	5.46281	5.19983	4.9012	5.09861	4.53607	5.83985	5.48593	4.64568	3.76703	4.06621	4.4008	5.42479	5.83985
sp|Q8R1K4|AT2L2_MOUSE	Phykpl	AT2L2_MOUSE 5-phosphohydroxy-L-lysine phospho-lyase	4	2	1.03895	4.75541	5.36816	5.76398	4.81269	5.20857	5.47012	5.02495	5.2432	4.18115	4.97958	4.39587	5.25561	5.32064	5.02495
sp|Q9D1G2|PMVK_MOUSE	Pmvk	PMVK_MOUSE Phosphomevalonate kinase	4	2	1.36909	10.4654	9.18417	8.64279	4.34048	5.0181	3.53597	4.99956	5.20108	4.92363	3.45966	4.06485	2.73637	3.04382	4.99956
tr|B2RXQ2|B2RXQ2_MOUSE	Ppfia1	B2RXQ2_MOUSE Ppfia1 protein	4	2	1.05512	4.63085	5.12464	4.59319	5.82047	5.0967	4.75536	5.59564	4.83007	4.81901	3.57543	4.57388	4.81609	4.69309	5.59564
sp|A2AR02|PPIG_MOUSE	Ppig	PPIG_MOUSE Peptidyl-prolyl cis-trans isomerase G	4	2	1.1252	4.82937	4.8827	4.26582	5.52249	6.23138	5.26104	4.77743	5.25221	4.82364	4.18818	4.15784	5.11669	4.53311	4.77743
sp|Q9D6L8|PPIL3_MOUSE	Ppil3	PPIL3_MOUSE Peptidyl-prolyl cis-trans isomerase-like 3	4	2	1.02026	5.01415	4.52171	4.67612	5.28016	5.5453	5.3338	4.8622	4.81879	4.77635	4.73516	4.96382	4.94522	5.56523	4.8622
sp|P18052|PTPRA_MOUSE	Ptpra	PTPRA_MOUSE Receptor-type tyrosine-protein phosphatase alpha	4	2	1.00108	3.74149	5.53349	4.35212	6.13732	4.56191	5.60443	4.53452	4.56917	5.1683	4.66517	5.01509	5.69382	5.91575	4.53452
sp|O35963|RB33B_MOUSE	Rab33b	RB33B_MOUSE Ras-related protein Rab-33B	4	2	1.03797	5.27203	4.958	4.82461	4.99309	5.53901	4.32048	5.16425	5.03908	4.10656	4.96528	4.19587	5.26578	4.33384	5.16425
sp|O54916|REPS1_MOUSE	Reps1	REPS1_MOUSE RalBP1-associated Eps domain-containing protein 1	4	2	1.11734	5.267	5.34607	5.36913	5.32934	4.99964	4.93574	4.88613	4.88481	5.01837	4.48686	4.7716	4.32774	5.04052	4.88613
sp|P62900|RL31_MOUSE	Rpl31	RL31_MOUSE 60S ribosomal protein L31	4	2	1.11671	10.7604	5.37166	6.69401	4.50473	5.14775	3.98766	3.1664	4.84407	4.04092	5.84425	4.3065	4.18242	4.50111	3.1664
sp|Q8BSK8|KS6B1_MOUSE	Rps6kb1	KS6B1_MOUSE Ribosomal protein S6 kinase beta-1	4	2	0.983352	4.35562	5.39062	4.10725	5.42607	4.53703	5.57035	5.47981	5.36874	5.51077	4.35278	4.84708	5.3041	5.39138	5.47981
sp|Q9D1C9|RRP7A_MOUSE	Rrp7a	RRP7A_MOUSE Ribosomal RNA-processing protein 7 homolog A	4	2	1.0776	4.69648	5.32711	4.29846	5.08424	6.04776	4.88799	5.05776	5.0825	4.30383	4.88376	4.951	5.12091	4.44595	5.05776
sp|P31532|SAA4_MOUSE	Saa4	SAA4_MOUSE Serum amyloid A-4 protein	4	2	0.799485	1.75748	4.12048	3.30986	2.72899	3.2167	4.30207	8.16517	3.87889	3.21419	2.2755	3.26657	15.5991	5.2001	8.16517
sp|Q80YR5|SAFB2_MOUSE	Safb2	SAFB2_MOUSE Scaffold attachment factor B2	4	2	0.993133	4.48838	4.7697	4.09005	5.36356	5.26694	5.19439	4.91035	4.76877	6.00843	4.40043	5.59621	4.79621	5.16669	4.91035
sp|Q8K190|SMDC1_MOUSE	Saysd1	SMDC1_MOUSE SAYSvFN domain-containing protein 1	4	2	1.06096	6.84876	4.684	4.26991	5.12413	5.34614	4.95249	5.12407	5.15454	4.98534	4.95851	5.4198	4.63583	5.41936	5.12407
sp|Q9DCT5|SDF2_MOUSE	Sdf2	SDF2_MOUSE Stromal cell-derived factor 2	4	2	0.994541	5.67912	4.28538	4.2599	5.06056	6.68356	4.86827	5.83658	4.35472	4.73502	5.34564	4.81342	4.87225	5.7527	5.83658
sp|Q00898|A1AT5_MOUSE	Serpina1e	A1AT5_MOUSE Alpha-1-antitrypsin 1-5	4	2	2.1497	9.052	7.20328	5.91864	8.24779	4.7527	2.45217	5.09381	5.47899	3.53043	0.798827	3.41788	0.71127	0.499999	5.09381
tr|Q9D1F9|Q9D1F9_MOUSE	Slc37a4	Q9D1F9_MOUSE Protein Slc37a4	4	2	1.02146	4.22006	5.60838	4.55737	4.93781	5.14708	5.20943	5.15577	5.08488	4.79122	5.27291	4.40518	5.24056	4.57121	5.15577
sp|P52019|ERG1_MOUSE	Sqle	ERG1_MOUSE Squalene monooxygenase	4	2	1.38574	11.5184	9.87763	10.0179	3.03676	3.63098	3.03441	6.36441	4.91588	7.1689	0.888594	3.84261	1.24652	1.31853	6.36441
tr|G5E8T3|G5E8T3_MOUSE	Srp19	G5E8T3_MOUSE Signal recognition particle 19 kDa protein	4	2	0.971083	5.71861	4.88296	4.80424	4.06169	4.37541	4.34379	4.89669	5.0281	4.98737	4.75493	5.07731	4.96943	4.24074	4.89669
sp|O35638|STAG2_MOUSE	Stag2	STAG2_MOUSE Cohesin subunit SA-2	4	2	1.0471	3.90172	4.46167	3.78646	6.28526	5.15171	5.74142	5.36399	4.45914	6.05462	4.33143	4.80728	4.6281	4.97353	5.36399
sp|P58802|TB10A_MOUSE	Tbc1d10a	TB10A_MOUSE TBC1 domain family member 10A	4	2	1.00411	4.27314	4.28739	4.91163	4.96661	5.36758	4.97708	5.22058	4.80721	6.43294	4.50193	5.70189	5.06305	4.50487	5.22058
sp|Q62219|TGFI1_MOUSE	Tgfb1i1	TGFI1_MOUSE Transforming growth factor beta-1-induced transcript 1 protein	4	2	1.02363	5.29218	4.07621	4.12893	5.75128	6.42015	5.26861	4.74293	5.62113	5.03995	4.75659	4.60769	5.55561	5.15113	4.74293
sp|Q8BRH0|TMTC3_MOUSE	Tmtc3	TMTC3_MOUSE Transmembrane and TPR repeat-containing protein 3	4	2	0.936201	3.07131	4.13921	3.62461	5.88884	4.83449	5.14692	5.3825	4.95307	5.33798	5.43564	4.78523	4.73989	4.62642	5.3825
sp|Q91V04|TRAM1_MOUSE	Tram1	TRAM1_MOUSE Translocating chain-associated membrane protein 1	4	2	1.45046	4.90576	6.86578	8.53853	6.2274	4.599	3.65047	4.48813	4.44618	3.9715	3.88065	4.56865	3.55343	4.22145	4.48813
sp|Q9ESN6|TRIM2_MOUSE	Trim2	TRIM2_MOUSE Tripartite motif-containing protein 2	4	2	0.841271	3.2802	4.06165	4.28854	5.22498	4.96341	4.8103	5.23581	5.00649	4.49859	5.34545	4.16753	5.4063	7.1946	5.23581
sp|Q9CQ80|VPS25_MOUSE	Vps25	VPS25_MOUSE Vacuolar protein-sorting-associated protein 25	4	2	0.86872	4.45895	4.83977	4.25741	4.88969	4.61239	4.41835	5.23923	5.06557	5.44191	4.58836	5.17316	5.87237	5.33919	5.23923
sp|Q8R105|VP37C_MOUSE	Vps37c	VP37C_MOUSE Vacuolar protein sorting-associated protein 37C	4	2	1.06057	4.60888	5.47164	4.58128	5.27791	5.21651	4.83486	5.45368	4.71168	4.76394	4.18419	4.90359	4.49103	3.77862	5.45368
tr|Q8BGM4|Q8BGM4_MOUSE	Wbscr27	Q8BGM4_MOUSE Protein Wbscr27	4	2	0.865416	4.31432	5.17259	4.84627	4.80233	5.08463	4.61777	4.78048	5.56675	5.24226	5.40528	4.51573	6.05238	6.25812	4.78048
sp|P23950|TISB_MOUSE	Zfp36l1	TISB_MOUSE Zinc finger protein 36, C3H1 type-like 1	4	2	1.63256	5.60352	5.46258	5.81014	9.15106	7.32214	7.77013	4.91107	4.03739	4.74571	3.23199	3.17076	3.7916	4.05779	4.91107
sp|P08680|HEM0_MOUSE	Alas2	HEM0_MOUSE 5-aminolevulinate synthase, erythroid-specific, mitochondrial	5	2	1.1979	6.25793	6.57513	5.64598	6.46738	5.9229	4.92531	4.97089	4.56791	3.79498	4.19192	4.50651	4.40055	2.68307	4.97089
sp|P04441-2|HG2A_MOUSE	Cd74	HG2A_MOUSE Isoform Short of H-2 class II histocompatibility antigen gamma chain	5	2	1.01921	5.24231	4.2716	8.20836	5.44991	5.54445	4.54032	5.29955	5.60561	3.58992	2.36789	5.72991	5.16568	6.80543	5.29955
sp|Q9JM96|BORG4_MOUSE	Cdc42ep4	BORG4_MOUSE Cdc42 effector protein 4	5	2	1.24666	4.93182	5.62691	5.4812	6.20378	5.58124	5.92766	5.17515	4.3166	5.05568	3.60948	4.75951	3.88769	4.65513	5.17515
sp|Q99KN2|CIAO1_MOUSE	Ciao1	CIAO1_MOUSE Probable cytosolic iron-sulfur protein assembly protein CIAO1	5	2	0.892617	3.99815	5.91566	5.2833	5.60618	3.81151	5.8269	3.73423	5.6042	8.01234	4.83181	6.58411	5.30857	7.0561	3.73423
tr|Z4YLI8|Z4YLI8_MOUSE	Cluh	Z4YLI8_MOUSE Clustered mitochondria protein homolog	5	2	1.1139	4.09488	4.8884	4.40327	5.6878	5.75552	5.96018	4.93703	4.88471	5.46686	5.01514	4.31598	4.00655	4.36654	4.93703
sp|P63154|CRNL1_MOUSE	Crnkl1	CRNL1_MOUSE Crooked neck-like protein 1	5	2	1.01604	4.81779	4.65404	4.89994	5.0558	5.49164	4.65044	5.03666	4.97972	5.12371	4.60483	4.7402	5.27425	4.67512	5.03666
tr|Q80T06|Q80T06_MOUSE	Eef1d	Q80T06_MOUSE Elongation factor 1-delta	5	2	1.0378	3.95117	4.80955	6.28364	6.88128	3.97269	4.57023	4.49644	4.52407	5.78531	4.61269	4.70805	4.81377	4.45979	4.49644
sp|Q9CR59|G45IP_MOUSE	Gadd45gip1	G45IP_MOUSE Growth arrest and DNA damage-inducible proteins-interacting protein 1	5	2	0.98961	4.15071	4.85982	4.26864	4.77311	5.16777	5.41702	4.94094	5.08532	5.44067	4.605	4.80388	4.81565	5.09969	4.94094
sp|Q9CR41|HYPK_MOUSE	Hypk	HYPK_MOUSE Huntingtin-interacting protein K	5	2	1.09341	4.93778	5.23104	4.94722	5.30479	5.22117	5.46588	5.23935	4.76218	4.39056	4.78497	4.65859	4.33343	4.85992	5.23935
sp|O35345|IMA7_MOUSE	Kpna6	IMA7_MOUSE Importin subunit alpha-7	5	2	0.923626	4.99182	5.18359	5.09894	4.6808	4.55519	4.71146	4.63767	4.86959	5.0958	6.28652	5.2256	4.75193	4.48999	4.63767
sp|P57016|LAD1_MOUSE	Lad1	LAD1_MOUSE Ladinin-1	5	2	1.07241	4.33163	5.39028	3.32089	5.57693	5.72425	5.42583	5.80855	4.53202	5.44033	4.67065	4.9344	4.02007	3.24262	5.80855
sp|Q3UBZ5|MI4GD_MOUSE	Mif4gd	MI4GD_MOUSE MIF4G domain-containing protein	5	2	1.0672	5.33223	5.47265	5.05872	4.0115	4.87669	4.98264	5.08336	4.84173	4.45914	4.73149	4.60446	4.13075	4.3782	5.08336
sp|Q99N93|RM16_MOUSE	Mrpl16	RM16_MOUSE 39S ribosomal protein L16, mitochondrial	5	2	1.04966	3.93682	4.8522	4.08535	5.24313	5.06985	5.83062	5.09314	4.86904	5.46925	3.94988	4.6576	5.03352	5.3687	5.09314
sp|Q9D7N6|RM30_MOUSE	Mrpl30	RM30_MOUSE 39S ribosomal protein L30, mitochondrial	5	2	1.04217	4.62445	4.97792	5.18266	4.08657	4.97045	5.15428	5.10805	5.10031	5.41458	4.73485	4.42485	4.93764	4.70902	5.10805
sp|Q99N85|RT18A_MOUSE	Mrps18a	RT18A_MOUSE 28S ribosomal protein S18a, mitochondrial	5	2	1.04629	4.23061	5.21972	4.65971	5.29831	4.97228	5.09426	4.87527	4.87103	5.3316	5.09654	5.07074	4.62479	4.44428	4.87527
sp|Q9D110|MTHFS_MOUSE	Mthfs	MTHFS_MOUSE 5-formyltetrahydrofolate cyclo-ligase	5	2	0.896025	5.92923	4.66176	5.42249	3.77104	4.86716	4.528	4.39857	6.2372	3.892	6.13889	5.23217	4.52308	4.87261	4.39857
sp|Q9CQ48|NUDC2_MOUSE	Nudcd2	NUDC2_MOUSE NudC domain-containing protein 2	5	2	0.956443	4.85644	5.33482	5.57388	4.76776	4.72037	4.29691	5.00352	5.81315	4.31049	4.93342	3.7475	5.35691	5.30703	5.00352
sp|Q9EPC1|PARVA_MOUSE	Parva	PARVA_MOUSE Alpha-parvin	5	2	0.853996	3.63249	3.8888	3.73116	5.8532	4.95908	4.55644	4.7875	5.63685	5.27716	5.5738	5.24997	5.74812	4.77644	4.7875
sp|Q925B0|PAWR_MOUSE	Pawr	PAWR_MOUSE PRKC apoptosis WT1 regulator protein	5	2	1.12279	4.60216	4.89562	3.9186	5.42209	6.13111	5.88526	6.13735	4.41119	4.42771	3.43241	3.95171	4.20489	4.62045	6.13735
sp|Q66GT5|PTPM1_MOUSE	Ptpmt1	PTPM1_MOUSE Phosphatidylglycerophosphatase and protein-tyrosine phosphatase 1	5	2	1.02074	4.48339	4.28456	4.84813	4.8344	4.69924	5.30713	4.71306	4.52641	5.07536	5.26153	4.62883	5.76046	5.36362	4.71306
sp|P35831|PTN12_MOUSE	Ptpn12	PTN12_MOUSE Tyrosine-protein phosphatase non-receptor type 12	5	2	0.892473	4.48822	3.94513	4.69097	4.60671	5.84065	4.43605	4.64	5.819	4.96995	4.92272	4.3986	6.39592	5.78941	4.64
sp|Q9R1Z7|PTPS_MOUSE	Pts	PTPS_MOUSE 6-pyruvoyl tetrahydrobiopterin synthase	5	2	1.0409	4.62187	4.88603	6.04537	4.98519	5.67974	4.93488	4.9069	5.24146	4.21685	4.60003	4.09898	5.18148	5.10931	4.9069
sp|Q8R4X3|RBM12_MOUSE	Rbm12	RBM12_MOUSE RNA-binding protein 12	5	2	1.02577	4.66288	4.71356	4.27624	5.08022	5.25309	5.51736	4.9589	5.16727	5.61386	4.39937	5.33298	4.7039	5.08142	4.9589
sp|Q8BFU3|RN214_MOUSE	Rnf214	RN214_MOUSE RING finger protein 214	5	2	1.21643	5.0088	5.2971	4.61146	5.70124	6.31197	5.4147	5.65986	5.43012	3.29608	3.92873	4.18333	5.19167	4.39502	5.65986
sp|Q9CSU0|RPR1B_MOUSE	Rprd1b	RPR1B_MOUSE Regulation of nuclear pre-mRNA domain-containing protein 1B	5	2	1.13709	5.31923	5.08623	4.90168	5.19315	5.50352	5.41184	4.93984	4.74027	5.51445	4.33254	4.78098	4.26172	4.45445	4.93984
sp|Q91VW3|SH3L3_MOUSE	Sh3bgrl3	SH3L3_MOUSE SH3 domain-binding glutamic acid-rich-like protein 3	5	2	0.962805	5.37876	3.8775	6.1169	4.80674	5.65217	4.08805	4.80661	4.88682	4.05656	4.28763	4.73576	5.04301	7.15761	4.80661
sp|Q8C0T5|SI1L1_MOUSE	Sipa1l1	SI1L1_MOUSE Signal-induced proliferation-associated 1-like protein 1	5	2	0.841889	3.45916	3.83906	4.18299	4.633	4.87832	5.01603	4.87946	5.01009	5.98272	4.82715	5.69926	5.45609	5.76588	4.87946
sp|P61082|UBC12_MOUSE	Ube2m	UBC12_MOUSE NEDD8-conjugating enzyme Ubc12	5	2	0.943342	4.60009	4.48636	4.78476	4.85301	4.97005	4.62205	5.07567	5.71238	4.40363	5.59253	5.0361	5.05563	4.03474	5.07567
sp|Q80TR8|VPRBP_MOUSE	Vprbp	VPRBP_MOUSE Protein VPRBP	5	2	0.974637	4.08264	4.29372	3.93445	5.55428	5.2761	5.81054	4.72516	4.30247	5.89318	4.91193	5.45842	5.00955	4.90363	4.72516
sp|Q8R429|AT2A1_MOUSE	Atp2a1	AT2A1_MOUSE Sarcoplasmic/endoplasmic reticulum calcium ATPase 1	6	2	2.6339	21.7063	8.36891	1.64002	9.07249	1.58779	8.89013	14.3467	4.30675	2.16092	3.23137	0.265219	0.227058	0.137624	14.3467
sp|Q8CCN5|BCAS3_MOUSE	Bcas3	BCAS3_MOUSE Breast carcinoma-amplified sequence 3 homolog	6	2	0.952514	4.29565	5.4679	5.10149	4.61676	4.58494	4.62381	5.28872	4.90646	5.17415	5.13139	4.59582	4.88968	4.76859	5.28872
sp|Q8JZM7|CDC73_MOUSE	Cdc73	CDC73_MOUSE Parafibromin	6	2	1.3279	4.92418	5.24587	5.13544	6.29993	5.72152	5.81598	5.45487	4.34838	5.00627	3.1628	3.46063	4.28418	4.59298	5.45487
tr|Q3V2R3|Q3V2R3_MOUSE	Chn2	Q3V2R3_MOUSE Beta-chimaerin	6	2	0.839468	4.14109	4.51529	5.10206	4.55328	4.63187	4.27207	5.02654	4.7058	5.65626	5.91372	5.66137	5.29809	5.5334	5.02654
sp|Q9JKJ9|CP39A_MOUSE	Cyp39a1	CP39A_MOUSE 24-hydroxycholesterol 7-alpha-hydroxylase	6	2	1.55981	8.54456	4.9925	4.13128	8.16518	9.73711	6.38534	4.01299	4.98744	5.35242	4.38337	4.12839	2.57196	3.11403	4.01299
sp|P46656|ADX_MOUSE	Fdx1	ADX_MOUSE Adrenodoxin, mitochondrial	6	2	1.36749	8.67048	6.27113	7.07979	4.23257	4.76799	5.65309	3.34462	5.94237	3.79812	3.92126	5.25105	3.64043	3.82486	3.34462
sp|Q8BIL5|HOOK1_MOUSE	Hook1	HOOK1_MOUSE Protein Hook homolog 1	6	2	0.924952	4.17975	5.04267	4.18509	4.94715	4.83159	4.78876	5.59271	5.45156	5.63697	4.27469	5.18899	4.96456	4.65327	5.59271
sp|Q924L1|LTMD1_MOUSE	Letmd1	LTMD1_MOUSE LETM1 domain-containing protein 1	6	2	0.894569	3.56967	4.51383	4.5067	4.39747	3.81657	4.85481	5.20895	4.68215	6.91519	5.15592	5.89902	4.33193	4.37367	5.20895
sp|P97479|MYO7A_MOUSE	Myo7a	MYO7A_MOUSE Unconventional myosin-VIIa	6	2	1.0832	4.98998	4.88837	5.08688	5.18242	5.99591	5.07025	4.8488	5.278	4.58478	4.23492	4.674	5.13044	5.20806	4.8488
sp|Q8BJ48|NAGPA_MOUSE	Nagpa	NAGPA_MOUSE N-acetylglucosamine-1-phosphodiester alpha-N-acetylglucosaminidase	6	2	1.15463	4.88209	4.59958	3.93834	5.38809	6.34726	5.50003	5.40743	4.12279	4.62713	4.65793	4.2961	4.48744	4.55357	5.40743
sp|Q8CFI0|NED4L_MOUSE	Nedd4l	NED4L_MOUSE E3 ubiquitin-protein ligase NEDD4-like	6	2	0.937061	4.58365	4.469	3.66699	5.05184	5.27741	5.0499	5.08715	5.17118	5.82955	4.36638	4.80697	5.51588	5.18285	5.08715
sp|Q9D0K2|SCOT1_MOUSE	Oxct1	SCOT1_MOUSE Succinyl-CoA:3-ketoacid coenzyme A transferase 1, mitochondrial	6	2	1.60485	8.67803	4.80628	5.39454	7.94487	7.21097	5.84883	5.78128	4.36228	3.22489	3.27443	2.93697	3.67652	4.51553	5.78128
sp|Q9CZL5|PHS2_MOUSE	Pcbd2	PHS2_MOUSE Pterin-4-alpha-carbinolamine dehydratase 2	6	2	1.02728	4.76527	4.60236	4.64146	5.20429	4.9877	6.04947	4.91174	4.60537	5.37224	5.14138	5.09936	5.08441	4.63273	4.91174
sp|Q8R574|KPRB_MOUSE	Prpsap2	KPRB_MOUSE Phosphoribosyl pyrophosphate synthase-associated protein 2	6	2	0.9768	4.46964	5.40585	5.43125	4.69385	4.79518	5.03303	5.31409	5.08008	4.7742	4.84876	4.63053	5.3667	5.1124	5.31409
sp|Q5SFM8|RBM27_MOUSE	Rbm27	RBM27_MOUSE RNA-binding protein 27	6	2	1.05196	4.36466	4.90232	4.43137	5.30778	5.33562	5.35469	4.88089	4.54355	5.71015	4.42893	5.1038	4.2846	4.71608	4.88089
sp|P28661|SEPT4_MOUSE	Sept4	SEPT4_MOUSE Septin-4	6	2	1.11579	5.40416	4.44913	5.43828	5.26307	6.18308	4.81628	4.86602	5.27934	4.14331	4.54438	4.67714	5.25444	4.44994	4.86602
sp|P18419|SVS4_MOUSE	Svs4	SVS4_MOUSE Seminal vesicle secretory protein 4	6	2	7.43612	2.73467	1.35831	73.7741	1.0224	1.58715	1.48331	3.80188	6.84593	0.206612	0.281804	0.160266	0.074786	0.205027	3.80188
sp|Q9DBU0|TM9S1_MOUSE	Tm9sf1	TM9S1_MOUSE Transmembrane 9 superfamily member 1	6	2	1.00672	4.37744	4.47449	4.31198	4.89877	5.28645	5.78677	5.59543	4.43144	5.76432	3.65226	4.31437	6.29214	6.20279	5.59543
sp|Q8C4B4|U119B_MOUSE	Unc119b	U119B_MOUSE Protein unc-119 homolog B	6	2	1.09569	5.07813	4.82561	4.72583	5.4781	6.17106	5.15547	5.0727	5.3036	4.30259	4.14931	4.9033	5.12357	4.53824	5.0727
tr|A2AD03|A2AD03_MOUSE	Chm	A2AD03_MOUSE Rab proteins geranylgeranyltransferase component A 1	7	2	0.944581	5.99081	5.1644	5.49233	4.55877	4.68777	4.01916	5.20472	5.40723	5.20451	4.55968	5.06142	4.72146	5.68559	5.20472
sp|Q61419|CMAH_MOUSE	Cmah	CMAH_MOUSE Cytidine monophosphate-N-acetylneuraminic acid hydroxylase	7	2	1.2963	8.08784	6.39948	5.67746	5.27459	5.53268	4.64491	5.04014	4.493	4.57239	3.30606	4.71375	3.40881	3.91123	5.04014
sp|P42703|LIFR_MOUSE	Lifr	LIFR_MOUSE Leukemia inhibitory factor receptor	7	2	1.34757	6.21609	6.93914	5.74975	4.89019	4.29699	4.39562	5.14276	5.02379	4.46551	3.14785	4.22344	4.27348	2.73098	5.14276
sp|Q9QYF1|RDH11_MOUSE	Rdh11	RDH11_MOUSE Retinol dehydrogenase 11	7	2	1.73153	9.65367	7.66112	6.8842	7.57865	7.12654	5.60059	4.74111	5.26935	4.43425	2.70837	2.96706	2.47564	2.74161	4.74111
sp|P34884|MIF_MOUSE	Mif	MIF_MOUSE Macrophage migration inhibitory factor	8	2	1.2651	7.64767	5.65622	6.90752	4.90343	5.42957	5.09349	3.92802	5.5908	4.36339	5.19876	4.7764	1.94879	4.74037	3.92802
sp|P82198|BGH3_MOUSE	Tgfbi	BGH3_MOUSE Transforming growth factor-beta-induced protein ig-h3	8	2	1.59258	9.42729	5.58994	4.56713	8.34081	8.79605	4.29873	4.60071	4.99549	3.04917	3.01918	3.25427	3.70222	4.83137	4.60071
sp|Q6P8J7|KCRS_MOUSE	Ckmt2	KCRS_MOUSE Creatine kinase S-type, mitochondrial	9	2	1.56355	16.5215	3.40318	1.42095	10.9923	0.955605	6.66559	16.3508	5.59594	1.77171	5.52971	1.33052	2.43567	0.832095	16.3508
sp|A2AQ25|SKT_MOUSE	Skt	SKT_MOUSE Sickle tail protein	13	2	1.26869	5.99448	5.71291	5.87989	5.76783	6.16906	5.72158	4.99143	4.36347	3.93501	4.40177	4.2212	4.99279	4.50634	4.99143
sp|Q3USZ8|DIA1_MOUSE		DIA1_MOUSE Deleted in autism protein 1 homolog	1	3	0.919861	3.95072	4.79531	4.01465	4.86412	4.82076	4.9333	5.09209	4.6206	5.36711	3.91025	4.58547	5.95736	6.38327	5.09209
sp|Q922M7|ASHWN_MOUSE		ASHWN_MOUSE Ashwin	1	3	1.01118	4.28156	4.60703	4.92414	4.43416	5.01936	5.02282	5.39866	4.52434	5.22349	4.32182	4.89234	5.07845	5.33412	5.39866
sp|Q9CQT9|CT024_MOUSE		CT024_MOUSE Uncharacterized protein C20orf24 homolog	1	3	1.11126	4.55344	5.69941	4.48547	5.04927	5.35139	5.55825	4.96305	4.46254	5.28968	4.65461	4.53046	4.58297	4.85402	4.96305
sp|O89016|ABCD4_MOUSE	Abcd4	ABCD4_MOUSE ATP-binding cassette sub-family D member 4	1	3	1.34448	4.12187	6.14548	6.83353	8.49428	4.72745	3.61904	3.9365	3.71573	5.30127	4.63259	4.71786	3.67036	4.00528	3.9365
sp|Q8CFQ3|AQR_MOUSE	Aqr	AQR_MOUSE Intron-binding protein aquarius	1	3	1.0274	4.67636	4.54551	5.9798	5.3497	4.81669	4.22381	4.67208	4.94771	5.10574	5.15882	4.93548	4.7141	4.51412	4.67208
sp|Q811I0|ATPF1_MOUSE	Atpaf1	ATPF1_MOUSE ATP synthase mitochondrial F1 complex assembly factor 1	1	3	0.746527	3.39496	4.50653	4.14396	3.59451	3.68906	4.4107	6.18742	5.72966	6.07766	5.07687	5.49926	6.34997	6.51859	6.18742
sp|Q62192|CD180_MOUSE	Cd180	CD180_MOUSE CD180 antigen	1	3	0.941524	3.71863	2.96406	7.99871	3.89002	6.426	2.96811	4.71068	4.95242	4.67245	4.7526	4.85813	4.66471	7.10488	4.71068
sp|Q8VCN6|CD99_MOUSE	Cd99	CD99_MOUSE CD99 antigen	1	3	1.03774	1.3949	2.23339	2.5058	13.0474	6.25081	5.46864	5.84972	4.97655	5.2835	4.79046	3.32703	5.28998	5.39417	5.84972
sp|Q04899|CDK18_MOUSE	Cdk18	CDK18_MOUSE Cyclin-dependent kinase 18	1	3	0.851112	2.91912	3.9946	3.65999	5.70441	4.72254	4.70677	5.59075	4.99572	5.81607	5.05402	5.22455	5.82974	5.69161	5.59075
tr|Q9EQR4|Q9EQR4_MOUSE	Clca2	Q9EQR4_MOUSE Calcium-activated chloride channel regulator 2	1	3	0.737831	3.16256	2.70025	4.16875	4.18796	5.31952	3.35658	6.95068	4.74418	4.6727	4.69224	3.89779	6.46928	7.37684	6.95068
sp|P43025|TETN_MOUSE	Clec3b	TETN_MOUSE Tetranectin	1	3	1.04642	3.61201	3.95079	2.96392	6.4108	7.73145	6.19062	5.24417	5.75487	5.7039	3.81942	4.59935	4.50873	4.14784	5.24417
sp|Q9CQ02|COMD4_MOUSE	Commd4	COMD4_MOUSE COMM domain-containing protein 4	1	3	0.928616	3.778	5.01509	4.06176	5.47944	4.50291	4.66719	5.20114	5.52925	5.25087	4.90924	5.29214	4.88535	4.13928	5.20114
tr|B8JKU3|B8JKU3_MOUSE	Dennd5b	B8JKU3_MOUSE DENN domain-containing protein 5B (Fragment)	1	3	0.986922	4.86385	4.67722	5.30833	4.89777	6.44619	5.67301	3.13788	5.32462	5.66429	4.96217	5.43464	5.92897	5.85197	3.13788
tr|B0V2P5|B0V2P5_MOUSE	Dmxl2	B0V2P5_MOUSE DmX-like protein 2	1	3	0.943487	4.39847	5.12297	4.18881	4.98398	5.58935	5.60411	5.14817	5.17611	4.7846	4.80293	5.61825	5.62103	4.73528	5.14817
sp|Q9CR25|DPH2_MOUSE	Dph2	DPH2_MOUSE Diphthamide biosynthesis protein 2	1	3	1.01107	5.05573	4.95298	4.6241	4.16298	4.38113	4.84528	5.33954	4.76375	4.19138	4.96113	4.49377	4.96958	5.12488	5.33954
sp|P52795|EFNB1_MOUSE	Efnb1	EFNB1_MOUSE Ephrin-B1	1	3	0.9648	3.99923	4.56636	4.75043	5.58782	5.34063	5.20569	4.71136	5.2696	6.18984	5.00486	4.99816	4.63121	4.49565	4.71136
sp|O08856|ELL_MOUSE	Ell	ELL_MOUSE RNA polymerase II elongation factor ELL	1	3	0.964741	4.6457	4.59716	5.58102	4.60375	4.7922	4.3184	4.85609	4.93861	5.95656	5.13646	5.09121	5.1048	5.07556	4.85609
sp|O08811|ERCC2_MOUSE	Ercc2	ERCC2_MOUSE TFIIH basal transcription factor complex helicase XPD subunit	1	3	1.2787	5.61021	5.46484	5.49902	6.0269	5.27795	5.31429	3.66276	4.50717	5.13683	4.52512	4.90288	3.9738	5.16009	3.66276
sp|Q3USJ8|FCSD2_MOUSE	Fchsd2	FCSD2_MOUSE FCH and double SH3 domains protein 2	1	3	0.855036	3.70708	4.42234	4.90366	5.27347	4.86292	4.41911	5.0241	5.38106	5.01822	5.55752	5.52787	5.93229	5.70474	5.0241
sp|P03995|GFAP_MOUSE	Gfap	GFAP_MOUSE Glial fibrillary acidic protein	1	3	1.60332	5.74647	6.38836	6.14252	6.2727	6.78991	7.00503	5.38285	3.531	2.99611	3.10146	3.60229	3.26498	3.53919	5.38285
sp|Q60648|SAP3_MOUSE	Gm2a	SAP3_MOUSE Ganglioside GM2 activator	1	3	1.04964	4.68894	7.88148	3.85014	6.66839	4.09654	7.53478	4.83635	5.50281	4.1365	5.19583	4.45508	5.03634	5.49159	4.83635
sp|Q9ERL7|GMFG_MOUSE	Gmfg	GMFG_MOUSE Glia maturation factor gamma	1	3	0.875948	3.49793	3.62103	3.66693	6.38642	5.50518	4.74935	5.47893	5.25895	4.95272	4.7725	4.75953	5.67265	6.09521	5.47893
sp|Q9Z1E4|GYS1_MOUSE	Gys1	GYS1_MOUSE Glycogen [starch] synthase, muscle	1	3	0.995422	5.53791	6.10616	3.1425	5.72678	4.45943	4.9444	7.42113	4.94459	5.63169	4.02433	4.9592	4.5488	4.01194	7.42113
sp|Q8VC49|IF27B_MOUSE	Ifi27l2b	IF27B_MOUSE Interferon alpha-inducible protein 27-like protein 2B	1	3	0.360489	1.8012	1.80738	2.58209	1.36224	3.32116	2.08245	5.37529	4.95395	2.45448	6.4991	2.32832	13.9307	17.933	5.37529
sp|Q8BPT6|IMP2L_MOUSE	Immp2l	IMP2L_MOUSE Mitochondrial inner membrane protease subunit 2	1	3	0.839964	2.22016	4.23057	3.70095	5.44184	4.41791	5.39372	5.15962	5.39476	5.74734	5.25807	5.33458	5.61402	6.10137	5.15962
sp|O08717|INHBE_MOUSE	Inhbe	INHBE_MOUSE Inhibin beta E chain	1	3	0.740674	2.6042	2.75409	2.53036	3.32538	5.27683	5.15075	4.49623	4.97487	5.76679	5.02992	5.32534	5.51525	6.54562	4.49623
sp|Q8K2A7|INT10_MOUSE	Ints10	INT10_MOUSE Integrator complex subunit 10	1	3	0.990228	4.35445	4.86594	3.8615	4.75426	4.87147	5.14521	5.64649	4.54792	5.36004	4.44632	5.31412	4.96416	5.15559	5.64649
sp|Q9D168|INT12_MOUSE	Ints12	INT12_MOUSE Integrator complex subunit 12	1	3	1.00303	4.84875	4.89473	3.86183	4.92861	5.90356	5.08858	5.24547	4.55624	5.99678	4.40698	5.50328	4.74913	5.01801	5.24547
sp|Q8R4K2|IRAK4_MOUSE	Irak4	IRAK4_MOUSE Interleukin-1 receptor-associated kinase 4	1	3	0.914522	4.15404	4.97547	4.20479	4.87335	5.45554	4.47685	5.65645	4.79214	4.46813	4.44618	4.77266	5.32952	5.78499	5.65645
sp|Q8BYN3|ITPK1_MOUSE	Itpk1	ITPK1_MOUSE Inositol-tetrakisphosphate 1-kinase	1	3	0.955841	4.94854	5.16323	5.25296	4.91448	5.1863	4.9764	4.91458	5.19766	4.84183	5.30202	4.91709	4.81857	5.56876	4.91458
sp|Q8JZY4|MRRP3_MOUSE	Kiaa0391	MRRP3_MOUSE Mitochondrial ribonuclease P protein 3	1	3	0.995035	4.02924	4.15481	2.86845	5.45789	5.05773	6.97759	5.52472	4.70876	4.86244	4.57644	5.77955	5.20472	5.04247	5.52472
sp|Q91X21|K2013_MOUSE	Kiaa2013	K2013_MOUSE Uncharacterized protein KIAA2013	1	3	0.945127	4.64509	3.75065	4.99194	5.20331	5.2432	4.91808	4.13056	5.09537	5.27184	5.72672	5.13056	5.09133	5.36654	4.13056
tr|B1ARU1|B1ARU1_MOUSE	Macf1	B1ARU1_MOUSE Microtubule-actin cross-linking factor 1	1	3	0.797332	3.70766	4.12606	3.21922	4.74243	5.60806	4.8182	5.01725	5.74635	5.54019	5.55727	5.54635	6.34045	6.05731	5.01725
sp|Q4VC33|MAEA_MOUSE	Maea	MAEA_MOUSE Macrophage erythroblast attacher	1	3	0.921514	4.83869	4.22248	4.09523	5.54367	4.7561	4.11543	5.61417	4.93967	5.24951	5.03966	4.92069	5.14098	5.29827	5.61417
sp|Q8BL86|MBLC2_MOUSE	Mblac2	MBLC2_MOUSE Metallo-beta-lactamase domain-containing protein 2	1	3	1.24605	5.51851	5.32977	5.1227	6.63475	6.95913	5.14405	5.01396	4.89215	4.78062	4.13219	3.99496	4.14181	4.52728	5.01396
sp|Q8CJ19|MICA3_MOUSE	Mical3	MICA3_MOUSE Protein-methionine sulfoxide oxidase MICAL3	1	3	0.758106	3.00478	4.87318	4.6418	2.79442	3.99733	6.12817	5.46859	5.20404	5.93752	5.49721	5.74664	6.0547	5.77297	5.46859
sp|Q9CQ86|MIEN1_MOUSE	Mien1	MIEN1_MOUSE Migration and invasion enhancer 1	1	3	1.01046	5.48444	5.04793	4.51855	4.9436	5.25636	5.31878	5.43875	4.25322	5.90088	4.2074	5.02372	4.79879	5.85408	5.43875
sp|Q80ZK0|RT10_MOUSE	Mrps10	RT10_MOUSE 28S ribosomal protein S10, mitochondrial	1	3	0.906797	2.83139	4.3811	4.03697	5.58032	5.07651	4.45563	5.14124	5.11503	5.26978	5.88348	5.28148	5.36654	4.60988	5.14124
sp|Q61026|NCOA2_MOUSE	Ncoa2	NCOA2_MOUSE Nuclear receptor coactivator 2	1	3	1.06931	4.70565	5.02181	4.57173	5.28234	5.80611	5.12146	4.85215	5.01549	4.92962	4.34943	5.0759	4.81171	5.02071	4.85215
sp|A2AIL4|NDUF6_MOUSE	Ndufaf6	NDUF6_MOUSE NADH dehydrogenase (ubiquinone) complex I, assembly factor 6	1	3	0.655803	3.60996	3.57634	4.35107	3.63152	3.33122	3.70884	5.37263	5.67257	7.16721	6.6157	6.8345	5.42593	5.27009	5.37263
sp|Q9ES70|NEK6_MOUSE	Nek6	NEK6_MOUSE Serine/threonine-protein kinase Nek6	1	3	0.935124	4.16196	5.36557	5.64508	4.28228	4.82032	3.52957	5.81585	4.81134	4.49923	4.29451	4.33193	4.61383	5.17781	5.81585
sp|O35657|NEUR1_MOUSE	Neu1	NEUR1_MOUSE Sialidase-1	1	3	0.952163	3.9857	5.38454	3.30381	4.38154	3.85521	6.4728	5.50999	5.00331	5.1616	5.39478	5.07318	4.85184	4.57949	5.50999
sp|Q8CHT1|NGEF_MOUSE	Ngef	NGEF_MOUSE Ephexin-1	1	3	1.08622	6.08923	5.34848	5.50598	4.96047	5.10872	5.26309	5.13718	4.60128	4.57487	4.64629	4.55388	5.5716	4.62255	5.13718
sp|Q8CCH2|NHLC3_MOUSE	Nhlrc3	NHLC3_MOUSE NHL repeat-containing protein 3	1	3	1.06524	4.02034	5.63866	3.55542	4.53755	4.88173	6.92387	4.86012	5.0754	5.25441	5.24899	5.01526	3.8188	3.76761	4.86012
sp|Q9CRB2|NHP2_MOUSE	Nhp2	NHP2_MOUSE H/ACA ribonucleoprotein complex subunit 2	1	3	1.0373	5.06927	4.41083	3.16002	5.36362	6.42485	5.28328	5.15075	5.04055	5.37899	4.30318	4.98857	4.64066	5.10431	5.15075
tr|E9QNS0|E9QNS0_MOUSE	Nlrp6	E9QNS0_MOUSE NACHT, LRR and PYD domains-containing protein 6	1	3	1.03317	5.45384	5.80686	5.98324	5.51421	4.78872	4.84172	4.52396	4.44543	5.06127	4.08562	5.9276	5.8134	4.77853	4.52396
sp|Q60641|NR1H4_MOUSE	Nr1h4	NR1H4_MOUSE Bile acid receptor	1	3	0.847798	3.97885	4.07766	4.1386	4.9051	4.30756	4.95998	5.11198	4.1918	6.91521	5.88869	5.95861	4.85088	6.48713	5.11198
sp|Q8R1N4|NUDC3_MOUSE	Nudcd3	NUDC3_MOUSE NudC domain-containing protein 3	1	3	0.954058	4.95915	6.13816	5.91645	4.44574	4.83648	3.92603	5.54641	4.90953	4.64889	5.07054	4.81396	4.91136	5.36003	5.54641
sp|P11928|OAS1A_MOUSE	Oas1a	OAS1A_MOUSE 2'-5'-oligoadenylate synthase 1A	1	3	1.20963	4.75245	3.95406	6.73728	4.75336	6.34794	3.79855	5.83642	4.58897	3.57779	3.32771	3.52536	4.612	5.42128	5.83642
sp|Q3V3Q7|PACS2_MOUSE	Pacs2	PACS2_MOUSE Phosphofurin acidic cluster sorting protein 2	1	3	0.914828	4.01842	4.13645	5.02441	5.06823	4.74712	4.78869	5.20596	4.63445	5.39428	4.6982	5.22476	5.85886	6.02755	5.20596
sp|Q9ES46|PARVB_MOUSE	Parvb	PARVB_MOUSE Beta-parvin	1	3	1.16673	4.72972	4.84926	5.53294	5.74989	5.44506	5.26331	5.70197	4.42504	5.88178	3.61439	3.64998	4.65698	4.92406	5.70197
sp|Q62074|KPCI_MOUSE	Prkci	KPCI_MOUSE Protein kinase C iota type	1	3	0.887136	4.40884	4.48294	3.99698	5.13586	4.20225	4.66523	5.35224	4.9004	5.72429	5.07407	4.95672	5.01191	5.50856	5.35224
sp|Q9JJW0|PXMP4_MOUSE	Pxmp4	PXMP4_MOUSE Peroxisomal membrane protein 4	1	3	1.05514	4.22643	5.00779	7.60631	6.05384	5.28207	5.5205	3.17259	4.38097	4.98554	8.58908	4.83248	4.84724	4.88608	3.17259
sp|Q9CXK9|RBM33_MOUSE	Rbm33	RBM33_MOUSE RNA-binding protein 33	1	3	0.867467	3.60559	3.9594	3.27759	4.3658	5.00887	5.89094	5.70141	5.1447	5.93724	4.24902	5.31385	5.58414	5.33746	5.70141
sp|Q8CEE7|RDH13_MOUSE	Rdh13	RDH13_MOUSE Retinol dehydrogenase 13	1	3	1.13832	4.21479	4.92794	4.2266	7.12409	5.82262	5.28245	4.81045	4.71014	5.29817	4.87261	4.3929	4.304	4.40331	4.81045
sp|Q9QZL0|RIPK3_MOUSE	Ripk3	RIPK3_MOUSE Receptor-interacting serine/threonine-protein kinase 3	1	3	1.10053	4.9968	4.70459	7.3929	5.15781	5.70847	4.00757	4.50167	5.40051	3.60609	3.4691	4.25285	5.1668	5.52119	4.50167
sp|Q9CQJ4|RING2_MOUSE	Rnf2	RING2_MOUSE E3 ubiquitin-protein ligase RING2	1	3	1.20389	4.89423	6.36989	8.64347	5.70663	3.97588	3.73135	4.28874	4.29216	5.01537	4.97009	4.69108	3.96129	4.27368	4.28874
sp|P47955|RLA1_MOUSE	Rplp1	RLA1_MOUSE 60S acidic ribosomal protein P1	1	3	0.986255	4.21286	5.20752	4.39068	4.76348	5.16785	4.65681	5.26715	5.08661	4.84021	4.65697	5.10247	4.70126	5.07982	5.26715
sp|Q8BH47|SC22A_MOUSE	Sec22a	SC22A_MOUSE Vesicle-trafficking protein SEC22a	1	3	1.0193	4.74436	4.65219	4.89571	5.42178	5.99723	4.39183	4.89998	4.47126	4.60054	4.92275	4.77941	5.27722	6.08597	4.89998
sp|O08800|SPB8_MOUSE	Serpinb8	SPB8_MOUSE Serpin B8	1	3	0.643773	3.98908	3.41634	3.94682	4.4699	5.15618	3.1354	4.9033	5.41503	6.64246	6.35525	5.87328	7.71542	8.17704	4.9033
sp|Q91Y74|SIA4C_MOUSE	St3gal4	SIA4C_MOUSE CMP-N-acetylneuraminate-beta-galactosamide-alpha-2,3-sialyltransferase 4	1	3	1.12888	4.46401	5.52736	5.245	5.45345	5.36272	4.77406	4.73433	4.31585	4.55327	4.00778	4.37329	4.97333	4.92786	4.73433
sp|Q9WTK7|STK11_MOUSE	Stk11	STK11_MOUSE Serine/threonine-protein kinase STK11	1	3	0.889163	3.65904	4.94528	3.68926	5.67006	4.18048	3.92049	5.39387	5.39276	6.128	4.99045	5.05289	5.67103	5.11552	5.39387
sp|P58404|STRN4_MOUSE	Strn4	STRN4_MOUSE Striatin-4	1	3	1.03698	4.91265	5.47557	5.56787	4.91484	5.10863	4.61887	5.31822	4.96117	4.79259	3.80372	5.07516	5.05783	5.14316	5.31822
sp|Q9JJG0|TACC2_MOUSE	Tacc2	TACC2_MOUSE Transforming acidic coiled-coil-containing protein 2	1	3	0.899215	2.95025	4.45274	3.98243	5.65423	4.95904	5.39998	5.3104	5.43003	4.91102	4.64997	5.31325	5.06652	5.24264	5.3104
sp|P36423|THAS_MOUSE	Tbxas1	THAS_MOUSE Thromboxane-A synthase	1	3	1.04769	5.3779	4.49036	5.28534	5.53067	5.67496	3.72929	5.33016	4.30586	4.67818	4.2937	5.21212	4.41384	5.46236	5.33016
sp|Q8K1H7|T11L2_MOUSE	Tcp11l2	T11L2_MOUSE T-complex protein 11-like protein 2	1	3	1.21254	6.71885	5.44403	4.16532	6.59554	7.1222	5.5185	5.10603	4.79882	3.62128	3.65137	4.29763	4.43317	4.45602	5.10603
sp|Q8BK08|TMM11_MOUSE	Tmem11	TMM11_MOUSE Transmembrane protein 11, mitochondrial	1	3	1.09238	3.74141	5.26997	6.85144	5.30187	4.34004	4.21394	5.32161	3.39792	6.92911	3.04833	6.02779	3.57481	5.36175	5.32161
sp|Q9CQG6|TM147_MOUSE	Tmem147	TM147_MOUSE Transmembrane protein 147	1	3	1.00259	4.29	4.76	4.09212	5.88396	5.32198	4.88824	4.92055	4.91093	5.15492	5.05809	4.99627	5.32994	5.15631	4.92055
sp|Q5NCF2|TPPC1_MOUSE	Trappc1	TPPC1_MOUSE Trafficking protein particle complex subunit 1	1	3	1.00934	4.78462	5.08417	4.70171	5.3076	4.76606	4.34407	5.60598	4.70974	5.13005	4.45155	4.42094	5.37212	5.75683	5.60598
sp|O55013|TPPC3_MOUSE	Trappc3	TPPC3_MOUSE Trafficking protein particle complex subunit 3	1	3	1.19216	6.77454	5.32824	7.11982	5.03004	4.76438	5.28663	4.55425	3.96814	4.71051	3.89688	4.75289	4.41817	5.56341	4.55425
sp|Q9D289|TPC6B_MOUSE	Trappc6b	TPC6B_MOUSE Trafficking protein particle complex subunit 6B	1	3	0.978063	4.64742	4.62034	4.33169	4.50014	5.50412	4.8246	4.69053	4.72789	5.84643	4.5763	4.80127	5.37041	5.47723	4.69053
tr|A2AU89|A2AU89_MOUSE	Trp53bp1	A2AU89_MOUSE Tumor suppressor p53-binding protein 1	1	3	1.00299	4.35569	4.42225	3.58148	5.89578	5.40174	4.61194	5.54726	4.23794	4.26317	3.87141	4.64112	5.23847	5.6877	5.54726
sp|Q9EQN3|T22D4_MOUSE	Tsc22d4	T22D4_MOUSE TSC22 domain family protein 4	1	3	1.1826	5.27059	5.21043	5.5898	5.39574	5.41213	5.49981	5.25871	5.08901	4.1024	4.26169	4.1075	4.80811	4.2967	5.25871
sp|Q9QZU9|UB2L6_MOUSE	Ube2l6	UB2L6_MOUSE Ubiquitin/ISG15-conjugating enzyme E2 L6	1	3	0.930367	2.62584	5.28642	3.89392	6.01419	4.65538	5.70207	5.67074	5.18208	4.6816	4.8853	4.00595	4.8925	4.42117	5.67074
sp|Q9WUP7-2|UCHL5_MOUSE	Uchl5	UCHL5_MOUSE Isoform 2 of Ubiquitin carboxyl-terminal hydrolase isozyme L5	1	3	1.18007	4.73165	6.91596	3.88177	4.65459	5.33067	5.6314	5.24039	3.98879	3.7691	4.78293	4.08531	5.05636	4.69316	5.24039
sp|Q8CGR7|UPP2_MOUSE	Upp2	UPP2_MOUSE Uridine phosphorylase 2	1	3	0.318409	3.04863	2.50946	2.27873	2.67946	3.40053	1.73209	4.97803	5.6272	8.4806	5.97814	10.5112	11.2717	10.7173	4.97803
sp|Q9JI13|SAS10_MOUSE	Utp3	SAS10_MOUSE Something about silencing protein 10	1	3	0.908428	4.11837	3.81971	3.39877	4.58107	5.9453	4.94297	5.20454	5.01149	5.22006	5.3204	5.04101	5.42101	4.92532	5.20454
sp|Q9CY21|WBS22_MOUSE	Wbscr22	WBS22_MOUSE Ribosome biogenesis methyltransferase WBSCR22	1	3	0.855468	4.71182	4.49151	4.41113	4.67457	4.97434	4.13129	4.8435	6.17963	5.75666	5.92293	5.04224	4.62312	4.98917	4.8435
sp|Q91XU0|WRIP1_MOUSE	Wrnip1	WRIP1_MOUSE ATPase WRNIP1	1	3	1.01397	2.85469	3.75468	2.59698	6.35427	6.12015	6.06548	4.53524	4.67454	7.03721	4.45944	5.99245	5.03474	5.45555	4.53524
tr|F8VPP8|F8VPP8_MOUSE	Zc3h7b	F8VPP8_MOUSE Protein Zc3h7b	1	3	0.875453	3.59564	4.65131	4.35651	4.58346	4.19547	4.34662	5.21075	5.15398	5.75653	4.66176	5.53157	5.1461	5.6806	5.21075
sp|Q8BGX2|CS052_MOUSE		CS052_MOUSE Uncharacterized protein C19orf52 homolog	2	3	0.941654	4.51156	4.01825	3.87884	5.20412	5.01348	5.23676	5.16261	4.86578	6.04371	5.09987	5.44721	5.11945	5.08977	5.16261
sp|Q8C3W1|CA198_MOUSE		CA198_MOUSE Uncharacterized protein C1orf198 homolog	2	3	1.06864	5.21029	5.28049	4.72922	4.69962	5.59954	5.51172	5.38479	4.72942	4.79036	4.18713	4.65503	5.20231	4.98003	5.38479
sp|Q9CQF6|ADPPT_MOUSE	Aasdhppt	ADPPT_MOUSE L-aminoadipate-semialdehyde dehydrogenase-phosphopantetheinyl transferase	2	3	0.929157	2.87059	4.567	4.17976	7.27733	4.53674	4.38437	6.07193	5.16181	5.18167	5.03187	4.38625	4.37243	4.56324	6.07193
sp|Q9Z2N8|ACL6A_MOUSE	Actl6a	ACL6A_MOUSE Actin-like protein 6A	2	3	0.899393	3.94401	5.15768	3.87974	5.35419	4.80794	4.60569	5.50671	5.13632	5.52187	4.78274	5.45759	5.06465	4.64042	5.50671
sp|P56375|ACYP2_MOUSE	Acyp2	ACYP2_MOUSE Acylphosphatase-2	2	3	0.659019	5.11479	3.47534	3.13935	3.86984	4.5585	3.56672	6.87509	4.925	4.14302	7.32566	3.94266	10.7455	6.73681	6.87509
sp|O35083|PLCA_MOUSE	Agpat1	PLCA_MOUSE 1-acyl-sn-glycerol-3-phosphate acyltransferase alpha	2	3	0.792091	4.14416	4.22831	4.18246	4.46506	4.63863	3.85318	5.53605	5.03101	5.23524	5.28647	5.14948	6.461	6.4523	5.53605
sp|Q9D1E8|PLCE_MOUSE	Agpat5	PLCE_MOUSE 1-acyl-sn-glycerol-3-phosphate acyltransferase epsilon	2	3	1.08851	4.57942	4.9568	5.52841	5.20765	5.01579	4.93972	5.02119	4.79998	5.18394	4.92663	4.76752	4.46743	4.18905	5.02119
sp|P11859|ANGT_MOUSE	Agt	ANGT_MOUSE Angiotensinogen	2	3	1.21149	3.24009	4.71655	4.1185	10.7441	6.937	7.27188	3.73391	4.63692	5.31298	4.96606	4.70606	5.33315	5.31673	3.73391
sp|Q9EST5|AN32B_MOUSE	Anp32b	AN32B_MOUSE Acidic leucine-rich nuclear phosphoprotein 32 family member B	2	3	1.22563	5.08952	4.59594	8.10539	5.84293	5.44345	4.33093	3.99045	4.69534	4.04957	5.0423	3.92901	4.93658	4.4485	3.99045
sp|P97822|AN32E_MOUSE	Anp32e	AN32E_MOUSE Acidic leucine-rich nuclear phosphoprotein 32 family member E	2	3	1.13486	4.77174	4.75487	5.31449	4.89307	5.66836	5.59378	5.178	4.10698	5.33445	3.87862	5.07977	4.24862	5.59709	5.178
tr|Q8C7I4|Q8C7I4_MOUSE	Apol9b	Q8C7I4_MOUSE Protein Apol9b	2	3	0.801961	2.13712	3.43652	6.97121	4.06385	4.45178	3.52092	5.02679	5.26948	7.05276	3.79753	6.08726	6.05979	6.50608	5.02679
sp|Q8K0Q5|RHG18_MOUSE	Arhgap18	RHG18_MOUSE Rho GTPase-activating protein 18	2	3	0.859833	4.85221	3.89009	4.59181	5.09469	6.66107	4.32703	5.5534	4.78605	4.89931	4.62394	4.85019	5.94452	6.61597	5.5534
sp|Q6DFV3|RHG21_MOUSE	Arhgap21	RHG21_MOUSE Rho GTPase-activating protein 21	2	3	1.10215	4.80886	5.28917	4.91445	5.10686	5.16294	5.47052	4.92405	4.99612	4.77429	4.62409	4.60322	4.78219	4.95206	4.92405
sp|Q8QZV7|ASUN_MOUSE	Asun	ASUN_MOUSE Protein asunder homolog	2	3	0.847866	3.85772	4.21277	3.49897	4.83516	5.22329	4.7968	5.00621	5.29668	7.08006	5.07285	6.512	5.60127	6.22064	5.00621
sp|Q9QZW0-2|AT11C_MOUSE	Atp11c	AT11C_MOUSE Isoform 2 of Probable phospholipid-transporting ATPase 11C	2	3	0.820629	3.07705	4.00902	2.89958	4.03049	4.44561	5.3999	5.63514	5.26562	7.0776	3.86211	6.42448	5.44385	4.66103	5.63514
sp|O70228|ATP9A_MOUSE	Atp9a	ATP9A_MOUSE Probable phospholipid-transporting ATPase IIA	2	3	0.810657	4.34491	4.15488	3.48098	4.08535	4.36184	3.64154	5.68606	4.72573	5.32563	5.1899	4.96692	5.74272	6.08702	5.68606
sp|P59017|B2L13_MOUSE	Bcl2l13	B2L13_MOUSE Bcl-2-like protein 13	2	3	1.06699	7.01827	5.20995	6.05312	3.9199	4.76697	5.13614	4.1325	5.44691	3.79432	5.18358	4.31403	4.8622	5.23854	4.1325
sp|O55003|BNIP3_MOUSE	Bnip3	BNIP3_MOUSE BCL2/adenovirus E1B 19 kDa protein-interacting protein 3	2	3	0.750981	1.70597	2.01151	1.73	3.92928	4.43594	6.69448	4.53308	5.38077	8.7182	5.81914	5.57628	8.28849	7.62675	4.53308
tr|E9QAE3|E9QAE3_MOUSE	Btaf1	E9QAE3_MOUSE Protein Btaf1	2	3	1.05559	4.32816	4.13787	4.91745	5.82478	5.55343	5.07065	4.67363	4.80572	5.00931	4.801	5.05261	4.81357	4.25091	4.67363
sp|Q8R344|CCD12_MOUSE	Ccdc12	CCD12_MOUSE Coiled-coil domain-containing protein 12	2	3	1.34391	5.20464	5.62204	8.21077	4.93143	5.78453	4.97584	4.81094	4.14659	4.8202	3.57161	3.9792	4.32918	4.58039	4.81094
sp|P11609|CD1D1_MOUSE	Cd1d1	CD1D1_MOUSE Antigen-presenting glycoprotein CD1d1	2	3	1.50469	6.29819	6.0018	7.29537	6.66362	5.43736	7.03615	3.26625	4.56125	5.92362	5.16624	4.14332	2.12701	2.71948	3.26625
sp|Q8BMD5|CDAC1_MOUSE	Cdadc1	CDAC1_MOUSE Cytidine and dCMP deaminase domain-containing protein 1	2	3	0.914153	4.1773	4.59974	3.7241	4.7743	5.21255	5.06034	5.39006	4.52155	5.16658	5.31436	5.07633	5.7766	5.68084	5.39006
sp|Q80UW5|MRCKG_MOUSE	Cdc42bpg	MRCKG_MOUSE Serine/threonine-protein kinase MRCK gamma	2	3	0.832087	4.12903	4.53629	3.50202	4.6393	5.57285	5.39187	5.72664	5.19225	5.18957	5.2694	4.80571	5.77893	6.25314	5.72664
sp|Q04735|CDK16_MOUSE	Cdk16	CDK16_MOUSE Cyclin-dependent kinase 16	2	3	0.957393	3.85217	4.31035	4.35336	5.07414	5.1885	5.19451	5.13142	4.96758	5.44474	4.67304	4.74551	5.48285	5.32933	5.13142
sp|Q924Z4|CERS2_MOUSE	Cers2	CERS2_MOUSE Ceramide synthase 2	2	3	0.901333	4.30931	5.26365	6.03512	4.86526	4.5135	4.1404	4.58003	4.87103	4.78245	7.50216	4.80987	4.81817	4.46383	4.58003
tr|Q4LDF6|Q4LDF6_MOUSE	Cfhr2	Q4LDF6_MOUSE Protein Cfhr2 (Precursor)	2	3	1.1289	5.0582	6.31285	8.15417	5.6464	4.37957	4.61394	4.97962	5.24896	3.91294	5.12523	4.38337	4.20458	3.80576	4.97962
sp|E9PZM4|CHD2_MOUSE	Chd2	CHD2_MOUSE Chromodomain-helicase-DNA-binding protein 2	2	3	1.04752	5.35639	4.64975	5.06395	4.72812	5.34851	4.8216	5.22398	4.30771	5.47072	4.47819	5.00328	4.71008	4.72196	5.22398
tr|E9Q2I1|E9Q2I1_MOUSE	Clcn3	E9Q2I1_MOUSE H(+)/Cl(-) exchange transporter 3	2	3	1.04166	4.48455	4.78386	4.01413	5.69095	5.92518	5.11998	4.89641	4.94328	5.08943	5.20703	4.48018	4.3255	4.09036	4.89641
sp|Q3V4B5|COMD6_MOUSE	Commd6	COMD6_MOUSE COMM domain-containing protein 6	2	3	0.964175	4.65524	5.00948	4.91077	4.52514	5.11507	4.87048	5.1836	5.17382	4.34702	4.7921	4.69921	5.35161	4.94405	5.1836
sp|Q9JHH9|COPZ2_MOUSE	Copz2	COPZ2_MOUSE Coatomer subunit zeta-2	2	3	0.832139	3.82197	4.71817	4.75945	4.6841	4.61529	4.35085	5.54761	4.5564	4.98135	5.45622	4.71526	6.14156	6.84309	5.54761
sp|Q9JHH6|CBPB2_MOUSE	Cpb2	CBPB2_MOUSE Carboxypeptidase B2	2	3	1.07827	4.76475	6.16619	5.96706	4.37728	4.09253	3.83826	5.6472	4.59715	3.71395	4.07925	3.69244	4.90962	5.29951	5.6472
sp|P50462|CSRP3_MOUSE	Csrp3	CSRP3_MOUSE Cysteine and glycine-rich protein 3	2	3	0.946038	5.72488	5.12659	5.19232	2.41219	4.70683	4.37074	4.71311	5.1667	5.13952	4.83397	5.47764	5.95898	4.91375	4.71311
sp|O88712|CTBP1_MOUSE	Ctbp1	CTBP1_MOUSE C-terminal-binding protein 1	2	3	0.941221	5.75409	4.95542	4.73872	4.27311	4.6065	5.04924	5.1531	4.92088	5.37276	5.25381	4.51179	5.06155	5.58386	5.1531
sp|Q80YE7|DAPK1_MOUSE	Dapk1	DAPK1_MOUSE Death-associated protein kinase 1	2	3	0.981062	5.53151	5.10428	4.34968	4.95068	4.96983	5.22844	5.13568	5.16567	5.11655	4.74131	5.43648	4.40905	4.67093	5.13568
sp|Q9CWT6|DDX28_MOUSE	Ddx28	DDX28_MOUSE Probable ATP-dependent RNA helicase DDX28	2	3	0.91999	3.3587	3.80451	3.62314	5.28873	5.68763	4.99471	5.37315	5.37097	4.93137	4.61567	5.12096	4.65092	5.68597	5.37315
sp|B1AZP2|DLGP4_MOUSE	Dlgap4	DLGP4_MOUSE Disks large-associated protein 4	2	3	1.10639	4.95809	5.53324	5.5563	4.97735	5.88127	5.34299	5.10684	4.71699	4.46017	4.35069	4.99651	4.67828	4.93408	5.10684
sp|P56387|DYLT3_MOUSE	Dynlt3	DYLT3_MOUSE Dynein light chain Tctex-type 3	2	3	0.964023	5.03254	5.65188	4.294	5.07662	5.94364	5.11132	3.95024	5.22397	5.97747	5.14704	4.82112	5.43099	5.7703	3.95024
sp|Q9Z148-2|EHMT2_MOUSE	Ehmt2	EHMT2_MOUSE Isoform 2 of Histone-lysine N-methyltransferase EHMT2	2	3	0.862873	4.4415	4.49842	3.78035	4.53744	5.35226	4.32554	5.21886	5.68235	5.34408	4.82187	5.29735	5.59168	5.56178	5.21886
sp|Q8BMB3|IF4E2_MOUSE	Eif4e2	IF4E2_MOUSE Eukaryotic translation initiation factor 4E type 2	2	3	1.15378	5.21275	5.22309	4.74139	4.46505	5.89222	4.78327	5.19969	4.38139	4.97042	4.31644	4.5999	4.23663	4.46361	5.19969
sp|Q8C522|ENDD1_MOUSE	Endod1	ENDD1_MOUSE Endonuclease domain-containing 1 protein	2	3	0.886777	4.28448	5.03281	4.21939	4.63683	5.28045	3.83328	5.63549	4.52953	5.03373	4.73716	4.77342	6.17461	7.26965	5.63549
sp|Q6DYE8|ENPP3_MOUSE	Enpp3	ENPP3_MOUSE Ectonucleotide pyrophosphatase/phosphodiesterase family member 3	2	3	0.859604	3.6764	4.5717	4.64581	5.16709	4.61239	4.17491	6.41309	5.24331	4.61783	4.33638	4.7203	5.78785	4.9371	6.41309
sp|Q61526|ERBB3_MOUSE	Erbb3	ERBB3_MOUSE Receptor tyrosine-protein kinase erbB-3	2	3	1.07396	3.61052	4.28492	3.92543	7.2144	6.10816	5.55999	5.2961	4.83414	6.04255	4.013	5.00502	4.12922	4.0678	5.2961
sp|Q00558|F8I2_MOUSE	F8a1	F8I2_MOUSE Factor VIII intron 22 protein	2	3	0.944433	4.67916	4.51073	5.50519	4.70958	4.85764	4.15073	5.21226	5.09219	4.6618	5.28431	4.29234	5.28272	5.92774	5.21226
sp|P53798|FDFT_MOUSE	Fdft1	FDFT_MOUSE Squalene synthase	2	3	1.05039	10.9315	8.65899	7.29072	3.25728	3.81971	2.66692	6.37265	4.81412	7.90656	2.30471	5.51779	1.88926	2.07375	6.37265
sp|Q69ZL1|FGD6_MOUSE	Fgd6	FGD6_MOUSE FYVE, RhoGEF and PH domain-containing protein 6	2	3	1.12407	4.74581	4.34434	4.4794	5.7479	6.3848	4.855	4.95992	5.21152	4.63652	4.47156	4.34856	4.7692	3.99644	4.95992
sp|P59266|FITM2_MOUSE	Fitm2	FITM2_MOUSE Fat storage-inducing transmembrane protein 2	2	3	0.719786	3.28566	3.65515	3.29815	4.07829	4.72351	4.72565	5.61938	4.74367	5.71253	5.8973	4.44897	6.80829	7.2323	5.61938
tr|Q3TUE1|Q3TUE1_MOUSE	Fubp1	Q3TUE1_MOUSE Far upstream element-binding protein 1	2	3	1.04058	4.24842	4.43785	4.32288	5.6775	5.12671	4.72589	5.29316	4.62167	4.67566	4.75376	4.85614	4.64996	5.02166	5.29316
sp|Q6PB93|GALT2_MOUSE	Galnt2	GALT2_MOUSE Polypeptide N-acetylgalactosaminyltransferase 2	2	3	1.05681	3.47057	4.47913	3.97492	5.56132	5.53466	5.65078	5.13393	4.00049	5.03319	4.4405	4.37311	5.34119	5.27113	5.13393
sp|Q9JL56|GDE1_MOUSE	Gde1	GDE1_MOUSE Glycerophosphodiester phosphodiesterase 1	2	3	0.770358	3.02731	4.31285	3.06088	5.4667	4.34578	5.71386	5.18111	5.13545	6.15407	5.95851	5.22415	5.85102	5.97636	5.18111
sp|Q00977|CXB2_MOUSE	Gjb2	CXB2_MOUSE Gap junction beta-2 protein	2	3	1.10639	6.31859	5.21039	5.16622	3.36239	4.93035	4.74395	4.58351	4.93902	3.74503	4.41168	5.31236	5.80102	4.96528	4.58351
sp|Q8VC60|GLB1L_MOUSE	Glb1l	GLB1L_MOUSE Beta-galactosidase-1-like protein	2	3	0.857885	3.92726	5.03515	3.70459	4.94635	4.1929	4.6088	5.07454	5.31698	5.97072	5.90925	6.28414	5.01962	4.60738	5.07454
sp|P58929|GMEB2_MOUSE	Gmeb2	GMEB2_MOUSE Glucocorticoid modulatory element-binding protein 2	2	3	1.11798	4.70765	5.28063	4.15465	5.55094	5.47915	5.20803	5.25568	4.66086	5.18027	3.9642	4.88037	4.53023	5.16059	5.25568
sp|P21279|GNAQ_MOUSE	Gnaq	GNAQ_MOUSE Guanine nucleotide-binding protein G(q) subunit alpha	2	3	0.96191	4.5611	4.86365	4.41465	5.06507	4.92376	4.8208	4.96691	4.93723	5.26043	5.24147	5.30932	5.17348	4.70316	4.96691
sp|P62880|GBB2_MOUSE	Gnb2	GBB2_MOUSE Guanine nucleotide-binding protein G(I)/G(S)/G(T) subunit beta-2	2	3	1.09423	4.68951	5.00123	4.23719	5.17545	5.45718	5.71676	5.41564	4.94583	4.99534	4.29988	4.63885	5.37629	4.79092	5.41564
sp|P14483|HB2A_MOUSE	H2-Ab1	HB2A_MOUSE H-2 class II histocompatibility antigen, A beta chain	2	3	1.37659	6.32877	5.30713	11.0694	6.72491	6.71529	4.94113	4.58009	4.89499	2.93729	2.04197	5.0458	4.53776	6.73515	4.58009
sp|P27661|H2AX_MOUSE	H2afx	H2AX_MOUSE Histone H2AX	2	3	2.63279	26.065	7.50768	12.6213	1.52877	4.94425	2.53393	2.00729	5.03723	1.0523	2.83275	2.59006	1.99353	2.98008	2.00729
sp|P49710|HCLS1_MOUSE	Hcls1	HCLS1_MOUSE Hematopoietic lineage cell-specific protein	2	3	1.11172	5.15949	3.89422	6.41204	5.11912	6.4173	4.12123	4.88861	4.59004	3.76429	3.09312	3.93177	4.94018	6.7057	4.88861
sp|P29416|HEXA_MOUSE	Hexa	HEXA_MOUSE Beta-hexosaminidase subunit alpha	2	3	0.959468	4.27195	3.90463	6.5569	5.93563	4.73212	4.35946	4.03333	4.24408	4.27535	6.97959	4.99144	5.07699	5.80514	4.03333
sp|Q8CGP0|H2B3B_MOUSE	Hist3h2bb	H2B3B_MOUSE Histone H2B type 3-B	2	3	1.34372	12.5034	4.37668	9.33497	4.36339	5.91152	3.33118	3.07971	6.33748	2.59728	4.69296	3.79662	3.94607	4.613	3.07971
sp|Q01237|HMDH_MOUSE	Hmgcr	HMDH_MOUSE 3-hydroxy-3-methylglutaryl-coenzyme A reductase	2	3	0.907815	5.42105	7.92059	7.2518	2.72448	3.41295	3.1033	5.92264	4.95079	13.4515	2.96342	5.58791	1.97917	2.32874	5.92264
sp|Q99JP6|HOME3_MOUSE	Homer3	HOME3_MOUSE Homer protein homolog 3	2	3	1.07111	6.65182	5.0931	3.82318	5.17691	5.00985	5.24848	4.56839	4.85927	4.78944	5.67057	4.09071	5.16707	5.16398	4.56839
sp|Q8K0U4|HS12A_MOUSE	Hspa12a	HS12A_MOUSE Heat shock 70 kDa protein 12A	2	3	0.932526	3.98195	4.44804	4.26846	5.22864	5.08305	5.24939	5.06588	5.42311	5.58518	4.67517	5.65659	5.47858	5.37338	5.06588
sp|O55091|IMPCT_MOUSE	Impact	IMPCT_MOUSE Protein IMPACT	2	3	0.93531	4.26633	3.80809	3.48988	5.70481	5.8511	5.27348	5.76745	4.54867	4.88939	4.15337	4.73572	5.88696	5.77572	5.76745
tr|D3YVB6|D3YVB6_MOUSE	Khk	D3YVB6_MOUSE Ketohexokinase (Fragment)	2	3	0.841894	4.0342	4.87001	4.56249	4.31746	4.65239	4.87792	5.11592	5.57725	5.87254	5.3922	5.46698	6.06289	5.45732	5.11592
sp|P52293|IMA1_MOUSE	Kpna2	IMA1_MOUSE Importin subunit alpha-1	2	3	1.13505	5.01335	5.53997	5.31701	4.27187	5.01908	4.97625	5.29469	4.69971	5.06617	4.1263	4.17213	4.32945	4.97109	5.29469
sp|O88653|LTOR3_MOUSE	Lamtor3	LTOR3_MOUSE Ragulator complex protein LAMTOR3	2	3	1.0413	4.77023	5.46315	6.41727	5.30792	4.94733	4.15243	4.34781	5.30347	4.55173	6.18698	4.78634	3.71637	4.4764	4.34781
sp|O89112|LANC1_MOUSE	Lancl1	LANC1_MOUSE LanC-like protein 1	2	3	1.00237	6.17165	5.26052	6.09826	3.63944	4.73883	4.30945	4.7317	5.01211	4.65369	4.18957	5.3566	5.93826	5.89032	4.7317
sp|P16301|LCAT_MOUSE	Lcat	LCAT_MOUSE Phosphatidylcholine-sterol acyltransferase	2	3	1.00372	4.49365	3.29226	3.87076	5.58561	5.56867	6.27138	4.43304	4.57209	5.97293	5.41262	4.82534	5.00034	4.85688	4.43304
sp|O88952|LIN7C_MOUSE	Lin7c	LIN7C_MOUSE Protein lin-7 homolog C	2	3	1.10728	5.18844	4.51038	4.91725	4.37948	5.51733	6.29075	5.85851	4.20059	5.83345	3.71592	5.05942	4.2233	4.97362	5.85851
sp|P54310|LIPS_MOUSE	Lipe	LIPS_MOUSE Hormone-sensitive lipase	2	3	0.712466	3.09959	4.07259	3.09249	3.97542	3.8829	4.61055	5.73678	5.17543	5.37033	5.34251	5.44493	6.98571	6.4469	5.73678
sp|Q8K1C9|LRC41_MOUSE	Lrrc41	LRC41_MOUSE Leucine-rich repeat-containing protein 41	2	3	1.03557	4.81599	5.1678	4.45967	5.07873	5.40192	5.40722	5.54798	4.86378	4.34655	4.74713	4.9906	5.04891	4.61409	5.54798
sp|Q8BGR2|LRC8D_MOUSE	Lrrc8d	LRC8D_MOUSE Leucine-rich repeat-containing protein 8D	2	3	0.777808	3.93058	3.95462	4.13132	4.88151	4.38507	4.17333	5.18484	4.82753	5.96999	5.40885	5.08797	6.7955	8.24104	5.18484
sp|P62313|LSM6_MOUSE	Lsm6	LSM6_MOUSE U6 snRNA-associated Sm-like protein LSm6	2	3	1.21113	4.89286	5.40488	5.02872	6.28929	5.87601	5.54206	4.31014	4.20155	4.91925	4.44982	4.63429	4.96991	4.85933	4.31014
sp|Q3UFF7|LYPL1_MOUSE	Lyplal1	LYPL1_MOUSE Lysophospholipase-like protein 1	2	3	0.781662	3.31215	4.1401	5.12792	4.46049	3.92556	4.45119	5.28069	4.85131	5.16008	5.98767	5.57446	6.19382	6.01393	5.28069
sp|P97412|LYST_MOUSE	Lyst	LYST_MOUSE Lysosomal-trafficking regulator	2	3	1.22621	4.85522	5.44304	6.02047	5.87015	6.07153	7.14615	4.0903	4.12618	4.48392	4.29968	4.37557	5.19116	5.25719	4.0903
sp|Q9WTX8|MD1L1_MOUSE	Mad1l1	MD1L1_MOUSE Mitotic spindle assembly checkpoint protein MAD1	2	3	1.17425	4.67669	5.55723	4.17505	6.72422	5.02945	4.66053	5.042	4.59189	4.87284	4.26946	4.36609	4.45057	4.47005	5.042
sp|O08911|MK12_MOUSE	Mapk12	MK12_MOUSE Mitogen-activated protein kinase 12	2	3	1.03759	4.64056	5.55172	4.8021	5.11643	5.58747	4.72517	4.90245	4.84011	5.08636	5.19433	5.00484	4.74545	5.00278	4.90245
sp|Q3KNM2|MARH5_MOUSE	March5	MARH5_MOUSE E3 ubiquitin-protein ligase MARCH5	2	3	1.05432	4.2149	4.69426	4.87111	5.35505	5.37758	5.80412	4.80582	5.00088	5.0349	5.07691	4.64372	4.55719	4.51613	4.80582
sp|P25206|MCM3_MOUSE	Mcm3	MCM3_MOUSE DNA replication licensing factor MCM3	2	3	1.03004	6.31123	4.27426	6.96744	5.39618	7.16457	3.95875	4.84153	4.69336	3.40696	6.09886	3.40299	6.48659	6.66387	4.84153
sp|Q925J9|MED1_MOUSE	Med1	MED1_MOUSE Mediator of RNA polymerase II transcription subunit 1	2	3	0.994756	4.53408	4.64808	4.49393	5.37867	4.88057	5.12778	5.12534	4.85353	4.93396	4.7469	5.34306	4.83206	5.28837	5.12534
sp|Q8K3A9|MEPCE_MOUSE	Mepce	MEPCE_MOUSE 7SK snRNA methylphosphate capping enzyme	2	3	1.08184	5.07683	4.77249	4.50743	5.48581	5.25181	5.37741	5.17349	4.77404	4.96301	4.16138	5.27729	4.72884	5.04111	5.17349
sp|Q91YR5|MET13_MOUSE	Mettl13	MET13_MOUSE Methyltransferase-like protein 13	2	3	0.973261	4.42675	4.69073	4.44408	4.78664	5.35667	4.33099	4.91249	4.96126	4.83917	5.24898	5.21898	4.51007	4.45492	4.91249
sp|Q9D2Y4|MLKL_MOUSE	Mlkl	MLKL_MOUSE Mixed lineage kinase domain-like protein	2	3	0.976605	4.19892	4.18484	3.8652	6.04302	6.18531	4.85921	5.92819	4.77772	3.62801	3.9171	3.81059	5.35185	5.86829	5.92819
tr|A2BFB0|A2BFB0_MOUSE	Mlx	A2BFB0_MOUSE MAX-like protein X, isoform CRA_b	2	3	1.03778	5.57563	6.27557	5.73615	4.64634	4.31257	4.52705	5.01674	4.89885	4.98563	4.36968	4.70208	5.2284	4.57711	5.01674
sp|Q9CWP6|MSPD2_MOUSE	Mospd2	MSPD2_MOUSE Motile sperm domain-containing protein 2	2	3	0.760682	4.42541	4.14054	5.16104	3.56691	4.64005	5.14903	5.39827	4.75798	6.89262	5.57672	5.25608	5.64299	6.61715	5.39827
sp|O35972|RM23_MOUSE	Mrpl23	RM23_MOUSE 39S ribosomal protein L23, mitochondrial	2	3	1.08963	4.74436	5.2545	4.97459	5.30164	5.12278	5.24673	4.99645	4.40711	5.81573	3.97367	4.64876	4.80076	4.65218	4.99645
sp|Q78J03|MSRB2_MOUSE	Msrb2	MSRB2_MOUSE Methionine-R-sulfoxide reductase B2, mitochondrial	2	3	0.903531	4.47626	4.6547	4.46564	4.51849	4.32306	6.68878	4.9248	4.62688	5.47183	5.54764	5.37128	5.69899	5.33608	4.9248
sp|P21271|MYO5B_MOUSE	Myo5b	MYO5B_MOUSE Unconventional myosin-Vb	2	3	0.790582	3.00245	3.68525	3.8649	5.63396	4.91295	4.08044	5.30705	5.30956	5.76773	5.80308	4.68917	6.55289	5.78354	5.30705
[truncated: 3,955 more rows]

## Sheet: Suppl Table 2
Suppl. table 2 – RBFOX2 direct target genes
Term	Overlap	P-value	Adjusted P-value	Odds Ratio	Combined Score	Genes
Lipid metabolism phenotypes	13850	2.86933e-05	0.0498402	3.87948	40.5749	ABCA1;MLXIPL;CPT1A;GCKR;ALB;ANGPTL3;PCSK9;APOA1;APOA4;APOE;APOB;TRIB1;SCARB1
Crohn's disease-related phenotypes	44319	0.00512718	1	7.17703	37.8459	MAGI1;TAGLN2;PHLDB2
Free cholesterol levels in large LDL	44319	0.00512718	1	7.17703	37.8459	ANKRD17;ALB;APOE
Normalized brain volume	44319	0.00512718	1	7.17703	37.8459	SVIL;KCNIP1;FOXO3
Asperger disorder	44350	0.00961821	0.928157	5.98086	27.7757	SLTM;FHIT;RNF111
Carotid atherosclerosis in HIV infection	44380	0.0157924	1	5.12645	21.2657	MAST4;NF2;RYR3
[truncated: 1,201 more rows]

## Sheet: Suppl Table 3
Suppl. table 3 – List of primers and probes used in this study
[truncated: 63 more rows]

[truncated: 3 more sheets: Suppl Table 4, Suppl Table 5, Suppl Table 6]
