# Supplementary material for: Liver RBFOX2 regulates cholesterol homeostasis via Scarb1 alternative splicing in mice
Source: Nat Metab. 2022 Dec 19;4(12):1812–29. doi: 10.1038/s42255-022-00681-y (PMC9771820; doi:10.1038/s42255-022-00681-y)
Supplement: Supplementary file 4 — Statistical source data. [file 42255_2022_681_MOESM4_ESM.xlsx]

## Sheet: Fig 2A
	F18.MAA000377.3_9_M.1.1	J20.MAA000377.3_9_M.1.1	F19.MAA000377.3_9_M.1.1	J21.MAA000377.3_9_M.1.1	F20.MAA000377.3_9_M.1.1	J22.MAA000377.3_9_M.1.1	G11.MAA000377.3_9_M.1.1	K9.MAA000377.3_9_M.1.1	G13.MAA000377.3_9_M.1.1	K11.MAA000377.3_9_M.1.1	B6.MAA000377.3_9_M.1.1	G15.MAA000377.3_9_M.1.1	K13.MAA000377.3_9_M.1.1	K14.MAA000377.3_9_M.1.1	B7.MAA000377.3_9_M.1.1	G18.MAA000377.3_9_M.1.1	K15.MAA000377.3_9_M.1.1	B8.MAA000377.3_9_M.1.1	G19.MAA000377.3_9_M.1.1	B10.MAA000377.3_9_M.1.1	H3.MAA000377.3_9_M.1.1	K17.MAA000377.3_9_M.1.1	B14.MAA000377.3_9_M.1.1	H12.MAA000377.3_9_M.1.1	C10.MAA000377.3_9_M.1.1	H13.MAA000377.3_9_M.1.1	K22.MAA000377.3_9_M.1.1	K18.MAA000377.3_9_M.1.1	C13.MAA000377.3_9_M.1.1	C14.MAA000377.3_9_M.1.1	H14.MAA000377.3_9_M.1.1	H16.MAA000377.3_9_M.1.1	L9.MAA000377.3_9_M.1.1	L7.MAA000377.3_9_M.1.1	C18.MAA000377.3_9_M.1.1	H17.MAA000377.3_9_M.1.1	L11.MAA000377.3_9_M.1.1	D10.MAA000377.3_9_M.1.1	H20.MAA000377.3_9_M.1.1	L12.MAA000377.3_9_M.1.1	D12.MAA000377.3_9_M.1.1	I9.MAA000377.3_9_M.1.1	L13.MAA000377.3_9_M.1.1	D15.MAA000377.3_9_M.1.1	I14.MAA000377.3_9_M.1.1	L15.MAA000377.3_9_M.1.1	E14.MAA000377.3_9_M.1.1	I15.MAA000377.3_9_M.1.1	L16.MAA000377.3_9_M.1.1
Rbfox2	0	0	0	0	0	0	1	0	0	0	0	0	1	114	0	0	0	0	0	0	0	0	225	0	0	0	0	5	0	0	0	0	0	0	42	0	0	0	0	0	8	0	0	0	0	0	0	0	0
[truncated: 932 more columns]

## Sheet: Fig 2C
	CD						HFD					HFrD
Long	120.871	78.0186	93.3	111.964	103.148	119.76	50.7009	81.0606	45.1049	34.1262	53.5	83.0189	139.723	38.8312	57.7191	74.1425
Short	57.3503	58.3591	54.5	63.0357	47.5262	65.8683	89.486	86.0606	64.9184	61.6339	100	115.78	229.561	90.1299	119.193	130.211
Long / short	3.45304	1.93886	2.51274	2.9619	3.49519	3.31269	0.938679	1.52038	1.40122	1.02646	1.03089	1.42162	1.06078	0.804444	0.948339	1.01144
	Dunnett's multiple comparisons test	Mean Diff.	95.00% CI of diff.	Below threshold?	Summary	Adjusted P Value	A-?
	CD vs. HFD	1.762	1.119 to 2.405	Yes	****	<0.0001	B	HFD
	CD vs. HFrD	1.896	1.253 to 2.539	Yes	****	<0.0001	C	HFrD

## Sheet: Fig 2D
CD	HFD
13.08	11.07
12.35	7.94
13.32	8.81
Unpaired t test
P value	0.0203
P value summary	*
Significantly different (P < 0.05)?	Yes
One- or two-tailed P value?	Two-tailed
t, df	t=3.728, df=4
