# Supplementary material for: Liver RBFOX2 regulates cholesterol homeostasis via Scarb1 alternative splicing in mice
Source: Nat Metab. 2022 Dec 19;4(12):1812–29. doi: 10.1038/s42255-022-00681-y (PMC9771820; doi:10.1038/s42255-022-00681-y)
Supplement: Supplementary file 5 — Statistical source data. [file 42255_2022_681_MOESM5_ESM.xlsx]

## Sheet: 3F
	LWT								LΔRbfox2
PSI Scarb1	57.5597	64.8107	63.8462	63.369	55.6231	57.1053	54.2274	55.2727	78.7589	81.6667	77.4648	73.9003	79.7872	79.6345	73.7013
	Unpaired t test
	P value	<0.0001
	P value summary	****
	Significantly different (P < 0.05)?	Yes
	One- or two-tailed P value?	Two-tailed
	t, df	t=9.655, df=13

## Sheet: 3G
	LWT					LΔRbfox2
PSI Pla2g6	0	0	0	0	0	6.88525	9.52381	7.11207	9.43396	6.42857	6.91964	5.82011
	Paired t test
	P value	0.0003
	P value summary	***
	Significantly different (P < 0.05)?	Yes
	One- or two-tailed P value?	Two-tailed
	t, df	t=11.87, df=4
	Number of pairs	5

## Sheet: 3H
	LWT								LΔRbfox2
PSI Numb ex3	6.38298	13.0719	14.1104	13.0952	8.05369	8.64198			1.93548	4.16667	3.18471	0	4.1958	3.72671
	Unpaired t test
	P value	0.0004
	P value summary	***
	Significantly different (P < 0.05)?	Yes
	One- or two-tailed P value?	Two-tailed
	t, df	t=5.180, df=10
	LWT								LΔRbfox2
PSI Numb ex9	7.8534	7.19298	9.86547	11.5217	6.98198	5.20833	13.3995	10.2389	37.4558	43.4043	48.7365	41.8146	47.4299	51.0823	38.009	28.5714
	Unpaired t test
	P value	<0.0001
	P value summary	****
	Significantly different (P < 0.05)?	Yes
	One- or two-tailed P value?	Two-tailed
	t, df	t=11.96, df=14

## Sheet: 3I
	LWT							LΔRbfox2
PSI Osbpl9	95.3368	96.1473	94.4728	96.4067	95.9135	93.0657	94.3882	69.1083	71.7391	72.0789	64.0434	75.6244	73.8799	70.5231
	Paired t test
	P value	<0.0001
	P value summary	****
	Significantly different (P < 0.05)?	Yes
	One- or two-tailed P value?	Two-tailed
	t, df	t=14.60, df=6
	Number of pairs	7
