# Supplementary material for: Liver RBFOX2 regulates cholesterol homeostasis via Scarb1 alternative splicing in mice
Source: Nat Metab. 2022 Dec 19;4(12):1812–29. doi: 10.1038/s42255-022-00681-y (PMC9771820; doi:10.1038/s42255-022-00681-y)
Supplement: Supplementary file 6 — Statistical source data. [file 42255_2022_681_MOESM6_ESM.xlsx]

## Sheet: 4A
Chol (mg/dl)					Chol (mg/dl)
CD					HFrD
WT	KO				WT	KO
119.104	75.4065				113.303	64.5789
102.089	101.702				116.397	94.7415
92.808	83.1405				116.783	84.3006
97.0617	100.929				112.916	105.182
104.022	94.7415				119.104	95.5149
101.702	97.8351				122.584	54.5247
99.3819	97.0617				116.397	110.21
117.557	90.1011				63.0321	85.074
	92.4213				58.3917	61.4853
					98.2218	40.9902
					67.2858	98.9952
					62.6454	112.916
Unpaired t test					133.411	107.889
P value	0.01				134.958	95.9016
P value summary	*				126.451	90.1011
Significantly different (P < 0.05)?	Yes				136.118	97.4484
One- or two-tailed P value?	Two-tailed				122.971	89.3277
t, df	t=2.662, df=15				121.424
					114.85
					Unpaired t test
					P value	0.01
					P value summary	*
					Significantly different (P < 0.05)?	Yes
					One- or two-tailed P value?	Two-tailed
					t, df	t=2.645, df=34

## Sheet: 4B
TGL (mg/dl)					TGL (mg/dl)
CD					HFrD
WT	KO				WT	KO
113.37	98.3127				77.0559	102.741
111.598	131.969				108.941	118.684
99.1984	120.455				84.1415	101.856
93.8842	130.198				101.856	101.856
92.9985	140.826				128.427	109.827
131.969	137.284				65.5418	98.3127
102.741	108.055				83.2558	93.8842
178.026	61.999				108.941	55.7991
	122.227				107.17	86.7986
					112.484	92.1128
					94.7699	143.483
					100.084	116.027
Unpaired t test					100.084	95.6556
P value	0.9182				100.084	144.369
P value summary	ns				81.4844	126.655
Significantly different (P < 0.05)?	No				90.3414	73.5131
One- or two-tailed P value?	Two-tailed				118.684	105.398
t, df	t=0.1044, df=15				101.856
					85.9129
					Unpaired t test
					P value	0.3126
					P value summary	ns
					Significantly different (P < 0.05)?	No
					One- or two-tailed P value?	Two-tailed
					t, df	t=1.025, df=34

## Sheet: 4C
	WT_CD	WT_CD	WT_CD	WT_CD	WT_CD	WT_CD	WT_CD	WT_CD		KO_CD	KO_CD	KO_CD	KO_CD	KO_CD	KO_CD	KO_CD		WT Fructose	WT Fructose	WT Fructose	WT Fructose	WT Fructose	WT Fructose	WT Fructose	WT Fructose		KO Fructose	KO Fructose	KO Fructose	KO Fructose	KO Fructose	KO Fructose	KO Fructose	KO Fructose
[CE(18:1)+NH4]	0.256372	0.368929	0.389645	0.646571	0.282978	0.246285	0.296308	0.32865		0.389932	0.218518	0.325579	0.198743	0.473355	0.471219	0.420545		0.0726212	0.0231869	0.0715942	0.0172521	0.0913711	0.0560104	0.0577675	0		0.090697	0.212208	0.12418	0.0866934	0.202854	0.113995	0.13797	0.0951041
[CE(20:5)+NH4]	0.0294134	0.0353237	0.0380687	0.0404474	0.020546	0.0270315	0.0400404	0.036397		0.029896	0.0261036	0.0337422	0.0359438	0.0289151	0.0400001	0.0264833		0.00431846	0.00208675	0.00586449	0.0040625	0.00336603	0.00660425	0.00464108	0.0055853		0.00746049	0.00506447	0.0121406	0.00371792	0.00873764	0.0105746	0.00738435	0.00837149
[CE(22:6)+NH4]	NA	NA	NA	NA	NA	NA	NA	NA		NA	NA	NA	NA	NA	NA	NA		0.0130425	0.0099182	0.0175415	0.0158188	0.0122863	0.0131182	0.0132712	0.0207041		0.0186482	0.0302365	0.0301246	0.0196484	0.0306906	0.0201051	0.0181188	0.0167267
CE fragment	0.194716	0.363797	0.337776	0.550262	0.240317	0.212567	0.273035	0.359782		0.341572	0.198209	0.288194	0.174824	0.359159	0.47645	0.312995		0.143632	0.0807115	0.121712	0.0565713	0.169732	0.112432	0.114678	0.033725		0.17475	0.486491	0.247629	0.173316	0.410749	0.209519	0.257433	0.158694
Cholesterol	0.0282838	0.030841	0.0249942	0.025207	0.0246149	0.0263639	0.0292659	0.0288894		0.0276958	0.026493	0.0260681	0.0287006	0.0229089	0.028863	0.0176088		0.0334947	0.0207246	0.0275286	0.0447093	0.02158	0.0333606	0.0315783	0.0391804		0.0458116	0.0477119	0.0478941	0.0359186	0.0487527	0.0472262	0.0355511	0.0399217
[Cer(34:1)+OAc]	0.050812	0.0401327	NA	0.0438342	0.0493335	0.041165	0.0484684	0.0413956		0.0496035	0.0625166	0.0443237	0.0516176	0.0460355	0.040004	NA		0.0290954	0.0301861	0.0298693	0.0585768	0.0374151	0.085523	0.0422496	0.0325745		0.0411263	0.0470371	0.0365167	0.0445554	0.0435772	0.0791197	0.056974	0.0335964
[Cer(38:1)+OAc]	0.00441152	0.00309167	0.00281937	0.00416357	0.00263165	0.00317626	0.00329632	0.00292193		0.00326635	0.00321913	0.00300507	0.00369125	0.00319905	0.00326304	0.00175859		0.00352214	0.0232015	0.0314876	0.0121392	0.0352635	0.0314184	0.0415411	0.0328002		0.0209304	0.0365251	0.0410973	0.0200796	0.0412458	0.0532805	0.0363416	0.0229703
[Cer(39:1)+OAc]	0.0210221	0.0198736	0.0173373	0.0225837	0.0170069	0.0171764	0.0186827	0.0157384		0.0159581	0.0201036	0.0174024	0.0186343	0.0164421	0.0132528	0.0140209		0.0492233	0.0753586	0.118642	0.1825	0.122188	0.14876	0.10302	0.150579		0.0666359	0.187594	0.18689	0.0636874	0.181603	0.128277	0.116634	0.115631
[Cer(40:1)+-H]	0.0358372	0.032306	0.0289706	0.0366187	0.0296653	0.0288694	0.0305667	0.0251277		0.0275669	0.0331272	0.0285424	0.0308427	0.0263066	0.0227947	0.0233892		0.0118469	0.0171553	0.0320946	0.0433011	0.0285726	0.0344278	0.0239509	0.0361416		0.0180654	0.0443063	0.0425604	0.0167229	0.0417524	0.0302182	0.0262548	0.0265138
[Cer(40:1)+OAc]	0.0200794	0.0187767	0.01649	0.0254576	0.0165754	0.0167295	0.0177175	0.0144263		0.0145946	0.019002	0.0175728	0.0160679	0.0221194	0.0137164	0.0129336		0.0838353	0.11942	0.202319	0.31878	0.198944	0.254981	0.176442	0.26682		0.118518	0.312131	0.329619	0.111416	0.308526	0.218239	0.195921	0.203556
[Cer(41:1)+-H]	0.0152506	0.0226546	0.0160337	0.0183625	0.0192185	0.0191549	0.0204354	0.0212595		0.0168503	0.0166839	0.0171241	0.0156415	0.01659	0.0181961	0.0131997		0.00423468	NA	0.00724098	0.0123767	0.00805953	NA	0.00714703	0.0087399		0.00727444	0.0129979	0.0107513	0.0068644	0.0130608	NA	0.0134144	0.0135209
[Cer(41:1)+OAc]	0.0311773	0.0346147	0.0279681	0.0396219	0.0293782	0.0296767	0.0334252	0.0291676		0.0285197	0.0306054	0.028272	0.0286801	0.0245598	0.0279878	0.0250849		0.0461486	0.0619165	0.0849379	0.165005	0.0987096	0.0887854	0.0767838	0.135989		0.0733611	0.170429	0.164861	0.0782027	0.162318	0.077966	0.12154	0.132186
[Cer(41:2)+OAc]	0.0297519	0.0300093	0.0297907	0.0448077	0.0312724	0.0291105	0.0274768	0.0249837		0.0283071	0.0281552	0.0250212	0.0304797	0.0278436	0.0254806	0.0250758		0.15267	0.190148	0.226574	0.327759	0.280554	0.32851	0.289199	0.241181		0.233032	0.29278	0.301813	0.216893	0.287437	0.345706	0.31861	0.294082
[Cer(42:1)+-H]	0.0393374	0.043699	0.035678	0.0454652	0.0359906	0.038083	0.0409858	0.0376941		0.0396576	0.0389021	0.0373237	0.0368628	0.0335168	0.0353038	0.0316548		0.0105149	0.013424	0.0197905	0.0420984	0.0231025	0.0228519	0.0180465	0.0321823		0.0179527	0.0419208	0.0373616	0.0191054	0.0443669	0.0191073	0.0280721	0.0317881
[Cer(42:1)+OAc]	0.0309613	0.0339438	0.0284939	0.0372903	0.0289631	0.0288988	0.0312731	0.027949		0.030125	0.0319695	0.0279712	0.0277411	0.0265632	0.0290793	0.0245198		0.0922474	0.118369	0.167993	0.347243	0.197118	0.196392	0.156899	0.262554		0.153633	0.369528	0.320022	0.171837	0.346701	0.158	0.233911	0.251789
[Cer(42:2)+-H]	0.0386637	0.0387467	0.0378698	0.0580051	0.0404228	0.0362385	0.0348366	0.0324174		0.0351993	0.0377116	0.0307581	0.0411401	0.0359002	0.0330419	0.0305867		0.0414225	0.0488941	0.0605787	0.0958646	0.0689321	0.0886973	0.0711561	0.0695766		0.0691237	0.0882764	0.0765714	0.0613305	0.086484	0.0954539	0.0889895	0.0821721
[Cer(42:2)+OAc]	0.0286815	0.0287966	0.0282473	0.040084	0.0301064	0.0266077	0.0251326	0.022747		0.0255814	0.0260655	0.0232646	0.0283333	0.026192	0.024815	0.0234641		0.334234	0.384273	0.470069	0.783427	0.555727	0.705332	0.605707	0.5462		0.555169	0.706852	0.638272	0.514584	0.698358	0.770858	0.690843	0.648093
[Cer(42:3)+-H]	0.00534328	0.00591423	0.00563878	0.00819828	0.00666685	0.00585645	0.00516796	0.00464435		0.00577219	0.00658016	0.00415991	0.00599781	0.0052915	0.004667	0.00442071		0.00252361	NA	0.00424202	0.00712168	0.00473082	0.00659244	0.00442668	0.00491766		0.00451135	0.00688349	0.00556922	0.00443573	0.00694885	0.0056926	0.0048918	0.00456618
[Cer(40:1)+Na]	0.254097	0.275178	0.220808	0.288724	0.224085	0.246138	0.294398	0.236667		0.219231	0.271504	0.240425	0.260794	0.204582	0.177882	0.182049		0.106973	0.0443243	0.0900532	0.093831	0.0595874	0.11145	0.0813302	0.101102		0.130853	0.0449126	0.134836	0.0482018	0.0853605	0.131492	0.0951845	0.140484
[Cer(41:1)+Na]	0.0800151	0.114063	0.0859986	0.119528	0.0886697	0.101069	0.105652	0.0969207		0.0854946	0.0844103	0.0924667	0.0829599	0.091439	0.0822172	0.0786761		0.0439268	0.0240738	0.0359159	0.0167236	0.0241266	0.0444924	0.0345964	NA		0.0606481	0.0323047	0.0589903	0.0292131	0.0611837	0.0542248	0.0551547	0.0462775
[Cer(42:1)+Na]	0.241697	0.298143	0.243739	0.329626	0.207205	0.233672	0.308124	0.267317		0.249004	0.272656	0.256436	0.257689	0.234441	0.221844	0.212604		0.0830589	0.0399581	0.0697703	0.0618693	0.0482814	0.0970488	0.0600652	0.046525		0.111068	0.0507554	0.124552	0.0521784	0.0934012	0.116749	0.0891022	0.115282
[Cer(42:2)+Na]	0.333623	0.357467	0.339074	0.473849	0.352532	0.346761	0.357428	0.317018		0.336202	0.322712	0.288025	0.372198	0.342598	0.27258	0.287783		0.234769	0.135045	0.181074	0.257607	0.157629	0.175747	0.206677	0.213633		0.237666	0.16005	0.220881	0.15476	0.223898	0.206435	0.21052	0.205914
[Cer(42:3)+Na]	0.0521947	0.0579898	0.0547394	0.0748038	0.0596279	0.0615113	0.0524444	0.0527456		0.0512189	0.0640362	0.0413131	0.0587136	0.0497928	0.0437774	0.0417903		0.0203066	0.012475	0.0176673	0.0262017	0.0129854	0.0177665	0.022471	0.0252092		0.0251058	0.0203339	0.0276566	0.0220214	0.017472	0.0206026	0.0204489	0.0199493
[DG(32:0)+NH4]	0.101987	0.224601	0.233169	0.16488	0.0872328	0.109775	0.118044	0.116942		NA	0.0941642	0.144985	0.151579	0.138469	0.196058	0.113434		0.00346769	0.0025234	0.00602617	0.00640171	0.00445113	0.00355744	0.00450906	0.0105313		0.00579268	0.0137308	0.00704924	0.00654643	0.00972275	0.00542469	0.00658188	0.00530856
[DG(34:1)+Na]	0.94245	1.82998	1.654	1.09751	1.00797	1.13347	1.01408	1.13134		1.39001	0.676218	1.06047	1.25786	1.08193	1.71173	0.944682		0.227131	0.140428	0.279682	0.327902	0.264697	0.204359	0.299125	0.550884		0.295883	0.783852	0.364605	0.301458	0.555694	0.252764	0.327874	0.22637
[DG(34:1)+NH4]	0.0549723	0.115944	0.0934458	0.0565883	0.0613484	0.0655544	0.0605507	0.0719375		0.0853117	0.0369313	0.0630062	0.0742644	0.0610352	0.102968	0.0471479		0.0814636	0.05062	0.0964571	0.135242	0.0960615	0.0711676	0.128126	0.232324		0.11402	0.453454	0.137755	0.120425	0.231126	0.0873327	0.122839	0.0754674
[DG(34:2)+NH4]	0.0809841	0.135203	0.113189	0.0665025	0.0827745	0.083432	0.0877319	0.0929268		0.12174	0.058136	0.0856621	0.098012	0.0878905	0.149654	0.0665891		0.0401971	0.0224252	0.0522727	0.0541102	0.036364	0.052472	0.0562721	0.138842		0.079274	0.19435	0.0969823	0.0649434	0.111397	0.0767923	0.0669786	0.0524729
[DG(36:2)+Na]	0.273449	0.731565	0.574306	0.501989	0.272612	0.312943	0.343212	0.357957		0.518791	0.228487	0.395317	0.489284	0.330267	0.567865	0.300897		0.128774	0.0741568	0.146053	0.171774	0.13879	0.0917569	0.162003	0.344317		0.129624	0.617967	0.142738	0.172527	0.262673	0.0906301	0.107962	0.0984152
[DG(36:2)+NH4]	0.0233864	0.0585007	0.043971	0.0363152	0.0232218	0.0228162	0.0255728	0.0309165		0.0419114	0.0154875	0.030106	0.0387322	0.0248285	0.048163	NA		0.0596346	0.0349319	0.0624119	0.0908837	0.067121	0.040387	0.0939802	0.185706		0.0618775	0.443873	0.0683238	0.08548	0.13478	0.038776	0.0526544	0.0442834
[DG(36:3)+Na]	0.32746	0.780281	0.551945	0.517248	0.31737	0.347701	0.408459	0.398058		0.694736	0.27686	0.481766	0.56311	0.341665	0.706222	0.354259		0.0517755	0.0260649	0.0634943	0.0633665	0.0436045	0.0547867	0.0622505	0.200835		0.0806022	0.274619	0.0965321	0.0881513	0.114494	0.0727212	0.0537559	0.0563929
[DG(36:3)+NH4]	0.0318293	0.0817408	0.0560739	0.0475753	0.0322019	0.0330234	0.0390578	0.0385077		0.0656629	0.027264	0.048884	0.0552129	0.0351111	0.0653748	0.032511		0.0210907	0.0103515	0.024515	0.0265311	0.0160843	0.0219325	0.026107	0.0939808		0.0368433	0.147471	0.0406096	0.0388664	0.0476396	0.0303186	0.0251722	0.0235245
[DG(36:4)+Na]	0.312725	0.368077	0.345194	0.299335	0.223132	0.275061	0.279155	0.251585		0.39718	0.21349	0.26524	0.391785	0.262942	0.473345	0.224064		0.0472674	0.0297143	0.0577478	0.0603678	0.0443032	0.0487938	0.060286	0.0475908		0.0653688	0.138011	0.0811914	0.0673296	0.0855518	0.0614638	0.0493515	0.0507753
[DG(38:4)+Na]	0.123902	0.130537	0.141777	0.125052	0.0724527	0.118803	0.119196	0.115163		0.118587	0.0744882	0.0991869	0.140315	0.103769	0.153027	0.0749792		0.0237854	0.0155627	0.0319075	0.0306177	0.022891	0.0232932	0.0330981	0.0392998		0.0347406	0.075475	0.0381589	0.0399094	0.0530362	0.0317794	0.0327214	0.0259623
[FFA(16:1)+-H]	NA	NA	NA	NA	NA	NA	NA	NA		NA	NA	NA	NA	NA	NA	NA		0.00207994	0.00394914	0.00515158	0.00210252	0.00690806	0.00613246	0.00202927	0.00373989		0.0027525	0.00141992	0.00277357	0.00173868	0.00246094	0.00300841	0.00216231	0.00225958
[FFA(18:1)+-H]	0.0243885	0.0351334	0.0392447	0.0369771	0.0137046	0.0134203	0.0197288	0.0221425		0.033128	0.0222007	0.0248534	0.0311118	0.0222976	0.0180604	0.0140596		0.00967882	0.0136809	0.0150654	0.0102519	0.0181617	0.0284573	0.0169416	0.0106365		0.0171032	0.00615794	0.0116376	0.00811137	0.00996895	0.0191103	0.0129218	0.00913297
[FFA(18:2)+-H]	0.011129	0.0107722	0.0101656	0.010056	0.00472517	0.00713979	0.00773447	0.011024		0.0148673	0.00665435	0.00883417	0.0117335	NA	0.0054401	NA		0.00165341	0.00214555	0.00294733	0.00239889	0.00342165	0.0128634	0.00284484	0.00251082		0.00375969	0.00169455	0.00291099	0.00177454	0.00308714	0.0035929	0.00352084	0.00331137
[FFA(22:6)+-H]	0.00468602	0.00526556	NA	0.00539534	0.00269947	0.00297774	0.0057328	0.00497561		0.0073711	0.00273315	0.00456891	0.00713081	NA	0.00349745	0.00253959		0.00127278	0.00187444	0.00127632	0.00184362	0.00210538	0.00453528	0.00273236	0.00135038		0.00231875	0.00160672	0.00155895	0.00136657	0.00205923	0.00293224	0.00327698	0.00271286
[LysoPC(16:0)+H]	0.0529263	0.0553058	0.050321	0.0678149	0.0442965	0.0429055	0.0497044	0.0425986		0.0495707	0.0468343	0.0482392	0.0562375	0.0451948	0.0430884	0.0416529		0.016025	0.010247	0.0143128	0.0179594	0.0118305	0.0147486	0.0155495	0.0140534		0.0181129	0.011468	0.0199946	0.0138658	0.0158397	0.0199407	0.0137251	0.0207389
[LysoPC(18:0)+H]	0.0176436	0.0205	0.0177593	0.0267323	0.0157787	0.0154527	0.020036	0.0183407		0.017433	0.0174972	0.0183515	0.0198191	0.0185344	0.014639	0.0141361		0.00835497	0.00571631	0.00640384	0.00822704	0.00578355	0.00560379	0.00864964	0.00593945		0.00713404	0.00660541	0.00682963	0.00701963	0.00858805	0.00698204	0.00570358	0.00735686
[LysoPC(18:1)+H]	0.00683673	0.00773995	0.0079199	0.00995948	0.00966712	0.00578471	0.00612471	0.00604965		0.00708545	0.00652385	0.00701644	0.007775	0.00596085	0.00594355	0.00531169		0.00425931	0.00256981	0.00332883	0.00365545	0.00307054	0.00310414	0.00338398	0.00373528		0.00438211	0.0025373	0.0047205	0.00267573	0.00395089	0.00430116	0.00344385	0.00477241
[LysoPC(18:2)+H]	0.00611919	0.00620081	0.00940805	0.00738005	0.0145407	0.00464035	0.00586881	0.00581334		0.00681471	0.00601681	0.00717652	0.00696799	0.00552806	0.00514786	0.00422921		0.00181038	0.000808877	0.00139635	0.0013261	0.000971755	0.00185155	0.00113573	0.00192498		0.00224359	0.00086913	0.00260837	0.00109326	0.00158954	0.00253452	0.00149881	0.00214856
[PC(34:2)+OAc]	4.22733	4.12165	4.29219	4.956	3.67448	3.63743	3.94488	3.43046		3.6868	4.08407	4.09231	4.08792	3.90697	4.32794	3.61618		0.698973	0.845396	1.20055	2.08808	1.37399	1.97237	1.11623	1.63211		0.802156	2.30744	2.2616	0.969501	2.173	1.62208	1.73601	1.62984
[PC(36:2)+OAc]	0.657167	0.829009	0.675743	0.889435	0.712593	0.679161	0.972453	0.787429		0.673091	0.805611	0.738598	0.752771	0.751961	0.811818	0.61049		0.327357	0.343965	0.463804	0.622155	0.647285	0.678779	0.424732	0.427221		0.444061	0.541206	0.552406	0.423136	0.623567	0.508263	0.748619	0.504737
[PC(34:3)+OAc]a	0.188455	0.223326	0.202325	0.208227	0.275047	0.207407	0.213209	0.193075		0.209993	0.22567	0.22392	0.245207	0.179735	0.258481	0.182938		0.0248784	0.0279917	0.0402323	0.0780737	0.0510587	0.0612981	0.0316968	0.0544938		0.026542	0.0809595	0.0838413	0.0336156	0.0928749	0.0479992	0.0495819	0.0565594
[PC(34:3)+OAc]b	0.116931	0.1446	0.116849	0.16371	0.0969841	0.108004	0.113833	0.0958869		0.121974	0.122909	0.123119	0.127726	0.0997135	0.117279	0.092325		0.0237843	0.0307084	NA	0.080527	0.0464218	0.1558	0.0446554	0.0603564		0.0360887	0.0949045	0.097975	0.0459997	0.0803847	0.0719708	0.0488017	0.0647788
[PC(35:2)+OAc]	0.0384759	0.0471628	0.0432668	0.048621	0.0506998	0.0332712	0.0563044	0.047484		0.0403212	0.0513609	0.0437143	0.0425598	0.0579385	0.047498	0.0267746		0.0109892	0.0139372	0.0177377	0.0255325	0.0246777	0.0324234	0.0186717	0.0175736		0.00710209	0.0234497	0.0243756	0.0179868	0.0277315	0.0217255	0.0289089	0.0216557
[PC(36:3)+OAc]	0.392373	0.442907	0.441251	0.515238	0.489365	0.413221	0.422471	0.363901		0.38294	0.457392	0.415991	0.447831	0.406561	0.486047	0.357806		0.311299	0.368452	0.492205	0.579061	0.62192	0.413426	0.458645	0.49994		0.360879	0.590493	0.611307	0.298978	0.670738	0.417065	0.597137	0.439006
[PC(36:5)+OAc]	0.0908749	0.0920791	0.0960578	0.0882483	0.107481	0.0905847	0.0915949	0.0768541		0.0913384	0.096185	0.0710963	0.124449	0.0769915	0.100128	0.0715039		0.0395587	0.0485551	0.0493188	0.0732184	0.0632909	0.0464252	0.0580667	0.0627408		0.0644017	0.070552	0.0827932	0.0618339	0.0914039	0.0707331	0.0635194	0.0669592
[PC(38:3)+OAc]	0.108718	0.104965	0.0993425	0.110969	0.101171	0.0789452	0.095929	0.0997811		0.0836124	0.104391	0.0789206	0.119032	0.0932436	0.107701	NA		0.128609	0.134703	0.152733	0.165458	0.182848	0.0519367	0.198979	0.117981		0.109956	0.110278	0.136865	0.0821889	0.147368	0.146747	0.246348	0.118556
[PC(32:1)+OAc]	0.206566	0.238163	0.223216	0.226807	0.225292	0.205785	0.180844	0.173176		0.185546	0.198883	0.194152	0.214771	0.183836	0.214911	0.174644		0.0762336	0.0968431	0.106561	0.168617	0.119607	0.132839	0.101305	0.120657		NA	0.160775	0.216481	0.0838543	0.175369	0.162233	0.140966	0.166971
[PC(33:1)+OAc]	0.127752	0.132343	0.142555	0.154568	0.134226	0.11146	0.116084	0.100048		0.117187	0.128184	0.112367	0.115346	0.118258	0.11876	0.0922725		0.0486314	0.0611558	0.0668077	0.0950689	0.0819676	0.0949382	0.0673868	0.0743368		0.0429022	0.0928575	0.111567	0.0417638	0.0985689	0.101145	0.0925217	0.0870342
[PC(33:2)+OAc]	0.227936	0.204783	0.241441	0.236778	0.214706	0.178471	0.213075	0.169291		0.201677	0.228548	0.222842	0.192518	0.246226	0.220914	0.186218		0.0360848	0.0432169	0.0581243	0.103235	0.0715688	0.0981988	0.0545082	0.081036		0.0431315	0.122766	0.112071	0.0483615	0.116958	0.0821085	0.0915456	0.0805123
[PC(34:1)+OAc]	2.34356	2.38202	2.31436	2.68257	1.97988	2.06579	1.94159	1.8203		1.93746	2.13895	2.00804	2.25558	1.9807	2.22605	1.78834		0.870741	1.14083	1.21616	1.66561	1.37246	1.58191	1.1865	1.25698		0.772065	1.60553	1.88754	0.787354	1.71535	1.64204	1.6224	1.53981
[PC(36:4)+OAc]	3.09102	2.65415	3.02901	3.45254	2.59978	2.63863	2.49012	2.09666		2.34981	2.7675	2.22061	2.86828	2.54411	2.63336	2.27075		1.19824	1.4932	1.6356	2.02912	1.91579	1.67923	1.7996	1.82933		1.97032	1.91119	2.02243	1.69285	2.09678	2.41498	1.98883	1.63843
[PC(38:4)+OAc]	1.1309	1.22053	1.18526	1.47582	1.01892	1.08702	1.20298	1.09117		0.994667	1.25652	0.957229	1.26977	1.14286	1.07454	0.790581		0.7713	0.778007	0.807755	0.891803	0.988501	0.781564	1.10503	0.71847		1.17712	0.69845	0.77855	0.914694	0.806296	1.1877	1.29841	0.756881
[PC(38:5)+OAc]	0.515953	0.444989	0.526925	NA	0.418786	0.399632	0.377962	0.331514		0.378573	0.425148	0.348843	0.493573	NA	0.444284	0.389047		0.43063	0.445628	0.452882	0.506304	0.574057	0.351576	0.50877	0.430314		0.532604	0.493425	0.503973	0.373271	0.548595	0.480353	0.704063	0.417414
[PC(38:6)+OAc]	3.18546	2.81779	3.0286	3.15291	2.71833	2.64255	2.76088	2.23169		2.58717	3.04388	2.564	3.26365	2.82881	3.08578	2.45651		1.04702	1.23861	1.43767	1.80276	1.39846	1.18544	1.32822	1.41625		1.32566	1.77188	1.67395	1.51988	1.85577	1.96007	2.05672	1.47717
[PC(40:5)+OAc]	0.033416	0.0403971	0.0424155	0.0479572	0.0356742	0.0340057	0.0348463	0.0342448		0.0381979	0.0385889	0.0291595	0.0457703	0.0327924	0.0421299	NA		0.0157875	0.0166547	0.0173411	0.0147961	0.0159496	0.0288874	0.016498	0.0100226		0.0360243	0.0140491	0.0154925	0.0309789	0.0144687	0.0424946	0.020141	0.0287126
[PC(40:6)+OAc]	0.324418	0.360561	0.32664	0.430335	0.302174	0.323355	0.418274	0.376074		0.297284	0.393883	0.327007	0.422566	0.380762	0.388874	0.278315		0.267991	0.306777	0.331776	0.403568	0.355036	0.331299	0.368468	0.257118		0.316245	0.31415	0.361703	0.352835	0.342974	0.539699	0.590953	0.348665
[PC(40:7)+OAc]	0.339977	0.297209	0.334522	0.339748	0.310311	0.288431	0.28729	0.23645		0.278688	0.300712	0.259596	0.360094	0.274617	0.337511	0.263617		0.191207	0.209465	0.239584	0.269661	0.263322	0.14765	0.21652	0.216808		0.23026	0.270314	0.238103	0.176108	0.293529	0.228543	0.37265	0.193752
[PC(32:0)+OAc]	0.29434	0.258834	0.238755	0.260038	0.225651	0.222787	0.230291	0.204539		0.221874	0.241605	0.224097	0.23485	0.219576	0.220892	0.16542		0.0955896	0.104453	0.134002	0.181482	0.146896	0.151598	0.137346	0.139636		0.179802	0.185276	0.162254	0.163942	0.178707	0.196701	0.177982	0.134781
[PC(34:2)+H]	3.4875	3.19441	3.14172	4.09521	2.95262	2.87384	3.1967	2.89619		2.8558	3.41565	3.11792	2.96108	3.29618	3.13932	3.09289		1.66431	0.861809	1.52441	1.94687	0.980964	2.16881	1.47036	2.76083		3.01199	0.985183	3.19345	1.04757	2.24777	3.45696	1.85144	2.67009
[PC(36:2)+H]	0.73543	0.840774	0.667226	1.01001	0.744217	0.751766	0.990544	0.935617		0.694942	0.849012	0.792182	0.760164	0.842451	0.745937	0.60134		0.231188	0.160631	0.186429	0.232594	0.187575	0.159911	0.223382	0.268674		0.268232	0.180174	0.260114	0.120719	0.292007	0.220149	0.186084	0.218821
[PC(34:3)+H]a	0.205675	0.211304	0.195079	0.232253	0.268237	0.200217	0.209784	0.213277		0.218475	0.203527	0.200142	0.225407	0.195264	0.231067	0.174698		0.0783714	0.0399003	0.0703715	0.0907427	0.045494	0.0998984	0.0616778	0.128568		0.15009	0.0584489	0.176623	0.0621428	0.0985085	0.157873	0.0991601	0.146291
[PC(34:3)+H]b	0.171476	0.229278	0.161428	0.248391	0.149474	0.164857	0.194218	0.183851		0.191936	0.191001	0.19221	0.195075	0.150485	0.170704	0.126055		0.0399296	0.0214228	0.0290061	0.0638666	0.0277036	0.047337	0.0407172	0.141645		0.0752443	0.0319407	0.0713522	0.0410501	0.0435566	0.0820183	0.0565331	0.0816166
[PC(36:3)+H]	0.425867	0.435657	0.419102	0.524036	0.505315	0.401203	0.4196	0.412424		0.373736	0.446346	0.424856	0.432716	0.380537	0.423565	0.341811		0.683173	0.377334	0.574627	0.496785	0.410193	0.598285	0.544731	0.598136		0.846917	0.427686	0.911064	0.344379	0.72749	0.801297	0.496927	0.701977
[PC(36:5)+H]	0.078591	0.0766954	0.0780661	0.0755669	0.0896584	0.0775364	0.070173	0.0671307		0.0759377	0.085176	0.0614268	0.0973793	0.0648993	0.0751743	0.0603834		0.0633724	0.0407333	0.0530539	0.0690127	0.0458029	0.0562368	0.0599571	0.0489562		0.0772684	0.0678237	0.0869022	0.0584307	0.0621396	0.0713758	0.0648502	0.0818099
[PC(36:6)+H]	0.00698454	0.00554576	0.00660198	0.00679677	NA	NA	0.00697	NA		NA	0.00805894	NA	0.0077466	0.00591628	0.0068223	0.00539173		0.00731625	0.00375676	0.00637085	0.00855587	0.0040673	0.00876309	0.00577992	0.0119405		0.0145163	0.00542254	0.0163505	0.00577346	0.00919985	0.015021	0.00928508	0.0130999
[PC(38:3)+H]	0.0875208	0.0861081	0.0744022	0.110121	0.0834774	0.0679956	0.0778154	0.0822198		0.068195	0.0886483	0.0609675	0.0872606	0.0818125	0.076239	0.061301		0.234019	0.178456	0.199049	0.172842	0.177488	0.142087	0.250561	0.0646549		0.21339	0.145963	0.182929	0.103591	0.293367	0.133433	0.147484	0.160854
[PC(32:1)+H]	0.238746	0.246436	0.23174	0.24357	0.256468	0.235543	0.206487	0.211046		0.212717	0.232647	0.213467	0.23951	0.197184	0.217373	0.181202		0.159179	0.108415	0.166723	0.273245	0.130442	0.18413	0.154405	0.200149		0.273047	0.108232	0.315425	0.137059	0.19783	0.27941	0.225325	0.311622
[PC(32:2)+H]	0.0330981	0.0368813	0.03233	0.0321313	0.0487133	0.0394151	0.03483	0.0325992		0.0367265	0.0352574	0.0350757	0.0405327	0.0312169	0.0373384	0.0283489		0.00890252	0.00488658	0.0080341	0.011667	0.00608436	0.00890574	0.00792193	0.0121522		0.0168699	0.00828465	0.0171135	0.00779922	0.0106498	0.0157124	0.00996907	0.0140285
[PC(33:1)+H]	0.020398	0.0188047	0.0177641	0.0204176	0.0174481	0.0168912	0.016992	0.0185096		0.0189199	0.0159234	0.0167486	0.0167991	0.0160862	0.0199078	0.0143874		0.0100614	0.00533859	0.00811375	0.00980661	NA	0.0104553	0.00762014	0.0109478		0.0171513	0.00690887	0.0170584	0.00640055	0.0159052	0.0149491	0.011345	0.0136666
[PC(34:1)+H]	2.16439	2.29568	2.02516	2.51271	1.76429	1.90304	1.77103	1.90735		1.8298	1.93904	1.80821	2.04558	1.91454	1.7996	1.71645		1.71964	1.22305	1.60302	2.68738	1.46866	1.62163	1.88535	2.13632		2.57947	1.05651	2.58361	1.01523	2.26454	2.28963	2.02825	2.41731
[PC(36:1)+H]	0.127902	0.159795	0.122134	0.194847	0.110643	0.124196	0.140468	0.159902		0.119141	0.128109	0.113512	0.146194	0.140495	0.126794	0.0922094		0.308085	0.219645	0.277407	0.380833	0.264113	0.196861	0.332395	0.337975		0.322008	0.236758	0.285388	0.194074	0.427879	0.257221	0.294724	0.303932
[PC(36:4)+H]	2.68148	2.22574	2.45432	3.0912	2.34156	2.11587	2.28885	1.91249		2.0058	2.39763	2.0715	2.42985	2.37582	2.0589	1.92132		2.32291	1.7684	2.148	3.63539	1.792	2.47739	2.90933	2.36524		3.09526	2.79686	3.31137	2.25851	2.87273	2.96037	2.25943	2.83469
[PC(38:4)+H]	0.991006	1.03651	0.852701	1.2685	0.847553	0.869483	1.04868	0.999059		0.835583	1.07535	0.781704	1.03858	1.01393	0.780005	0.69718		1.16574	0.991308	1.03942	1.70069	0.962388	0.865653	1.7979	1.14846		1.30283	1.49752	1.07107	1.12045	1.77292	0.959352	1.05003	0.993872
[PC(38:5)+H]	0.47773	0.418999	0.453757	0.567492	0.394273	0.373208	0.365909	0.366932		0.383463	0.424543	0.338763	0.440378	0.395273	0.366529	0.338735		0.704452	0.55997	0.598022	0.619747	0.532802	0.547668	0.728296	0.443463		0.710301	0.727101	0.792519	0.462378	0.853028	0.672715	0.517714	0.644457
[PC(38:6)+H]	2.40092	1.82595	1.92309	2.48594	1.91143	1.78439	1.95094	1.78427		1.64976	2.09463	1.84035	2.06365	2.16515	1.96204	1.81356		1.49023	1.23526	1.59089	2.55043	1.28922	1.61039	1.83797	1.37976		2.42982	1.49751	2.27173	1.74662	2.42827	2.05017	1.49449	1.7993
[PC(38:7)+H]	0.0642499	0.0557474	0.0546272	0.0573597	0.0688427	0.0623865	0.0549966	0.0458325		0.057608	0.0652399	0.0480286	0.0784463	0.0574346	0.0683345	0.0497438		0.0425594	0.0311533	0.0397635	0.0516489	0.0328308	0.0384862	0.041023	0.0286805		0.0573907	0.0358931	0.0639019	0.0418841	0.0523666	0.0515962	0.0434416	0.0553344
[PC(40:5)+H]	0.0338512	0.0345173	0.0355315	0.0472327	0.0311058	0.0312331	0.0329859	0.032474		0.0312366	0.0337372	0.027403	0.0363353	0.0312001	0.0336306	0.0253091		0.0256577	0.0255524	0.0280069	0.0552624	0.0270635	0.0151012	0.0237903	0.04094		0.0247964	0.0509091	0.02272	0.0428609	0.029799	0.0211163	0.0372849	0.0242219
[PC(40:6)+H]	0.350861	0.364438	0.29653	0.468243	0.293581	0.318237	0.390916	0.382243		0.282362	0.372353	0.313538	0.383994	0.369945	0.336806	0.269179		0.327759	0.293194	0.356531	0.592941	0.305008	0.255405	0.439933	0.340031		0.443017	0.338738	0.3601	0.355309	0.617047	0.311817	0.330047	0.320772
[PC(40:7)+H]	0.331525	0.260302	0.270752	0.321906	0.267232	0.259903	0.241808	0.237832		0.239431	0.278095	0.223261	0.299734	0.261418	0.268152	0.231646		0.141467	0.129313	0.126449	0.229953	0.1163	0.10454	0.221248	0.138581		0.167504	0.203205	0.140088	0.136933	0.239324	0.11804	0.118436	0.110608
[PC(32:0)+H]	0.313829	0.258467	0.238839	0.306443	0.207219	0.222559	0.216619	0.223557		0.209055	0.23968	0.212593	0.233403	0.233143	0.200775	0.175689		0.164171	0.116612	0.160817	0.23509	0.130345	0.159995	0.170543	0.205471		0.227984	0.211597	0.245746	0.198974	0.216857	0.228933	0.155699	0.199932
[PE(34:2)+-H]	1.51148	1.96083	1.67488	1.97756	1.85808	1.86197	1.92502	1.61109		1.83346	1.93767	1.89161	1.77528	1.6998	1.76223	1.52622		0.294655	0.313585	0.666365	1.3113	0.798007	0.978243	0.47456	0.969346		0.479008	1.46943	1.29475	0.833045	1.43634	0.754065	0.78788	1.00294
[PE(36:3)+-H]	0.662363	0.877667	0.729605	0.920726	1.00897	0.807712	0.854146	0.75964		0.818783	0.951627	0.834273	0.792718	0.761456	0.822185	0.645557		0.208723	0.240283	0.422584	0.828173	0.583739	0.665349	0.354872	0.597128		0.407991	0.841435	0.695946	0.531069	0.917289	0.371734	0.555374	0.553776
[PE(38:3)+-H]	0.139212	0.138455	0.12744	0.156323	0.118064	0.104373	0.115825	0.114194		0.113376	0.134703	0.115287	0.137664	0.124519	0.118171	0.0990489		0.165958	0.175487	0.26109	0.34647	0.303761	0.10013	0.276126	0.250101		0.186172	0.266563	0.347942	0.17302	0.37137	0.221627	0.339037	0.235698
[PE(34:1)+-H]	0.311168	0.458121	0.387041	0.416828	0.360802	0.342369	0.272675	0.261511		0.337005	0.407799	0.349731	0.302718	0.31146	0.32424	0.278981		0.15107	0.169891	0.251385	0.443413	0.30462	0.215769	0.220197	0.255359		0.261736	0.416737	0.412942	0.407087	0.414018	0.340336	0.324941	0.378091
[PE(36:1)+-H]	0.196575	0.187861	0.172587	0.229491	0.170717	0.180673	0.171091	0.157051		0.161123	0.188991	0.18163	0.184425	0.162812	0.151547	0.153428		0.149666	0.17647	0.233461	0.332971	0.266373	0.218213	0.259884	0.211739		0.292141	0.264243	0.307683	0.321427	0.319382	0.330442	0.331428	0.268984
[PE(36:2)+-H]	1.06303	1.3007	1.03775	1.43647	1.1691	1.17137	1.4467	1.2968		1.12992	1.37729	1.33523	1.16536	1.22237	1.1685	0.986377		0.219927	0.26621	0.50749	1.00953	0.601494	1.00336	0.422974	0.649304		0.461351	0.85931	0.86609	0.654383	0.960691	0.59386	0.697207	0.682029
[PE(38:4)+-H]	6.52148	6.92948	6.26855	8.10396	5.66799	6.43263	6.9808	6.24505		5.61533	6.72817	6.01005	6.57971	6.20822	5.30686	5.1025		4.0361	4.82257	5.56541	7.95586	6.49738	7.31871	6.34218	5.94107		4.87905	5.9883	7.14072	4.95262	7.1366	8.15466	6.94725	6.10613
[PE(38:5)+-H]	2.30553	2.28487	2.27999	2.54456	2.16924	2.11447	2.20551	1.89243		2.20945	2.18129	1.95612	2.64632	2.03777	2.05834	1.92499		1.76953	1.95381	2.2158	3.26461	2.97156	2.17563	2.79355	2.49773		2.89401	3.06457	3.0979	2.38775	3.7582	2.32818	3.03979	2.32817
[PE(38:6)+-H]	8.47126	8.05635	7.30132	7.84933	7.40726	7.81562	8.94756	7.68354		7.82799	8.2713	6.4901	9.00268	6.41679	7.80491	5.78609		4.72387	5.27308	6.8412	9.29536	7.34809	5.51024	6.70033	7.00987		6.80199	7.59022	8.38509	7.08914	8.8706	9.056	9.34296	6.5529
[PE(40:5)+-H]	0.14557	0.17017	0.165871	0.199914	0.148241	0.139568	0.166178	0.1483		0.156966	0.154602	0.138822	0.16453	0.1346	0.140842	0.136431		0.0770709	0.106209	0.122883	0.120328	0.105769	0.241367	0.0919046	0.079392		0.243327	0.103977	0.137494	0.206874	0.126125	0.28148	0.100767	0.218975
[PE(40:6)+-H]	1.73616	2.03791	1.7145	2.23348	1.67467	1.7113	2.55579	2.25788		1.64122	2.11413	1.87504	2.16978	1.89725	1.91528	1.66597		1.05399	1.33671	1.81519	2.34316	1.86053	2.19429	1.8149	1.60868		1.5981	1.67354	2.21146	1.65354	2.05603	2.84805	2.36069	1.89582
[PE(40:7)+-H]	2.42358	2.36511	1.81508	2.01377	2.35241	2.30492	2.88189	2.49849		2.46952	2.42197	1.82676	2.87674	1.62	2.60214	1.50913		1.48557	1.71482	2.04664	2.66832	2.39436	1.79179	2.3	2.07228		2.03748	2.25813	2.49011	1.70334	2.92013	2.3178	2.90167	1.86519
[PE(34:2)+H]	1.41898	1.76687	1.47605	1.75799	1.71747	1.66038	1.51684	1.51618		1.75152	1.70107	1.62722	1.66224	1.55768	1.72565	1.40606		0.923402	0.332779	0.725517	0.890592	0.379461	1.03878	0.535331	0.997516		1.54585	0.540908	1.72066	0.865527	0.878661	1.58296	1.13911	1.48583
[PE(36:3)+H]	0.620286	0.750895	0.662988	0.855412	0.977328	0.754292	0.731143	0.680634		0.744929	0.788946	0.718627	0.783295	0.673299	0.797404	0.599254		0.680302	0.238551	0.456603	0.424052	0.263509	0.622027	0.377023	0.707423		0.98268	0.461173	1.08007	0.541063	0.624128	0.892197	0.634999	0.794143
[PE(36:1)+H]	0.0857554	0.0997056	NA	0.110414	0.0773154	0.0784489	NA	0.0783921		0.0774641	0.0889209	NA	0.0797011	0.0810051	0.0814585	NA		0.223467	0.115225	0.182178	0.257094	0.131935	0.151548	0.172034	0.153317		0.239807	0.216002	0.259902	0.232083	0.26538	0.208642	0.199963	0.241602
[PE(36:2)+H]	0.592296	0.832708	0.645173	0.892892	0.699022	0.727136	0.839839	0.854427		0.736735	0.831903	0.806108	0.764061	0.769265	0.809174	0.609668		0.72194	0.270087	0.561738	0.678607	0.324724	0.669428	0.475834	1.1527		1.13254	0.512086	1.0497	0.70717	0.740315	0.991785	0.886205	1.06309
[PE(36:4)+H]	3.08893	3.35082	2.91343	3.55387	2.96	3.08421	3.32885	3.01934		3.36104	3.04122	2.5117	3.51293	2.79015	3.1497	2.69477		3.71013	1.90923	2.83183	4.00604	2.16326	3.51147	3.08726	3.81371		5.17937	3.35812	5.63869	3.48632	3.45167	5.2092	3.70118	4.66214
[PE(38:4)+H]	7.39928	7.85449	7.0415	9.54277	6.72452	7.43082	8.05738	8.08806		7.47183	7.61666	6.19021	7.98155	7.05774	6.20919	5.73999		9.42415	5.6082	8.01074	15.7992	6.71851	8.06874	9.30553	13.268		14.4333	7.69376	14.7335	7.79677	10.8454	13.2109	11.8321	14.946
[PE(38:6)+H]	8.05476	7.64122	7.62608	8.45617	7.11848	7.41547	7.52655	7.21863		7.44264	7.77828	6.51966	9.1411	6.72918	7.74363	6.39941		9.98722	6.39896	9.37355	15.4077	7.03408	10.2229	9.89852	8.19523		15.1372	10.0127	16.5514	9.71004	14.2542	13.0297	9.4883	12.5885
[PE(40:6)+H]	1.95537	2.13484	1.78533	2.64649	1.83749	1.90716	2.5409	2.54161		1.96109	2.40766	2.04925	2.57555	2.13786	2.11157	1.80799		2.57035	1.45085	2.53803	4.69936	1.8778	2.19864	2.71762	3.74303		3.80996	2.20082	3.56306	2.35743	3.62231	2.79386	3.14193	3.60491
[PE(40:7)+H]	2.82148	2.48607	1.83787	2.98567	2.51602	2.50937	2.71324	2.57803		2.78261	2.67478	1.50353	3.14014	1.67121	2.72412	2.12294		3.98374	2.50934	3.46296	4.98753	2.81468	3.76699	4.03884	3.0625		5.17938	3.81049	6.45492	3.04064	5.24748	4.60731	3.24208	4.43901
[PI(36:4)+-H]	0.0405188	NA	0.0335085	0.0459099	0.0469059	0.0419489	0.0419566	0.0421462		0.0676492	0.0332371	0.0275459	0.0363035	0.0188685	0.0410568	0.0214585		0.0262492	0.036366	0.033682	0.0175766	0.0317026	0.0424668	0.024619	0.0507915		0.0327813	0.0292295	0.0397084	0.0329373	0.0642782	0.0208586	0.0128009	0.0136737
[PI(38:4)+-H]	0.318769	0.372875	0.29192	0.463128	0.417439	0.389084	0.380804	0.394758		0.520594	0.364109	0.27827	0.25401	0.212542	0.31746	0.188096		0.51351	0.693553	0.603465	0.314994	0.551293	0.93427	0.522338	0.767487		0.598421	0.344083	0.500651	0.548877	0.807425	0.45242	0.303201	0.241805
[PI(38:5)+-H]	NA	NA	NA	NA	NA	NA	NA	NA		NA	NA	NA	NA	NA	NA	NA		0.0223657	0.0280456	0.0249457	0.0118673	0.0282273	NA	0.0212515	0.037729		0.0205164	0.0151683	0.0215023	0.013659	0.0416787	0.0110167	NA	NA
[PI(38:3)+-H]	NA	NA	NA	NA	NA	NA	NA	NA		NA	NA	NA	NA	NA	NA	NA		0.036309	0.0450108	0.0322985	0.0202432	0.0335682	NA	0.026143	0.0272687		0.0370253	NA	0.0204891	0.025137	0.037578	0.0199588	0.0143642	0.0187169
[SM(34:1)+Na]	0.125191	0.0898659	0.089604	0.110056	0.086665	0.0875895	0.0965783	0.0806239		0.105867	0.108673	0.100666	0.119865	0.109206	0.0980602	0.0846705		0.0118959	0.00856147	0.0111359	0.0216676	0.00816283	0.00949437	0.0118332	0.017477		0.018355	0.0168449	0.0180082	0.0151585	0.0189693	0.0188243	0.0112159	0.013877
[SM(39:1)+H]	0.0113669	0.0110186	0.0114225	0.0116643	0.0100276	0.0105822	0.0103084	0.00968749		0.011308	0.0107039	0.0109359	0.0109514	0.0108601	0.0108357	0.00877612		0.00878044	0.00407647	0.00784897	0.00370617	0.00500892	0.0099126	0.00560527	0.00238532		0.0123755	0.00487472	0.0126556	0.003679	0.0102812	0.0135818	0.0100385	0.013005
[SM(40:1)+H]	0.258329	0.21766	0.204469	0.256674	0.189936	0.206118	0.220037	0.169329		0.206513	0.237556	0.229568	0.242577	0.20776	0.165009	0.178563		0.17803	0.0746641	0.165883	0.166115	0.104272	0.183476	0.129487	0.177273		0.23178	0.088648	0.242828	0.0821023	0.161613	0.245359	0.152079	0.255507
[SM(40:1)+Na]	0.0254473	0.0192997	0.0167421	0.0211819	0.0149121	0.0196604	0.0227736	0.0180475		0.0193294	0.02167	0.0196488	0.023736	0.0155198	0.0162172	0.0116259		0.0210131	0.00892655	0.0206062	0.0203743	0.0119056	0.0233305	0.0155462	0.0239777		0.0323211	0.0109911	0.0342462	0.0100146	0.0204652	0.0367569	0.0195762	0.0347153
[SM(41:1)+H]	0.0590556	0.0676356	0.0602877	0.0705572	0.0571077	0.0592636	0.0633104	0.0588238		0.0608603	0.0572025	0.0645871	0.0624386	0.0700236	0.0672539	0.0550346		0.0370222	0.0238723	0.0370111	0.0151556	0.024452	0.0377628	0.0291317	0.0076632		0.057608	0.0459904	0.0558396	0.031234	0.0721744	0.0632172	0.0503434	0.0559405
[SM(42:1)+Na]	0.0121118	0.0126593	0.011316	0.0141238	0.00877647	0.0110184	0.0135443	0.0100981		0.0110978	0.0128808	0.01241	0.0122697	0.011747	0.0112484	0.0103451		0.0107128	0.00471286	0.00937988	0.00663154	0.00578907	0.0109942	0.00625749	0.0060136		0.0146383	0.00755064	0.0169724	0.00724207	0.0118652	0.0176788	0.0119303	0.0176207
[SM(42:2)+H]	0.0241422	0.0203543	0.0188224	0.0238196	0.0181748	0.0180906	0.0204887	0.0201587		0.0196153	0.018713	0.015473	0.0242781	0.0184417	0.0183052	0.0161305		0.247285	0.15499	0.203097	0.265399	0.175439	0.176808	0.220189	0.200348		0.265998	0.256259	0.27653	0.234928	0.273303	0.266038	0.245467	0.263773
[TG(46:0)+NH4]	0.0963806	0.229999	0.381251	0.172611	0.113904	0.105563	0.114687	0.172927		0.167362	0.136488	0.210853	0.197116	0.21216	0.239838	0.0912939		0.02376	0.0189573	0.0916366	0.06582	0.0351493	0.0249156	0.0255504	0.107189		0.0316029	0.0701105	0.0513104	0.0625146	0.0466339	0.0282203	0.0581659	0.0417642
[TG(44:1)+NH4]	0.0369922	0.120831	0.125084	0.06172	NA	0.0794136	0.0816362	0.10344		0.081861	0.0544896	0.0944116	0.0924527	0.0738503	0.103994	0.0437124		0.0198053	0.0125338	0.0757737	0.0730176	0.0294783	0.0228334	0.0244802	0.219155		0.0310823	0.075444	0.0560444	0.0776203	0.0334136	0.0360322	0.0616985	0.0408074
[TG(46:1)+NH4]	0.257735	0.795811	0.968982	0.396006	0.520051	0.531731	0.542312	0.731715		0.588665	0.356254	0.656191	0.705822	0.543492	0.826077	0.286053		0.151163	0.11883	0.614259	0.432827	0.234429	0.151974	0.160118	0.71548		0.197373	0.410637	0.319141	0.38643	0.299332	0.180343	0.356076	0.267955
[TG(48:1)+NH4]	1.91721	4.87894	6.13035	2.59606	2.77005	2.87289	3.10142	3.53429		3.3857	2.4047	4.0749	4.1606	3.17955	4.97629	1.9937		0.818677	0.712402	2.11489	1.64877	1.21332	0.780941	0.819767	2.11458		0.821837	1.90802	1.2406	1.31613	1.5541	0.760418	1.39137	1.193
[TG(49:1)+NH4]	0.15799	0.359238	0.374618	0.1819	0.294888	0.254027	0.272102	0.376594		0.300879	0.189506	0.345489	0.268226	0.275496	0.449158	0.17271		0.0746238	0.0491404	0.10975	0.131403	0.0742672	0.071457	0.0703052	0.21615		0.0881442	0.204727	0.116714	0.126581	0.172789	0.0718347	0.127187	0.068599
[TG(50:1)+NH4]	9.22551	20.5204	21.8739	12.2074	10.5411	12.7947	13.4046	16.2897		13.6203	9.88474	15.5445	17.2327	14.0119	19.2166	8.34322		3.30145	2.66004	6.0906	5.59556	4.3249	3.37117	3.77419	7.65084		3.56464	8.16422	4.47335	4.61487	6.39681	2.94256	4.44574	3.28889
[TG(51:1)+NH4]	0.148188	0.392638	0.365852	0.21358	0.231395	0.253071	0.278861	0.407562		0.298184	0.155999	0.307145	0.270217	0.239206	0.403543	0.145527		0.0848809	0.0616431	0.0983142	0.11618	0.102983	0.0723582	0.081912	0.144437		0.0996127	0.210802	0.108941	0.114468	0.221819	0.0650215	0.12701	0.0601325
[TG(52:1)+NH4]	1.07803	4.68354	5.36722	2.97934	1.18559	1.63384	1.59833	3.19105		1.8484	1.43785	2.72865	3.15794	2.63943	3.28313	0.812393		0.931932	1.04838	1.44452	1.87666	1.75031	0.658548	1.47177	1.74499		0.795462	2.53669	0.908637	1.10834	2.13859	0.393256	0.958384	0.527002
[TG(54:1)+NH4]	0.428876	1.37913	1.56347	0.909785	0.51047	0.534918	0.517233	0.939081		0.578347	0.47452	0.763278	1.02234	0.763276	1.0469	0.105687		0.13916	0.073173	0.601655	0.747429	0.717899	0.343044	0.779294	0.729445		0.385482	1.47786	0.46948	0.574274	0.783494	0.230573	0.473617	0.281255
[TG(44:2)+NH4]	0.0340974	0.101501	0.0837601	0.0618536	0.072222	0.0772549	0.0893904	0.0979691		0.0811539	0.0500476	0.0857309	0.0930993	0.0645952	0.109537	0.0415083		0.0096796	0.00506607	0.0292539	0.0368743	0.0120938	0.0122136	0.0123486	0.180406		0.0217117	0.0472393	0.0360162	0.0561618	0.0167644	0.0240087	0.0389226	0.0205929
[TG(46:2)+NH4]	0.216679	0.593145	0.570232	0.319796	0.519018	0.480888	0.339986	0.19452		0.207333	0.328379	0.523154	0.555089	0.41621	0.635472	0.283615		0.0859581	0.0557808	0.33794	0.327554	0.118847	0.114456	0.118261	1.15306		0.179794	0.402952	0.297273	0.419057	0.192174	0.197754	0.307811	0.183712
[TG(48:2)+NH4]	2.16759	5.31914	5.58273	2.31361	4.80651	4.17207	4.25132	4.78636		3.93027	2.8935	4.42077	4.82267	3.714	6.20231	2.39772		1.53099	1.06991	3.88602	3.49779	1.89415	1.60444	1.78088	5.52356		2.02897	3.64122	3.00741	3.28987	2.87486	1.80717	3.08763	2.37895
[TG(49:2)+NH4]	0.232228	0.514782	0.447783	0.205717	0.538047	0.444008	0.459653	0.520347		0.447559	0.293721	0.474345	0.436097	0.36717	0.642856	0.269056		0.126681	0.0756562	0.175544	0.203629	0.108391	0.146321	0.129291	0.452626		0.188391	0.323677	0.256068	0.241812	0.314534	0.166153	0.238921	0.14701
[TG(50:2)+NH4]	18.8581	32.1982	35.9239	19.8488	26.5541	26.3678	25.723	26.3733		25.0095	18.4805	31.5224	32.6209	25.9953	36.711	19.5564		10.5081	8.01263	13.9378	15.9874	12.3265	10.0737	10.777	21.4059		10.137	18.7076	14.0448	13.4218	16.759	9.44176	14.1471	11.399
[TG(51:2)+NH4]	0.7257	1.40821	1.37482	0.674635	1.47176	1.20385	1.21892	1.45308		1.20283	0.760691	1.27682	1.16376	1.06403	2.03655	0.755954		0.57687	0.432421	0.569944	0.748586	0.536851	0.518293	0.612762	1.13634		0.68351	1.20635	0.771289	0.618776	1.28912	0.488394	0.105436	0.398062
[TG(52:2)+NH4]	44.9329	66.9491	72.534	42.4562	51.8869	55.3648	56.2997	55.4343		48.7398	37.8838	53.2134	61.355	53.9368	77.8952	36.9533		30.8355	24.0623	34.6978	38.1149	32.8342	28.0207	32.3672	44.974		29.0724	43.7144	32.5051	28.9968	47.0317	23.8862	34.4615	25.0003
[TG(53:2)+NH4]	0.422428	1.00409	0.856623	0.507593	0.663812	0.720041	0.694895	0.979253		0.709619	0.402088	0.697008	0.660569	0.613083	1.04301	0.423964		0.530967	0.399916	0.619585	0.547116	0.616649	0.454621	0.493045	0.680196		0.532204	0.937353	0.627376	0.529313	1.0351	0.457028	0.445486	0.483987
[TG(54:2)+NH4]	1.92233	6.30628	7.0067	4.02953	2.28986	2.42911	2.32264	4.25064		2.57819	2.12438	3.4054	4.54536	3.38428	4.35416	1.44149		2.54415	1.76253	3.27771	3.56291	3.29854	1.49029	3.54479	5.43133		1.75995	7.00567	3.19097	2.70808	4.01456	1.9598	1.90148	1.17155
[TG(56:2)+NH4]	0.211751	0.624253	0.791423	0.466125	0.224834	0.210646	0.196315	0.420369		0.238846	0.196005	0.323676	0.435961	0.310855	0.407965	0.0317214		0.177959	0.0667518	0.163524	0.121291	0.160869	0.124044	0.18007	0.0867533		0.11086	0.262369	0.157387	0.113471	0.122414	0.0693321	NA	0.0884122
[TG(48:3)+NH4]	0.352488	1.6406	1.37369	0.807826	1.67093	1.35534	1.56545	1.67778		1.39519	0.978884	1.46876	1.65451	1.07294	1.98029	0.844035		0.267048	0.147489	0.789924	0.314699	0.307264	0.378907	0.134515	3.33073		0.208547	1.18563	0.992791	1.14263	0.527889	0.531224	0.756041	0.262362
[TG(49:3)+NH4]	0.0797252	0.206545	0.147245	0.0905561	0.213381	0.151461	0.195918	0.211152		0.168505	0.104009	0.186438	0.167556	0.14344	0.278126	0.0993657		0.0322638	0.0165281	0.0584103	0.0584547	0.0270157	0.0477325	0.0377343	0.225947		0.0212906	0.13897	0.104146	0.0964395	0.0979959	0.0689395	0.0772029	0.0521395
[TG(50:3)+NH4]	12.4371	22.6568	21.5174	10.4139	24.0752	21.3418	21.0346	20.5242		17.9331	13.8477	19.7022	22.3934	18.4197	29.5587	13.1768		5.61407	3.23416	9.99246	10.3683	5.70559	6.80182	6.8557	20.7432		8.51223	13.651	11.9047	11.323	11.123	8.05891	10.2548	7.93203
[TG(51:3)+NH4]	0.641556	1.21119	1.08227	0.528231	1.3095	1.15866	1.25028	1.24864		1.13623	0.786826	1.06502	1.07318	0.995434	1.9138	0.717602		0.348168	0.179942	0.445493	0.457028	0.280326	0.42954	0.384753	1.19597		0.600497	0.903903	0.785251	0.6014	0.93546	0.526003	0.562272	0.380668
[TG(52:3)+NH4]	67.3591	83.4663	97.8544	57.5681	76.9344	72.7638	80.6529	71.6988		69.0933	61.9332	81.4619	87.8963	84.7225	110.911	66.8025		25.2101	16.9016	28.8647	30.8832	24.4206	26.1327	28.4649	51.6488		28.0914	42.0073	36.8073	28.6555	43.2567	26.806	30.7894	23.9806
[TG(53:3)+NH4]	0.608537	1.13679	1.07573	0.641654	1.05789	0.939212	1.03269	1.268		0.971078	0.638483	0.991311	0.933442	0.8775	1.65756	0.617005		0.678531	0.449272	0.885646	0.749092	0.671167	0.63442	0.775169	1.41402		0.858763	1.55497	1.06918	0.810505	1.53594	0.70565	0.951646	0.638555
[TG(54:3)+NH4]	12.4622	23.3508	28.3091	18.0071	15.0676	16.3548	17.0059	18.8079		15.593	12.7393	17.128	21.6825	17.4996	25.6079	10.2963		11.205	8.22887	14.1444	12.5795	13.5983	8.79057	14.6055	23.8987		11.2073	28.2823	13.8185	14.894	17.9606	8.21794	11.4411	8.19797
[TG(55:3)+NH4]	0.123268	0.336602	0.348056	0.228858	0.204823	0.203959	0.219539	0.304447		0.246051	0.13816	0.234528	0.231218	0.200909	0.348658	0.111591		0.666528	0.436674	0.881556	0.628899	0.740619	0.64054	0.686945	1.0849		0.76927	1.2189	0.973179	0.717843	1.14344	0.724054	0.841318	0.709586
[TG(58:3)+NH4]	0.429506	0.605544	0.547294	0.433876	0.56409	0.545097	0.754738	0.727507		0.642891	0.445948	0.593629	0.948977	0.539974	0.930178	0.482964		0.0600164	0.0178124	0.0495295	0.0397218	0.0445709	0.0405889	0.0596153	0.0259431		0.0353936	0.0989259	0.0609934	0.0479441	0.0361347	0.0274598	0.0324547	0.0301305
[TG(60:3)+NH4]	0.0164066	0.0398177	0.0468516	0.0303818	0.0158624	0.0165036	0.0180917	0.0276653		0.0198227	0.0146642	0.0256221	0.0315036	0.0212975	0.0296612	0.0110536		0.00581427	0.00179805	0.00599273	0.00292433	0.00472951	0.00534829	0.00400289	0.00388544		0.00469012	0.010695	0.00745426	0.00464091	0.00472229	0.00411289	0.00507073	0.00443052
[TG(50:4)+NH4]	2.0627	4.16907	3.61185	1.77773	5.02043	3.90729	4.40782	4.45264		3.64559	2.67611	3.8742	4.14343	3.28039	5.86557	2.414		0.610887	0.285787	1.05086	1.4654	0.513604	1.01799	0.826665	7.56392		1.42595	2.37165	2.31806	2.12812	1.50791	1.30694	1.33993	0.507206
[TG(51:4)+NH4]	0.341888	0.47739	0.535791	0.32362	0.44407	0.418451	0.465801	0.405713		0.386301	0.335385	0.477926	0.484143	0.45142	0.618425	0.383056		0.0483853	0.021762	0.0657824	0.0737614	0.0310056	0.0807909	0.0543641	0.318348		0.11057	0.182028	0.162693	0.125909	0.159853	0.113907	0.0989576	0.0692332
[TG(52:4)+NH4]	33.2853	44.135	40.9517	23.915	43.0474	40.1413	47.1853	42.7977		38.5585	33.0406	42.219	46.756	42.4076	62.9247	29.6207		8.37466	4.35182	11.1761	11.7121	6.59451	11.3031	9.4633	28.0689		13.7788	18.7492	18.6084	13.55	18.441	13.6353	11.745	9.84433
[TG(53:4)+NH4]	0.363824	0.6542	0.584963	0.351325	0.759578	0.628621	0.712132	0.752493		0.679871	0.432692	0.640655	0.657889	0.532138	1.09184	0.415136		0.226578	0.107799	0.271941	0.263551	0.160921	0.292154	0.254384	0.926076		0.44693	0.654794	0.573318	0.402613	0.601717	0.383284	0.36928	0.249723
[TG(54:4)+NH4]	15.6856	24.2285	29.4984	21.7683	20.6483	19.4763	22.267	22.5744		19.9169	17.5738	22.8483	26.3645	22.8623	28.7745	17.2457		6.31998	3.69708	7.89318	6.37851	5.75365	6.66594	7.08342	19.6732		9.15225	16.6678	10.9537	10.0613	11.5521	7.94125	7.34602	6.22721
[TG(55:4)+NH4]	0.110731	0.245993	0.226721	0.163338	0.181821	0.165799	0.190564	0.241033		0.197429	0.111585	0.184947	0.191522	0.15892	0.272268	0.121572		0.368646	0.209476	0.477607	0.396484	0.297441	0.431767	0.367988	0.941329		0.55074	0.727718	0.639239	0.518927	0.67512	0.508532	0.488934	0.434476
[TG(56:4)+NH4]	1.03457	1.56448	1.83101	1.34668	1.09224	1.16098	1.23619	1.39714		1.27108	0.85488	1.2745	1.55736	1.19399	1.66726	0.698794		0.420106	0.183711	0.504444	0.533344	0.308793	0.384076	0.545185	0.914817		0.461969	1.04023	0.644261	0.611625	0.506871	0.391598	0.348115	0.337384
[TG(58:4)+NH4]	0.0690865	0.0994848	0.134446	0.0843546	0.0647208	0.0636052	0.0670598	0.0924927		0.060771	0.0428025	0.079164	0.0914953	0.0704808	0.0852234	0.0414046		0.0300435	0.0103834	0.0330177	0.0307298	0.0218978	0.0230694	0.0373027	0.0343462		0.0268827	0.0810637	0.0460946	0.0386573	0.0260515	0.0237938	NA	0.00440854
[TG(52:5)+NH4]	6.13601	10.6563	8.67042	5.06647	11.4398	9.09886	12.604	11.1944		9.26387	7.05165	9.61567	11.6362	8.25219	16.039	6.2814		1.11655	0.530192	1.30642	2.96283	0.826819	2.14478	1.44619	12.4909		2.69692	4.00009	3.41032	3.94814	2.4618	2.99374	2.46126	1.94708
[TG(54:5)+NH4]	8.85698	12.8525	12.5466	9.8291	12.0019	12.5987	15.5711	13.5917		13.942	9.33328	12.6493	14.2424	13.2703	18.874	9.5909		2.01115	0.968352	2.75298	2.01531	1.36742	2.88383	2.21429	10.6093		4.22986	6.53872	4.9135	4.4548	4.4059	3.84454	2.82372	2.46592
[TG(56:5)+NH4]	2.1044	2.84309	3.03321	2.23873	2.15316	2.49252	1.05913	2.90706		1.56276	0.829265	1.2345	2.85272	1.31719	1.92207	1.83346		0.230963	0.27397	0.303015	1.17164	0.378425	0.251787	0.716762	2.39753		0.30169	1.24811	0.430446	1.15685	0.325633	0.274005	0.359605	0.261143
[TG(58:5)+NH4]	0.0951541	0.16275	0.144683	0.128079	0.0963385	0.132606	0.120476	0.138715		0.112918	0.0828761	0.100473	0.139596	0.0960264	0.136294	0.0764434		0.0332015	0.0111244	0.0362923	0.0515136	0.0284406	0.0313412	0.0356323	0.136665		0.0385263	0.0810566	0.0463637	0.0611285	0.0360106	0.0386863	0.0332577	0.0376075
[TG(52:6)+NH4]	1.1403	1.91505	1.63827	0.982549	2.09007	1.68717	2.12886	1.92259		1.7466	1.41622	1.86631	2.30345	1.66229	2.87881	1.23466		0.122718	0.0552338	0.16146	0.334345	0.0830972	0.245605	0.167782	2.29626		0.337416	0.597107	0.539382	0.611833	0.295425	0.411384	0.333221	0.280246
[TG(54:6)+NH4]	3.64309	4.80211	4.67889	2.6248	4.41515	4.91402	5.23307	5.08639		4.5673	3.30266	3.81449	6.24494	4.21152	6.62583	3.24986		0.381805	0.190967	0.458981	1.2985	0.20604	0.555215	0.567459	8.33865		0.693598	2.5811	1.09772	1.33009	0.783984	0.839987	0.766045	0.614741
[TG(55:6)+NH4]	1.07306	1.9581	2.7338	2.11984	1.14671	1.2831	1.18077	1.40952		1.20864	1.08606	1.55947	1.91865	1.85504	1.88308	1.13345		0.0459046	0.0307064	0.0533884	0.0484506	0.0508807	0.0332043	0.0487179	0.0619975		0.0384018	0.0734554	0.0253375	0.0283509	0.0661279	0.0336504	0.0447279	0.0485894
[TG(58:6)+NH4]	0.301623	0.441828	0.432466	0.317059	0.300918	0.366897	0.351226	0.469925		0.351123	0.220678	0.313497	0.486961	0.348481	0.438916	0.306362		0.057611	0.0306248	0.0855334	0.181873	0.0391751	0.0547039	0.0726713	0.33623		0.0817061	0.230736	0.111736	0.215381	0.0521062	0.0946848	0.0913755	0.0739449
[TG(54:7)+NH4]	1.69327	2.1545	3.11659	1.20263	2.39936	2.06431	2.61831	2.51394		2.00233	1.50143	1.85573	3.04838	1.79363	3.60127	1.67657		0.14718	0.0622208	0.164651	0.643423	0.0744565	0.25969	0.218602	2.05543		0.306391	0.235643	0.437868	0.567996	0.259952	0.518409	0.341958	0.259767
[TG(56:7)+NH4]	4.16013	6.87857	5.09276	3.80944	4.50294	5.84411	7.14968	7.15446		5.70201	3.98594	5.29182	7.65089	5.53121	7.90981	4.10723		0.617913	0.294746	0.605859	2.05499	0.320893	0.601733	0.164585	5.02729		0.91035	0.86761	0.995972	1.53815	0.60329	1.03137	0.946872	0.776497
[TG(58:7)+NH4]	0.401358	0.346221	0.975984	0.329176	NA	0.263164	0.348765	0.382772		0.263592	0.213629	0.2767	0.388511	0.413356	0.294363	0.739158		0.0563676	0.0248182	0.0712383	0.127667	0.0305776	0.139003	0.0837131	0.707942		0.187149	0.461135	0.234928	0.161975	0.126645	0.211731	0.0743085	0.0690299
[TG(56:8)+NH4]	2.68862	3.79468	3.16125	2.25132	3.26218	3.40779	4.66268	4.82695		3.48924	2.72384	3.75118	5.13473	3.46727	5.79755	2.7287		0.239646	0.0980938	0.274865	0.69883	0.102954	0.345937	0.342252	2.63027		0.451916	0.559871	0.617136	0.831046	0.33396	0.571902	0.358574	0.378314
[TG(58:8)+NH4]	0.796011	1.17442	1.09761	0.988005	0.798166	1.0588	1.07372	1.2862		1.07833	0.74279	0.935319	1.53853	0.922983	1.24773	0.731002		0.140188	0.0597024	0.156713	0.286741	0.0674932	0.147438	0.203431	1.25192		0.237415	0.428002	0.229152	0.454362	0.13446	0.242689	0.180502	0.176773
[TG(58:9)+NH4]	0.682478	0.94817	0.807806	0.836983	0.685369	0.81749	1.10072	1.1437		0.917427	0.615745	0.877873	1.48015	0.825244	1.28323	0.709398		0.0629794	0.0273975	0.0786878	0.144447	0.0272903	0.0959208	0.0930392	0.848785		0.139073	0.252307	0.172247	0.256475	0.0916734	0.163211	0.0915765	0.103763

## Sheet: 4D
Metabolite	WT-FrD									KO-FrD
CE (Normalised intensity)	0.233615	0.115903	0.216712	0.093705	0.276755	0.188165	0.190357			0.291555	0.733999	0.414074	0.283375	0.653031	0.354194	0.420906	0.278896		Unpaired t test
																			P value	0.0043
																			P value summary	**
																			Significantly different (P < 0.05)?	Yes
																			One- or two-tailed P value?	Two-tailed
																			t, df	t=3.450, df=13
Chol (Normalised intensity)	0.033495	0.020725	0.027529	0.044709	0.02158	0.033361	0.031578			0.045812	0.047712	0.047894	0.035919	0.048753	0.047226	0.035551	0.039922		Unpaired t test
																			P value	0.0028
																			P value summary	**
																			Significantly different (P < 0.05)?	Yes
																			One- or two-tailed P value?	Two-tailed
																			t, df	t=3.682, df=13
Sphingomyelin (Normalised intensity)	2.21177	1.68316	1.89459	2.20526	1.83538	2.09542	2.037			2.82686	2.61275	2.72376	1.97019	2.76073	2.58404	2.32119	2.60402		Unpaired t test
																			P value	0.0008
																			P value summary	***
																			Significantly different (P < 0.05)?	Yes
																			One- or two-tailed P value?	Two-tailed
																			t, df	t=4.374, df=13
Ceramides (Normalised intensity)	5.80316	8.05008	7.70526	12.6046	10.7479	11.3114	9.851			8.68351	15.9108	11.436	8.38647	13.3198	9.8111	11.1403	9.50338		Unpaired t test
																			P value	0.2364
																			P value summary	ns
																			Significantly different (P < 0.05)?	No
																			One- or two-tailed P value?	Two-tailed
																			t, df	t=1.241, df=13
	WT-FrD									KO-FrD
PUFA/non-PUFA ratio	0.224353	0.163926	0.223766	0.253041	0.162782	0.304366	0.228942			0.36228	0.325069	0.365496	0.367761	0.268329	0.400271	0.258714	0.282052		Unpaired t test
																			P value	0.0016
																			P value summary	**
																			Significantly different (P < 0.05)?	Yes
																			One- or two-tailed P value?	Two-tailed
																			t, df	t=3.963, df=13
	WT-FrD									KO-FrD
Triglycerides (Normalised intensity)	118.223	81.8381	153.038	162.792	123.476	119.947	134.24			137.644	238.989	176.369	160.124	205.367	124.451	149.088	114.397		Unpaired t test
																			P value	0.0762
																			P value summary	ns
																			Significantly different (P < 0.05)?	No
																			One- or two-tailed P value?	Two-tailed
																			t, df	t=1.926, df=13

## Sheet: 4F
	si Control						siRBFOX2
RBFOX2 (Normalised expression)	0.787573	0.844268	1.11413	1.08425	0.991335	1.17845	0.21254	0.25727	0.204755	0.195916	0.225403	0.268231
	Unpaired t test
	P value	<0.0001
	P value summary	****
	Significantly different (P < 0.05)?	Yes
	One- or two-tailed P value?	Two-tailed
	t, df	t=11.94, df=10

## Sheet: 4G
	siControl						siRBFOX2
NUMB ex3 (PSI)		63.4275	61.072	61.3281	62.4258	62.7513	30.6554	32.0312	32.0617	31.3882	32.7409	33.7844
	Unpaired t test
	P value	<0.0001
	P value summary	****
	Significantly different (P < 0.05)?	Yes
	One- or two-tailed P value?	Two-tailed
	t, df	t=47.77, df=9

## Sheet: 4H
	siControl						siRBFOX2
NUMB ex9 (PSI)		36.8576		36.7647	38.4934	40.9683	38.8181	61.6982	58.9115	58.8656	60.4167	58.047
	Unpaired t test
	P value	0.0039
	P value summary	**
	Significantly different (P < 0.05)?	Yes
	One- or two-tailed P value?	Two-tailed
	t, df	t=4.016, df=8

## Sheet: 4I
	siControl						siRBFOX2
SCARB1 (PSI)	95.3307	95.9016	94.849	96.9169	88.3527	93.2331	95.4676	100	96.1333	100	100	100
	Unpaired t test
	P value	0.015
	P value summary	*
	Significantly different (P < 0.05)?	Yes
	One- or two-tailed P value?	Two-tailed
	t, df	t=2.932, df=10

## Sheet: 4J
	siControl						siRBFOX2
SEC31A (PSI)	41.934	36.8024	39.2743	37.0789	36.2855	37.3486	23.3557	22.1777	22.549	22.9826	21.5564	22.1687
	Unpaired t test
	P value	<0.0001
	P value summary	****
	Significantly different (P < 0.05)?	Yes
	One- or two-tailed P value?	Two-tailed
	t, df	t=17.25, df=10

## Sheet: 4K
	siControl						siRBFOX2
OSBPL9 (PSI)	100	100	97.8956	100	100	100	93.3941	92.9394	91.2989	93.4477	93.3563	93.5537
	Unpaired t test
	P value	<0.0001
	P value summary	****
	Significantly different (P < 0.05)?	Yes
	One- or two-tailed P value?	Two-tailed
	t, df	t=13.41, df=10

[truncated: 2 more sheets: 4L, 4M]
