# Supplementary material for: Liver RBFOX2 regulates cholesterol homeostasis via Scarb1 alternative splicing in mice
Source: Nat Metab. 2022 Dec 19;4(12):1812–29. doi: 10.1038/s42255-022-00681-y (PMC9771820; doi:10.1038/s42255-022-00681-y)
Supplement: Supplementary file 8 — Statistical Source Data [file 42255_2022_681_MOESM8_ESM.xlsx]

## Sheet: 5B
Normalised expression
GFP	DN
0.000219	1.15366		Unpaired t test
0.000488	1.21256		P value	0.0009
0.000296	0.364031		P value summary	***
0.000346	1.89754		Significantly different (P < 0.05)?	Yes
0.000455	1.16658		One- or two-tailed P value?	Two-tailed
0.001087	1.02161		t, df	t=4.251, df=13
	0.585857
	0.211138
	0.634059

## Sheet: 5C
	Numb ex 3 (PSI)				Osbpl9 (PSI)				Scarb1 (PSI)				Sec31a (PSI)
	GFP	DN			GFP	DN			GFP	DN			GFP	DN
	0.264663				0.922212	0.920686			0.791569	0.73342			0.70564	0.495727
	0.244228	0.171809			0.927664	0.919549			0.796044	0.752022			0.748187	0.666667
	0.227273	0.17396			0.928859	0.900142			0.759905	0.739823			0.711621	0.658664
	0.170639	0.179714			0.930374	0.926487			0.758078	0.811335			0.729245	0.69403
	0.221231	0.175676			0.939494	0.931003			0.778681	0.789916			0.712295	0.777685
	0.163176	0.215283			0.93042	0.918059			0.783626	0.800669			0.676777	0.698324
	0.163325	0.213984			0.938906	0.902767			0.782412	0.895186			0.724166	0.692831
	0.207763	0.249773			0.933604	0.918786			0.922566	0.753532			0.676279	0.663126
	0.192219	0.166953			0.937614	0.928094			0.919101	0.752799			0.54809	0.676803
	0.166501	0.154696			0.938442	0.92078			0.766883				0.713371	0.662466
	Unpaired t test				Unpaired t test				Unpaired t test				Unpaired t test
	P value	0.4154			P value	0.0012			P value	0.3546			P value	0.3722
	P value summary	ns			P value summary	**			P value summary	ns			P value summary	ns
	Significantly different (P < 0.05)?	No			Significantly different (P < 0.05)?	Yes			Significantly different (P < 0.05)?	No			Significantly different (P < 0.05)?	No
	One- or two-tailed P value?	Two-tailed			One- or two-tailed P value?	Two-tailed			One- or two-tailed P value?	Two-tailed			One- or two-tailed P value?	Two-tailed
	t, df	t=0.8348, df=17			t, df	t=3.850, df=18			t, df	t=0.9517, df=17			t, df	t=0.9152, df=18

## Sheet: 5E
	Scarb1 (PSI)				Osbpl9 (PSI)				Numb (PSI)				Sec31a (PSI)
	Ad-GFP	Ad-RBFOX2			Ad-GFP	Ad-RBFOX2			Ad-GFP	Ad-RBFOX2			Ad-GFP	Ad-RBFOX2
	0.79366	0.727546			0.773427	0.874049			0.542536	0.564557			0.67834	0.904208
	0.820012	0.686923			0.754481	0.856762			0.555004	0.586837			0.718009	0.894421
	0.801299	0.773845			0.765558	0.885148			0.564071	0.552326			0.760349	0.914333
	0.766403	0.754213			0.742293	0.895458			0.576466	0.573361			0.753544	0.921008
	0.806802	0.771317			0.760157	0.898844			0.552156	0.584791			0.411523	0.908555
	0.844207	0.753734			0.777568				0.552119	0.561479			0.738815
	Unpaired t test				Unpaired t test				Unpaired t test				Unpaired t test
	P value	0.0052			P value	<0.0001			P value	0.095			P value	0.0039
	P value summary	**			P value summary	****			P value summary	ns			P value summary	**
	Significantly different (P < 0.05)?	Yes			Significantly different (P < 0.05)?	Yes			Significantly different (P < 0.05)?	No			Significantly different (P < 0.05)?	Yes
	One- or two-tailed P value?	Two-tailed			One- or two-tailed P value?	Two-tailed			One- or two-tailed P value?	Two-tailed			One- or two-tailed P value?	Two-tailed
	t, df	t=3.558, df=10			t, df	t=13.24, df=9			t, df	t=1.840, df=10			t, df	t=3.844, df=9

## Sheet: 5F
	Chol (Normalised intensity)				CE (Normalised intensity)				Sphingomyelin (Normalised intensity)				Ceramides (Normalised intensity)				PUFA/ non-PUFA TAG (Ratio)
	GFP	RBFOX2			GFP	RBFOX2			GFP	RBFOX2			GFP	RBFOX2			GFP	RBFOX2
	0.074595	0.058102			2.01475	1.47466			7.3735	5.12117			5.63105	3.64771			0.229306	0.225743
	0.10471	0.065291			1.22513	1.86635			7.52866	5.52366			6.03499	3.82092			0.299023	0.191606
	0.117826	0.066359			2.50273	1.55894			6.99179	5.58817			5.56003	4.18796			0.265707	0.210515
	0.071255	0.060735			2.31813	1.36373			6.85753	6.12056			4.34282	5.03494			0.331961	0.185909
	0.053782	0.04996			1.94962	1.95721			6.10391	5.91364			4.15592	4.57963			0.213259	0.200532
	0.062004	0.055669			0.803648	1.54832			5.74298	5.00122			4.05911	4.35944			0.264813	0.297824
	0.128927	0.067716			2.06116	0.733384			8.88478	5.73025			7.00916	4.71778			0.204383	0.256267
	0.084574	0.076158			1.26367	1.52165			8.32742	5.69264			7.76522	4.16687			0.240267	0.237264
		0.09825				1.24048				13.1436				12.4175				0.242908
		0.063081				1.79274				6.33396				5.08751				0.201346
	Unpaired t test				Unpaired t test				Unpaired t test				Unpaired t test				Unpaired t test
	P value	0.0462			P value	0.2627			P value	0.3893			P value	0.7209			P value	0.1099
	P value summary	*			P value summary	ns			P value summary	ns			P value summary	ns			P value summary	ns
	Significantly different (P < 0.05)?	Yes			Significantly different (P < 0.05)?	No			Significantly different (P < 0.05)?	No			Significantly different (P < 0.05)?	No			Significantly different (P < 0.05)?	No
	One- or two-tailed P value?	Two-tailed			One- or two-tailed P value?	Two-tailed			One- or two-tailed P value?	Two-tailed			One- or two-tailed P value?	Two-tailed			One- or two-tailed P value?	Two-tailed
	t, df	t=2.161, df=16			t, df	t=1.161, df=16			t, df	t=0.8850, df=16			t, df	t=0.3636, df=16			t, df	t=1.693, df=16

## Sheet: 5G
	Chol (Ug/ml)
	pAd-Control	pAd-RBFOX2
	966.115	662.996
	733.212	839.201
	770.624	433.868
	770.099	567.045
	984.086	635.916
	903.957	808.083
	626.59	807.248
	782.719	638.436
		597.003
	Unpaired t test
	P value	0.028
	P value summary	*
	Significantly different (P < 0.05)?	Yes
	One- or two-tailed P value?	Two-tailed
	t, df	t=2.433, df=15

## Sheet: 5H
	Chol (mg/dl)				HDL-Chol (mg/dl)				Triglycerides (mg/dl)
	GFP	RBFOX2			GFP	RBFOX2			GFP	RBFOX2
	109.436	106.343			55.6848	56.4582			118.684	121.341
	102.089	114.463			49.8843	59.1651			113.37	105.398
	104.022	105.182			13.5345	59.9385			98.3127	105.398
	33.2562	98.2218			14.6946	57.6183			60.2276	106.284
	110.21	77.34			39.0567	53.7513			113.37	85.0272
	117.557	89.3277			56.4582	34.0296			123.998	100.97
	114.076	106.729			60.3252	47.5641			108.055	156.769
		100.155			59.5518	57.2316			127.541	103.627
		99.3819				56.8449				104.513
						52.5912				100.97
	Unpaired t test				Unpaired t test				Unpaired t test
	P value	0.9243			P value	0.1596			P value	0.9104
	P value summary	ns			P value summary	ns			P value summary	ns
	Significantly different (P < 0.05)?	No			Significantly different (P < 0.05)?	No			Significantly different (P < 0.05)?	No
	One- or two-tailed P value?	Two-tailed			One- or two-tailed P value?	Two-tailed			One- or two-tailed P value?	Two-tailed
	t, df	t=0.09675, df=14			t, df	t=1.475, df=16			t, df	t=0.1143, df=16
