# Supplementary material for: Liver RBFOX2 regulates cholesterol homeostasis via Scarb1 alternative splicing in mice
Source: Nat Metab. 2022 Dec 19;4(12):1812–29. doi: 10.1038/s42255-022-00681-y (PMC9771820; doi:10.1038/s42255-022-00681-y)
Supplement: Supplementary file 9 — Statistical source data. [file 42255_2022_681_MOESM9_ESM.xlsx]

## Sheet: 6A
	shCTRL						shFOXA1/2
Foxa1 (Normalised expression)	0.583691	0.765314	0.809821	1.92432	1.43652		0.302814	0.197366	0.24771	0.172576	0.13716	0.135079		Unpaired t test
														P value	0.0033
														P value summary	**
														Significantly different (P < 0.05)?	Yes
														One- or two-tailed P value?	Two-tailed
														t, df	t=3.968, df=9
	shCTRL						shFOXA1/2
Foxa2 (Normalised expression)	0.683852	0.931124	0.867599	1.89704	0.954192		0.441563	0.24452	0.270662	0.202162	0.195678	0.171791		Unpaired t test
														P value	0.0026
														P value summary	**
														Significantly different (P < 0.05)?	Yes
														One- or two-tailed P value?	Two-tailed
														t, df	t=4.118, df=9
	shCTRL						shFOXA1/2
Rbfox2 (Normalised expression)	0.658507	0.787039	0.821648	1.83197	1.28186		0.432979	0.308029	0.460487	0.397238	0.400312	0.287166		Unpaired t test
														P value	0.0066
														P value summary	**
														Significantly different (P < 0.05)?	Yes
														One- or two-tailed P value?	Two-tailed
														t, df	t=3.515, df=9

## Sheet: 6C
ID	adj.P.Val	P.Value	t	B	logFC (C vs Ox)	Gene.symbol	Gene.title
8075673	5.84e-08	4.42e-10	-12.5783	13.4093	-1.08393	RBFOX2	RNA binding protein, fox-1 homolog 2
