# Supplementary material for: Liver RBFOX2 regulates cholesterol homeostasis via Scarb1 alternative splicing in mice
Source: Nat Metab. 2022 Dec 19;4(12):1812–29. doi: 10.1038/s42255-022-00681-y (PMC9771820; doi:10.1038/s42255-022-00681-y)
Supplement: Supplementary file 10 — Statistical source data. [file 42255_2022_681_MOESM10_ESM.xlsx]

## Sheet: 7A
		Scr										SSO8.3							saline
Weight (g)	Week1	30.3	32.4	29.4	36	31.2	29.1	31.6	31.9	28	29.5	30.8	28.9	30.9	37.5	30.5	31.5	31.8	27.1	30.8	31.7	28.1	26.4
	Week2	30.2	31.9	30.4	35	32.4	29.1	31.8	32.2	28.9	29.2	30.3	28.5	31	36.9	30.3	33.3	30.3	27.5	31.4	32.2	27.6	26.8
	Week3	30.9	32.3	31	34.2	32.5	29.1	31.3	32.8	29	29.2	31	29	31.1	37.7	31.2	32.3	33.6	27.3	31.5	32.1	28.1	27.3
	Week 4	31.7	32.4	30.8	34.2	32	30	30.8	31.9	29.5	29.5	31.4	29.3	31.1	38.6	31.7	32.6	34.4	28.2	32.2	33.5	28.2	28.7
		Tukey's multiple comparisons test	Predicted (LS) mean diff.	95.00% CI of diff.	Below threshold?	Summary	Adjusted P Value
		Week1
		Scr vs. SSO8.3	-0.76	-3.499 to 1.979	No	ns	0.7854
		Scr vs. saline	2.12	-0.9246 to 5.165	No	ns	0.2255
		SSO8.3 vs. saline	2.88	-0.3748 to 6.135	No	ns	0.0935
		Week2
		Scr vs. SSO8.3	-0.4043	-3.144 to 2.335	No	ns	0.9338
		Scr vs. saline	2.01	-1.035 to 5.055	No	ns	0.2613
		SSO8.3 vs. saline	2.414	-0.8405 to 5.669	No	ns	0.1855
		Week3
		Scr vs. SSO8.3	-1.041	-3.781 to 1.698	No	ns	0.6364
		Scr vs. saline	1.97	-1.075 to 5.015	No	ns	0.2751
		SSO8.3 vs. saline	3.011	-0.2434 to 6.266	No	ns	0.0756
		Week 4
		Scr vs. SSO8.3	-1.449	-4.188 to 1.291	No	ns	0.4198
		Scr vs. saline	1.12	-1.925 to 4.165	No	ns	0.6549
		SSO8.3 vs. saline	2.569	-0.6862 to 5.823	No	ns	0.1496

## Sheet: 7B
	Scr										SSO8.3							Saline
PSI Scarb1	56.7468	53.9924	55.4913	55.4865	60.2459	48.9316	55.6159	54.5106	55.3345	52.4731	14.2191	18.3333	17.9443	16.2584	14.375	18.9135	18.2773	50.8434	65.8635	46.4516	49.3506	55.8442
	Tukey's multiple comparisons test	Mean Diff.	95.00% CI of diff.	Below threshold?	Summary	Adjusted P Value
	Scr vs. SSO8.3	37.98	32.75 to 43.21	Yes	****	<0.0001
	Scr vs. Saline	1.212	-4.596 to 7.021	No	ns	0.8576
	SSO8.3 vs. Saline	-36.77	-42.98 to -30.56	Yes	****	<0.0001

## Sheet: 7C
	Scr										SSO8.3
Positive/field	9	7.33333	9.33333	8.33333	6.33333	5.33333	5.25				4.66667	4.33333	7.33333	5.33333	4	6.33333	4.33333
		Unpaired t test
		P value	0.0216
		P value summary	*
		Significantly different (P < 0.05)?	Yes
		One- or two-tailed P value?	Two-tailed
		t, df	t=2.639, df=12

## Sheet: 7D
	Scr										SSO8.3
Arg1	0.920624	0.813524	0.61755	1.6609	0.62269	1.21856	1.56391	0.371285	1.49652	0.714426	0.786905	0.193209	0.841504	0.509641	0.665109	0.434327	0.489743
		Unpaired t test
		P value	0.03
		P value summary	*
		Significantly different (P < 0.05)?	Yes
		One- or two-tailed P value?	Two-tailed
		t, df	t=2.355, df=15
	Scr										SSO8.3
F4/80	0.791477	0.443957	0.596962	1.53482	1.03616	1.75659	1.81106	0.449687	1.06697	0.512319	0.610442	0.160035	0.277106	0.76201	0.593175	0.20595	0.378963
		Unpaired t test
		P value	0.01
		P value summary	*
		Significantly different (P < 0.05)?	Yes
		One- or two-tailed P value?	Two-tailed
		t, df	t=2.647, df=15
	Scr										SSO8.3
Il1b	0.759795	0.551328	0.979136	1.92891	0.897843	1.78612	1.33446	0.448313	0.877673	0.436421	0.436854	0.182269	0.217784	0.763033	0.424543	0.268096	0.384618
		Unpaired t test
		P value	0.01
		P value summary	*
		Significantly different (P < 0.05)?	Yes
		One- or two-tailed P value?	Two-tailed
		t, df	t=2.938, df=15
	Scr										SSO8.3
Tnfa	1.0071	0.365753	0.461205	1.55449	0.947249	1.81767	1.57931	0.491099	1.17995	0.596181	0.391478	0.16606	0.283036	0.562331	0.696456	0.147628	0.402491
		Unpaired t test
		P value	0.009
		P value summary	**
		Significantly different (P < 0.05)?	Yes
		One- or two-tailed P value?	Two-tailed
		t, df	t=2.970, df=15
	Scr										SSO8.3
Tgfb1	0.845222	0.989563	1.129	1.66658	1.305	1.0839	1.61701	0.150694	0.836716	0.376324	0.671364	0.0509778	0.426873	0.336227	0.708728	0.156661	0.336424
		Unpaired t test
		P value	0.007
		P value summary	**
		Significantly different (P < 0.05)?	Yes
		One- or two-tailed P value?	Two-tailed
		t, df	t=3.087, df=15
	Scr										SSO8.3
Col1a1	1.28655	1.16844	0.803934	1.00784	0.905677	1.10394	0.914274	0.618424	1.51553	0.67539	0.159581	0.158521	0.321431	0.463467	0.189547	0.255959	0.163509
		Unpaired t test
		P value	<0.0001
		P value summary	****
		Significantly different (P < 0.05)?	Yes
		One- or two-tailed P value?	Two-tailed
		t, df	t=6.762, df=15

## Sheet: 7E
	Chol (Normalised intensity)
	SCR	SSO8.3
	0.059228	0.054039
	0.152256	0.085855
	0.124517	0.10212
	0.123004	0.082785
	0.047902	0.084137
	0.106331	0.0788895
	0.127094	0.075761
	0.12164
	0.08995
	Unpaired t test
	P value	0.069
	P value summary	ns
	Significantly different (P < 0.05)?	No
	One- or two-tailed P value?	Two-tailed

## Sheet: 7F
	SM (Normalised intensity)
	SCR	SSO8.3
	1.59671	2.18815
	3.0306	2.38854
	2.86038	2.65753
	2.81562	2.17598
	2.03613	1.75852
	3.13081	2.31111
	3.1273	2.6003
	3.28628
	3.19436
	Unpaired t test
	P value	0.049
	P value summary	ns
	Significantly different (P < 0.05)?	No
	One- or two-tailed P value?	Two-tailed

## Sheet: 7G
		Chol (Ug/ml)				PL (mM)
		Scr	SSO8.3			Scr	SSO8.3
		1082.13	820.659			18.5131	13.6584
		893.35	1155.49			27.9487	7.4095
		1363.79	1161.98			7.83274	3.25187
		1240.92	780.156			14.5547	12.6377
		1281.02	1430.15			13.9074	3.00291
		1569.43	792.408			5.69168	6.76221
		1071.58				29.542
		1023.27				31.1852
		1581.29				8.25597
		1724.94				15.0277
		Unpaired t test				Unpaired t test
		P value	0.085			P value	0.038
		P value summary	ns			P value summary	*
		Significantly different (P < 0.05)?	No			Significantly different (P < 0.05)?	Yes
		One- or two-tailed P value?	Two-tailed			One- or two-tailed P value?	Two-tailed
		t, df	t=1.850, df=14			t, df	t=2.297, df=14

## Sheet: 7H
		Chol (mg/dl)				Tgl (mg/dl)
		Scr	SSO8.3			Scr	SSO8.3
		147.719	164.347			180.683	131.969
		138.439	147.719			242.682	130.198
		136.505	159.32			160.312	128.427
		138.825	152.36			202.825	165.626
		130.318	159.32			208.139	132.855
		152.36	158.934			204.597	170.94
		142.306	160.481			209.911	158.54
		153.133				254.196
		150.813				247.996
		157.774				244.453
		Unpaired t test				Unpaired t test
		P value	0.0044			P value	<0.0001
		P value summary	**			P value summary	****
		Significantly different (P < 0.05)?	Yes			Significantly different (P < 0.05)?	Yes
		One- or two-tailed P value?	Two-tailed			One- or two-tailed P value?	Two-tailed
		t, df	t=3.345, df=15			t, df	t=5.288, df=15

## Sheet: 7I
		SCR			SSO8.3
	VLDL (mg/dl)	274.66	276.7	287.44	181.45	186.03	200.76
	LDL (mg/dl)	76.81	85.53	87.98	124.55	137.37	116.51
	HDL (mg/dl)	524.29	546.45	529.58	582.53	582.8	596.54
	VLDL			LDL			HDL
	Unpaired t test			Unpaired t test			Unpaired t test
	P value	0.0002		P value	0.0036		P value	0.0027
	P value summary	***		P value summary	**		P value summary	**
	Significantly different (P < 0.05)?	Yes		Significantly different (P < 0.05)?	Yes		Significantly different (P < 0.05)?	Yes
	One- or two-tailed P value?	Two-tailed		One- or two-tailed P value?	Two-tailed		One- or two-tailed P value?	Two-tailed
	t, df	t=12.80, df=4		t, df	t=6.139, df=4		t, df	t=6.626, df=4

## Sheet: 7J
	Dil positive (%)
	Control	siScarb1	SR-BI	SR-BII
	78.7	65.2	80.8	68.1
	78.6	67.1	75.8	72
	76.9	68.5	83.1	75.2
	75.7	71.1	80.1	75.7
	82	67.7	80.6	71.7
	78.7	65.4	85.1	72.2
	Tukey's multiple comparisons test	Mean Diff.	95.00% CI of diff.	Below threshold?	Summary	Adjusted P Value
	Control vs. siScarb1	10.93	6.756 to 15.11	Yes	****	<0.0001	A-B
	SR-BI vs. SR-BII	8.433	4.256 to 12.61	Yes	****	<0.0001	C-D

[truncated: 2 more sheets: 7K, 7L]
