# Supplementary material for: Liver RBFOX2 regulates cholesterol homeostasis via Scarb1 alternative splicing in mice
Source: Nat Metab. 2022 Dec 19;4(12):1812–29. doi: 10.1038/s42255-022-00681-y (PMC9771820; doi:10.1038/s42255-022-00681-y)
Supplement: Supplementary file 12 — Statistical source data. [file 42255_2022_681_MOESM12_ESM.xlsx]

## Sheet: Ext Fig 2
	F18.MAA000377.3_9_M.1.1	J20.MAA000377.3_9_M.1.1	F19.MAA000377.3_9_M.1.1	J21.MAA000377.3_9_M.1.1	F20.MAA000377.3_9_M.1.1	J22.MAA000377.3_9_M.1.1	G11.MAA000377.3_9_M.1.1	K9.MAA000377.3_9_M.1.1	G13.MAA000377.3_9_M.1.1	K11.MAA000377.3_9_M.1.1	B6.MAA000377.3_9_M.1.1	G15.MAA000377.3_9_M.1.1	K13.MAA000377.3_9_M.1.1	K14.MAA000377.3_9_M.1.1	B7.MAA000377.3_9_M.1.1	G18.MAA000377.3_9_M.1.1	K15.MAA000377.3_9_M.1.1	B8.MAA000377.3_9_M.1.1	G19.MAA000377.3_9_M.1.1	B10.MAA000377.3_9_M.1.1	H3.MAA000377.3_9_M.1.1	K17.MAA000377.3_9_M.1.1	B14.MAA000377.3_9_M.1.1	H12.MAA000377.3_9_M.1.1	C10.MAA000377.3_9_M.1.1	H13.MAA000377.3_9_M.1.1	K22.MAA000377.3_9_M.1.1	K18.MAA000377.3_9_M.1.1	C13.MAA000377.3_9_M.1.1	C14.MAA000377.3_9_M.1.1	H14.MAA000377.3_9_M.1.1	H16.MAA000377.3_9_M.1.1	L9.MAA000377.3_9_M.1.1	L7.MAA000377.3_9_M.1.1	C18.MAA000377.3_9_M.1.1	H17.MAA000377.3_9_M.1.1	L11.MAA000377.3_9_M.1.1	D10.MAA000377.3_9_M.1.1	H20.MAA000377.3_9_M.1.1	L12.MAA000377.3_9_M.1.1	D12.MAA000377.3_9_M.1.1	I9.MAA000377.3_9_M.1.1	L13.MAA000377.3_9_M.1.1	D15.MAA000377.3_9_M.1.1	I14.MAA000377.3_9_M.1.1	L15.MAA000377.3_9_M.1.1	E14.MAA000377.3_9_M.1.1	I15.MAA000377.3_9_M.1.1	L16.MAA000377.3_9_M.1.1
Cstf2t	0	0	0	0	0	0	0	0	0	0	0	0	0	7	0	0	0	0	0	0	0	81	0	7	91	0	0	0	0	0	0	0	132	0	0	0	0	0	0	0	2	0	0	0	0	10	0	0	0
Hnrnpc	0	130	189	0	0	0	16	99	0	17	0	0	53	224	57	1	0	171	0	0	62	140	19	17	0	58	0	0	0	121	0	0	0	0	5	14	13	0	37	60	115	0	66	0	249	259	0	8	0
Hnrnpf	396	158	0	38	71	165	0	4	84	1	0	253	0	70	32	0	0	292	292	168	0	0	14	218	9	1	0	94	3	48	0	0	215	0	1	31	20	0	71	42	0	0	0	0	87	498	63	138	0
Hnrnpk	647	559	1	0	12	173	42	158	214	131	12	8	50	0	495	1	388	240	554	184	6	0	496	257	269	2	0	21	1	245	0	18	337	0	84	266	141	0	242	70	232	146	237	1	308	375	419	375	0
Hnrnpm	1	0	0	291	4	0	0	266	0	78	0	31	20	32	7	0	0	0	179	0	0	1	0	539	24	4	0	136	3	168	0	0	0	3	51	2	0	0	0	0	0	0	1	0	0	360	0	191	1
Mbnl2	0	0	0	0	88	0	37	0	0	0	0	17	31	7	2	0	5	0	170	30	55	100	0	18	0	4	0	1	0	138	0	0	0	0	3	105	4	0	0	43	186	0	4	0	0	15	2	254	0
Pcbp2	0	0	0	0	0	72	5	2	0	0	0	23	0	136	10	0	0	71	0	1	0	0	0	0	0	0	0	4	0	7	0	74	0	1	81	0	0	0	0	1	6	0	0	0	0	16	1	24	0
Qk	0	0	0	0	234	0	114	0	0	0	60	0	111	0	0	0	0	0	0	1	0	13	1	6	136	1	0	71	0	27	0	20	199	11	18	1	0	0	0	145	138	0	9	0	0	68	100	0	0
Rps5	296	60	0	269	68	130	0	146	0	39	16	165	65	161	143	0	1	372	159	2	0	38	323	274	85	27	37	27	33	14	128	323	199	132	119	24	0	0	0	103	27	51	124	0	90	505	57	39	0
Sfpq	16	15	0	88	29	1	8	0	0	0	0	35	72	0	22	0	0	63	73	0	0	27	0	2	0	19	0	0	0	23	0	0	12	0	0	0	0	0	0	83	62	5	54	0	0	53	30	0	0
Srsf1	0	14	0	0	11	0	0	0	0	0	18	0	0	0	0	0	0	11	7	0	0	74	4	9	0	0	30	0	114	84	0	26	0	12	0	0	0	0	83	34	0	0	0	0	0	138	0	0	0
Srsf2	51	102	0	0	0	0	169	0	0	0	0	150	118	99	87	0	0	104	0	111	9	46	140	223	63	1	0	61	428	256	58	0	0	3	0	59	0	0	0	0	8	0	0	0	1	424	85	5	0
Taf15	63	0	0	0	0	0	0	52	0	0	0	0	0	0	0	0	0	42	21	0	0	0	0	0	1	0	0	0	0	0	0	0	0	0	0	0	0	0	0	0	0	0	0	0	0	0	0	0	0
Tra2b	15	228	0	11	29	0	18	0	0	9	0	0	61	0	0	0	0	93	2	2	0	4	0	3	149	1	0	8	0	2	0	0	0	63	4	0	0	0	0	0	3	0	56	0	0	110	9	62	0
U2af1	39	0	0	0	0	0	0	0	0	0	0	0	2	0	0	0	0	1	53	0	0	38	10	10	0	0	0	1	0	0	0	36	0	0	0	0	0	0	0	0	25	22	31	0	0	154	0	0	0
[truncated: 932 more columns]
