# Supplementary material for: Liver RBFOX2 regulates cholesterol homeostasis via Scarb1 alternative splicing in mice
Source: Nat Metab. 2022 Dec 19;4(12):1812–29. doi: 10.1038/s42255-022-00681-y (PMC9771820; doi:10.1038/s42255-022-00681-y)
Supplement: Supplementary file 13 — Statistical source data. [file 42255_2022_681_MOESM13_ESM.xlsx]

## Sheet: Ext Fig 3F
	LWT						LΔRbfox2
PSI Sec31a	47.0199	57.4324	58.7786	56.4815	54.7826	53.1531	21.3675	17.6923	37	36.4238	35.1145	21.3592
	Unpaired t test
	P value	<0.0001
	P value summary	****
	Significantly different (P < 0.05)?	Yes
	One- or two-tailed P value?	Two-tailed
	t, df	t=6.575, df=10
