# Supplementary material for: Liver RBFOX2 regulates cholesterol homeostasis via Scarb1 alternative splicing in mice
Source: Nat Metab. 2022 Dec 19;4(12):1812–29. doi: 10.1038/s42255-022-00681-y (PMC9771820; doi:10.1038/s42255-022-00681-y)
Supplement: Supplementary file 14 — Statistical source data. [file 42255_2022_681_MOESM14_ESM.xlsx]

## Sheet: Ext Fig 4A
	Week	CD WT										CD KO
	0	0.888889	0.388889	-0.311111	0.988889	1.78889	-4.91111	2.38889	-0.911111	-0.311111		2.78889	3.18889	3.18889	2.98889	-2.81111	-1.71111	-0.511111	-2.61111	-4.51111
	4	5.18889	6.08889	5.38889	3.08889	5.68889	6.28889	6.48889	4.08889	4.78889		10.0889	9.48889	7.48889	8.48889	8.28889	4.08889	6.98889	7.68889	6.68889
	8	9.88889	7.88889	8.38889	8.78889	8.88889	9.78889	9.48889	6.48889	10.4889		12.7889	13.8889	11.8889	11.3889	12.7889	11.9889	7.28889	10.7889	10.8889
	12	10.7889	9.28889	9.68889	10.3889	10.7889	11.3889	10.7889	10.2889	7.18889		13.7889	13.5889	12.7889	14.6889	11.7889	13.2889	8.78889	12.8889	14.5889

## Sheet: Ext Fig 4B
	Week	HFD WT										HFD KO
	0	-0.11	-3.41	0.29	-0.41	-3.71	1.99	1.19	-0.81	3.29	1.69	1.17	-2.93	-2.13	-2.93	-2.23	2.77	1.47	0.87	2.37
	4	8.59	5.69	6.99	3.19	5.19	10.09	8.49	7.79	5.69	9.79	7.87	8.47	8.47	6.67	6.67	8.17	5.27	5.77	8.07
	8	21.09	18.59	22.09	13.39	17.79	12.09	10.19	7.29	9.29	15.89	14.07	17.37	10.07	14.47	11.47	14.57	12.17	14.07	17.37
	12	24.89	25.39	24.89	26.29	18.29	13.19	9.49	14.19	23.39	11.89	14.37	23.27	18.37	14.27	21.07	19.77	17.07	20.97	25.77

## Sheet: Ext Fig 4C
	Week	HFr WT										HFr KO
	0	3.3	-1.4	0.2	-0.9	-1.3	-1.2	0.2	1.1			-0.15	1.45	0.45	-3.35	-1.25	1.95	0.65	0.25
	4	10.4	4.5	6	3.1	2.8	2.8	4.8	5.5			3.05	7.55	5.65	0.75	3.45	5.75	5.15	4.95
	8	15.1	9.2	8.9	6	4.9	5.9	7.2	8.6			4.65	11.75	7.95	2.75	5.45	8.35	9.35	8.05
	12	19.89	12.65	11.61	8.98	8.39	9.82	13.34	13.21			5.96	15.32	10.59	4.65	7.86	10.83	14.85	9.01
	16	22.09	15.79	3.1	9.1	11.76	12.4	16.47	13.2			6.99	14.85	11.19	6.48	11.25	10.25	19.29	13.55
	20	19.58	16.95	16.61	11.88	12.1	12.28	17.79	14.9			8.3	18.27	13.03	7.45	12.88	12.11	21.87	11.55

## Sheet: Ext Fig 4D
		CD WT									CD KO
	Time 0	4.3	4.3	5.3	4.7	4.6	3.8	4.7	4.5	4	5.7	5.3	4.3	4.2	4	5.3	4.1	5.1	4.1
	15 min	10.1	12.6	10.3	10.7	11.5	7.2	7.8	8.3	9.3	8.3	8.4	8.7	9.1	10.5	7.3	10.9	12.9	9.3
	30 min	9.1	11.5	9.9	8.7	9.6	12.8	8.1	8.9	9.6	14.6	9.4	9.2	9.8		8.7	6.1	11.8	10.9
	60 min	7.6	8.1	7.3	9	8.5	9.7	7.4	7.7	6.7	9.8	7.2	7.7	7.6	8	7.8	4.9	8.8	9.9
	90 min	6.8	6.6	5.6	7.2	6.7	8.6	7.2	7.3	5.8	8.1	6.5	6.6	7.1	6.8	7.8	5.3	7.1	7.2
	120 min	5.5	6.4	5.6	5.7	6.1	8	6.5	6.5	5.6	6.5	5.7	6	6.8	5.6	6.1	4.8	6.2	5.7

## Sheet: Ext Fig 4E
		HFD WT										HFD KO
	Time 0	4.2	3.7	4.4	4.8	4.1	6	6.1	7.1	6.4	5.2	5.7	5	5.8	6.8	5	4	5.1	5.2	3.9	4.8	6.4	5.1	5.7	6.2	4.7
	15 min	11.1	12.5	15.8	4.4	10.4	19.6	21.2	21.2	22.7	21.9	15.9	12.2	19.4	20.8	17.5	13.7	15.6	14.4	13.6	20.9	13.3	17.9	13.3	19.7	13.2
	30 min	14.8	16.1	17.7	14.5	10.2	20.1	23.6	20.4	21.3	18.8	15.8	14.3	19.3	22.7	14.4	13.1	15.2	16.3	14.6	19.5	16.9	17.7	15.1	19.8	15.2
	60 min	11.1	11.3	11.5	12.7	11.7	17.1	16.1	16.9	16.8	14.6	12.1	11.6	14.9	20.8	13.7	10.2	13.4	15.2	13.1	15.1	14.8	12.1	13.2	14.5	11.2
	90 min	9.2	7.6	9.8	10.8	11.1	13.8	12.8	12.9	13.3	10.8	9.8	8.6	13	13	9.1	9	10.1	11.6	9.3	10.3	11.1	9.8	10.7	11.7	9.6
	120 min	7.6	6.2	8	9.6	6.9	11.1	11.2	11.8	12.3	10.4	6.8	6.6	9.3	12.5	8.1	6.8	7.9	9.2	7.2	8.3	9.7	7.8	8.4	10.9	7.1

## Sheet: Ext Fig 4F
		HFrD WT																				HFrD KO
	Time 0	5.4	4.5	5.4	4.4	4.6	4	3.9	3.8	6.4	7.3	7	7.3	5.7	7.5	6.3	5.6	5.3	5.3	6.4	6.9	3.8	4.3	3.5	4.6	4.3	4.1	3.9	5.9	7.1	5.9	6.1	6	8	5.3	6.3	7.1
	15 min	15.9	11.6	13.4	17.2	12.1	12.8	12.7	14	16.9	15.9	15.4	10.9	13.3	13.3	13.3	12.3	17.9	17	13.9	12.1	11.7	11.8	9.9	9.9	14.4	14.6	13.8	10.8	15.4	12.1	12.1	8.2	14.3	13.2	15.7	11.4
	30 min	18.4	14.7	19.9	14	13.1	14.7	13.8	15.2	16.8	17.4	17.4	10.9	12.3	17.7	15.4	16.3	18.6	16.9	14.2	14.2	15.2	11.6	12.7	11.9	16.2	18.3	15.6	15.6	15.3	16.4	14.8	8.4	16.9	11.8	12.1	15.3
	60 min	17.3	10.7	14	12.4	14.6	10.7	12.3	11.2	13.9	9.2	13.2	8.4	11.9	12.1	11.9	10.9	10.9	10.5	11.6	10.4	12.7	13	6.5	9.9	9.9	12.1	12.4	11.3	11.8	10.7	9.4	7.1	12.3	9.2	9.3	11.5
	90 min	13.2	9.2	10.3	11.2	10.9	9	9.3	8.8	9.9	9.5	10.4	7.5	10.4	10.8	10.4	8.2	10.4	7.9	9.7	9.1	7.5	9.7	6.8	6.7	8.8	9.6	9	9.2	9.8	8.1	8.6	6.1	10.6	8.3	7.2	10.6
	120 min	12.2	8.2	10.5	9.6	9.3	9.3	9.3	8.4	9.1	8.2	7.5	7.1	10.2	8.9	8.6	7.2	8	7.4	9.2	8.9	6.3	7.3	5.9	6.7	7.6	9.8	7.9	8.3	9.3	6.6	6.1	6	7.9	8.2	7.2	9.4
	Šídák's multiple comparisons test	Mean Diff.	95.00% CI of diff.	Below threshold?	Summary	Adjusted P Value
	LWT - LΔRbfox2
	Time 0	0.2625	-0.9585 to 1.484	No	ns	0.9917
	15 min	1.639	-0.3579 to 3.635	No	ns	0.1568
	30 min	1.339	-0.9737 to 3.651	No	ns	0.5154
	60 min	1.336	-0.5116 to 3.184	No	ns	0.2702
	90 min	1.268	0.001181 to 2.534	Yes	*	0.0497
	120 min	1.324	0.1582 to 2.489	Yes	*	0.0192

## Sheet: Ext Fig 4G
	Chol (mg/dl)
	WT	KO
	121.811	98.9952
	85.8474	98.9952
	120.65	42.9237
	61.0986	51.4311
	107.889	95.9016
	114.85	102.089
	90.1011	67.2858
	97.0617	45.6306
	Unpaired t test
	P value	0.05
	P value summary	ns
	Significantly different (P < 0.05)?	No
	One- or two-tailed P value?	Two-tailed
	t, df	t=2.072, df=14

## Sheet: Ext Fig 4H
	TGL (mg/dl)
	WT	KO
	86.7986	140.826
	69.9703	82.3701
	62.8847	84.1415
	92.9985	79.713
	58.4562	67.3132
	92.9985	76.1702
	67.3132	61.999
	73.5131	76.1702
	Unpaired t test
	P value	0.4316
	P value summary	ns
	Significantly different (P < 0.05)?	No
	One- or two-tailed P value?	Two-tailed
	t, df	t=0.8099, df=14

## Sheet: Ext Fig 4J
	WT-HFD									KO-HFD
CE (Normalised intensity)	0.471509	0.269975	0.330628	0.397829	0.293166	0.29692	0.140454	0.225515	0.243982	0.503973	0.929604	0.409495	1.09345	0.272489	1.66883	0.638437	1.79955	1.52867
	Unpaired t test
	P value	0.0027
	P value summary	**
	Significantly different (P < 0.05)?	Yes
	One- or two-tailed P value?	Two-tailed
	t, df	t=3.538, df=16

## Sheet: Ext Fig 4K
	WT-HFD									KO-HFD
Chol (Normalised intensity)	0.031557	0.020212	0.025709	0.028769	0.024263	0.029113	0.029275	0.016584	0.024311	0.024087	0.025561	0.020303	0.027826	0.024984	0.028458	0.02611	0.031884	0.026675
	Unpaired t test
	P value	0.7294
	P value summary	ns
	Significantly different (P < 0.05)?	No
	One- or two-tailed P value?	Two-tailed
	t, df	t=0.3520, df=16

[truncated: 3 more sheets: Ext Fig 4L, Ext Fig 4M, Ext Fig 4N]
