# Supplementary material for: Liver RBFOX2 regulates cholesterol homeostasis via Scarb1 alternative splicing in mice
Source: Nat Metab. 2022 Dec 19;4(12):1812–29. doi: 10.1038/s42255-022-00681-y (PMC9771820; doi:10.1038/s42255-022-00681-y)
Supplement: Supplementary file 15 — Statistical source data. [file 42255_2022_681_MOESM15_ESM.xlsx]

## Sheet: Ext Fig 5A
		iPSCsundiff_1						hHepato_scr_1						hHepato_siRbfox2_1
	Asgpr2	0.00285243	0.001508	0.00166865	0.0018288	0.00102964	0.0026074	1.04272	0.794542	0.980059	1.05868	1.01379	1.11021	1.07482	1.20735	1.00425	0.962102	1.08471	1.04549
	Tukey's multiple comparisons test	Mean Diff.	95.00% CI of diff.	Below threshold?	Summary	Adjusted P Value
	iPSCsundiff_1 vs. hHepato_scr_1	-0.9981	-1.118 to -0.8784	Yes	****	<0.0001	A-B
	iPSCsundiff_1 vs. hHepato_siRbfox2_1	-1.061	-1.181 to -0.9415	Yes	****	<0.0001	A-C
	hHepato_scr_1 vs. hHepato_siRbfox2_1	-0.06312	-0.1828 to 0.05660	No	ns	0.3809	B-C
		iPSCsundiff_1						hHepato_scr_1						hHepato_siRbfox2_1
	SerpinA1	0.00027696	0.00017359	0.00033763	0.0003958	0.00029222	0.00039191	0.867773	0.899691	0.958878	1.11894	0.993031	1.16169	0.875027	0.818184	1.1318	1.03473	1.0565	1.02695
	Tukey's multiple comparisons test	Mean Diff.	95.00% CI of diff.	Below threshold?	Summary	Adjusted P Value
	iPSCsundiff_1 vs. hHepato_scr_1	-0.9997	-1.145 to -0.8547	Yes	****	<0.0001	A-B
	iPSCsundiff_1 vs. hHepato_siRbfox2_1	-0.9902	-1.135 to -0.8452	Yes	****	<0.0001	A-C
	hHepato_scr_1 vs. hHepato_siRbfox2_1	0.009466	-0.1355 to 0.1545	No	ns	0.9843	B-C
		iPSCsundiff_1						hHepato_scr_1						hHepato_siRbfox2_1
	SerpinA2	0.00261865	0.00159988	0.00274594	0.00296777	0.00194519	0.00189013	1.18066	1.06052	1.0122	0.909852	0.852514	0.984259	1.00591	1.02789	1.16768	1.16629	1.07772	0.920391
	Tukey's multiple comparisons test	Mean Diff.	95.00% CI of diff.	Below threshold?	Summary	Adjusted P Value
	iPSCsundiff_1 vs. hHepato_scr_1	-0.9977	-1.128 to -0.8674	Yes	****	<0.0001	A-B
	iPSCsundiff_1 vs. hHepato_siRbfox2_1	-1.059	-1.189 to -0.9284	Yes	****	<0.0001	A-C
	hHepato_scr_1 vs. hHepato_siRbfox2_1	-0.06098	-0.1913 to 0.06931	No	ns	0.4625	B-C

## Sheet: Ext Fig 5B
	hWT1	hWT2	hWT3	hWT4	hWT5	hKD1	hKD2	hKD3	hKD4	hKD5
	0Human_WT	0Human_WT	0Human_WT	0Human_WT	0Human_WT	Human_KD	Human_KD	Human_KD	Human_KD	Human_KD
[Cer(33:1)+OAc]	0.91429	1.08571	0.775918	1.22142	1.00266	0.734179	1.10489	0.950216	1.06395	1.0001
[Cer(34:1)+-H]	1.01492	0.985083	0.901663	1.02665	1.07169	0.687591	1.12872	0.954007	1.06733	1.09526
[Cer(34:1)+Na]	0.948432	1.05157	1.04699	1.0019	0.951106	0.95018	1.15408	1.02681	1.09262	1.06166
[Cer(34:1)+OAc]	0.962447	1.03755	0.919423	1.06942	1.01116	0.690659	1.0779	0.978712	1.06751	1.07653
[Cer(35:1)+OAc]	1.0125	0.987499	0.803782	1.02769	1.16853	0.728686	1.05315	0.957841	0.991852	1.03844
[Cer(36:1)+OAc]	0.974752	1.02525	0.867833	0.992308	1.13986	0.749167	1.01012	1.0069	0.937827	0.970501
[Cer(37:1)+OAc]	1.01529	0.984711	0.807526	1.09023	1.10224	0.882889	1.11269	1.01274	0.981877	1.07123
[Cer(38:1)+OAc]	0.993943	1.00606	0.864024	0.972655	1.16332	0.702653	1.2047	1.17028	0.981854	1.0752
[Cer(39:1)+OAc]	0.985034	1.01497	0.786505	1.11745	1.09605	0.915567	1.17356	1.0287	1.00942	1.07245
[Cer(40:1)+H]	0.967373	1.03263	0.997912	1.06131	0.940776	1.0641	1.15521	1.06235	1.06662	1.01582
[Cer(40:1)+-H]	0.964272	1.03573	0.844382	0.981494	1.17412	0.810099	0.905056	1.0347	1.0195	1.12268
[Cer(40:1)+Na]	0.991617	1.00838	1.23336	0.571585	1.19505	1.13829	1.04925	1.15087	1.28365	1.28186
[Cer(40:1)+OAc]	0.97974	1.02026	0.84273	1.014	1.14327	0.819336	1.06161	1.07942	1.04117	1.12171
[Cer(40:2)+Na]	0.985319	1.01468	1.02718	1.0419	0.930922	0.592923	2.22894	1.08152	1.09123	1.03543
[Cer(40:2)+OAc]	1.09016	0.909837	1.14829	0.530027	1.32169	0.65814	0.872093	0	1.17612	1.19007
[Cer(41:1)+H]	2	0	1.04233	0.989074	0.968595	1.61712	1.94057	2.00103	1.00285	0.872257
[Cer(41:1)+Na]	1.01478	0.985215	1.0426	0.954424	1.00298	1.08192	0.980699	1.11084	1.00818	0.941659
[Cer(41:1)+OAc]	0.957333	1.04267	0.754146	1.16383	1.08202	0.827594	1.12289	1.05615	1.05869	1.04458
[Cer(41:2)+OAc]	0.971128	1.02887	0.859273	1.09014	1.05059	0.871366	1.10651	0.986984	1.0972	1.08962
[Cer(41:3)+OAc]	0.998107	1.00189	0.789873	1.09993	1.1102	0.651104	0.907452	0.874872	0.951445	1.06004
[Cer(42:1)+-H]	0.974951	1.02505	0.828445	1.04963	1.12192	0.718188	1.10274	1.06346	1.01689	1.06437
[Cer(42:1)+Na]	1.00052	0.999479	1.04196	1.00603	0.952016	1.03061	1.06887	1.15252	1.0376	1.05409
[Cer(42:1)+OAc]	0.990094	1.00991	0.807883	1.05955	1.13256	0.734384	1.05778	1.03876	1.02673	1.10102
[Cer(42:2)+H]	0.971453	1.02855	1.05679	1.02267	0.92054	0.959853	1.08694	0.986104	1.11696	0.973132
[Cer(42:2)+-H]	0.995013	1.00499	0.875297	1.03453	1.09017	0.779654	1.01396	1.07744	1.07237	0.987359
[Cer(42:2)+Na]	1.00324	0.996757	1.05012	0.987409	0.962467	1.04805	1.09072	1.05999	1.10792	1.04915
[Cer(42:2)+OAc]	0.990938	1.00906	0.875986	1.03842	1.0856	0.787352	1.01089	1.00762	1.07935	1.08598
[Cer(42:3)+OAc]	1.03163	0.968372	0.908015	0.970861	1.12112	0.635672	0.996578	0.933342	0.907461	1.03425
[DG(32:0)+Na]	1.01944	0.980564	1.0764	0.991831	0.931773	0.921025	0.970104	1.02893	1.06107	1.00714
[DG(34:0)+Na]	1.03494	0.965063	1.02205	1.02377	0.954185	0.867898	1.02103	0.914216	1.0403	0.911637
[DG(34:0)+NH4]	1.00274	0.997263	1.01739	1.08955	0.893062	0.690705	0.970354	0.776826	0.889735	0.662013
[DG(34:1)+H]	0.956962	1.04304	0.990463	1.08529	0.924245	0.664038	0.875495	0.759409	0.936372	0.730356
[DG(34:1)+Na]	0.985151	1.01485	1.0669	1.00722	0.92588	0.957409	0.950872	1.04034	1.03194	0.993745
[DG(34:1)+NH4]	0.963559	1.03644	0.975656	1.12441	0.899938	0.7201	0.849581	0.825009	0.890687	0.748887
[DG(34:2)+Na]	0.965459	1.03454	0.60175	1.77996	0.618295	1.92012	1.21454	0.859257	1.54885	0.498115
[DG(35:1)+Na]	0.994597	1.0054	0.979783	1.01481	1.00541	0.734928	0.883507	0.745026	0.848352	0.77819
[DG(35:2)+Na]	0.978857	1.02114	1.01976	1.04633	0.933912	0.75465	0.865616	0.786598	0.913599	0.820808
[DG(36:1)+Na]	1.02604	0.973965	1.03658	1.01703	0.946396	0.763101	0.896778	0.86458	0.912232	0.856137
[DG(36:1)+NH4]	1.00014	0.999864	1.00287	1.07535	0.921787	0.6407	0.908797	0.769678	0.892764	0.68045
[DG(36:2)+H]	0.997636	1.00236	1.02719	1.06696	0.90585	0.681747	0.746147	0.725485	0.793391	0.747046
[DG(36:2)+Na]	0.983941	1.01606	1.07425	0.963114	0.962632	0.941757	0.895505	0.90705	1.06111	1.02474
[DG(36:2)+NH4]	0.976945	1.02305	1.01319	1.08152	0.90529	0.708996	0.77203	0.745497	0.847311	0.77473
[DG(36:3)+Na]	0.982088	1.01791	0.907555	1.12331	0.969137	0.682819	0.976785	0.760059	0.888438	0.727401
[DG(36:3)+NH4]	1.00568	0.994315	0.953251	1.09994	0.946806	0.728856	0.89865	0.823707	0.796947	0.712829
[DG(38:1)+Na]	1.00227	0.997732	1.02283	0.958483	1.01869	0.717642	0.699185	0.707425	0.841851	0.767157
[DG(38:3)+Na]	0.929473	1.07053	1.10026	1.1333	0.766445	0.666582	0.904802	0.972177	0.924626	0.797049
[DG(38:4)+Na]	0.974574	1.02543	0.927108	0.990639	1.08225	0.830521	1.13412	1.18546	1.10937	1.0274
[DG(38:4)+NH4]	0.973161	1.02684	0.866847	1.1042	1.02896	0.679875	1.03357	1.00991	0.968054	0.812962
[DG(40:2)+NH4]	1.01644	0.983564	1.07223	1.01072	0.917045	0.804437	0.853063	0.772166	0.971916	0.744293
[DG(40:3)+Na]	1.02384	0.976164	1.06164	1.00998	0.928378	0.6344	0.858061	0.711339	0.871869	0.786022
[DG(40:5)+Na]	0.973557	1.02644	0.922482	1.02771	1.04981	0.646097	1.1905	1.06966	1.09194	0.985199
[DG(40:5)+NH4]	1.01142	0.988577	0.917161	1.06365	1.01919	0.490151	1.00324	0.891305	0.909276	0.811841
[DG(40:6)+Na]	0.931856	1.06814	0.876363	1.03614	1.0875	0.604243	1.02301	1.17426	1.01394	0.902158
[DG(40:6)+NH4]	0.863678	1.13632	0.796187	1.13557	1.06825	0.557871	1.08236	1.04994	0.991178	0.816507
[DG(40:7)+Na]	1.00516	0.994843	0.999517	1.06601	0.934477	0.654742	0.891283	0.744014	0.871054	0.766883
[FFA(16:1)+-H]	0.985984	1.01402	0.814192	1.22009	0.965716	0.602253	1.00135	0.910708	0.979503	0.780067
[FFA(17:1)+-H]	1.01177	0.988227	0.823839	1.24012	0.936039	0.558504	0.901126	0.830937	0.916415	0.785424
[FFA(18:1)+-H]	0.985157	1.01484	0.860458	1.22047	0.919075	0.597267	0.917093	0.771657	0.871345	0.688336
[FFA(18:2)+-H]	0.980825	1.01918	0.799825	1.25648	0.943697	0.629247	1.0312	0.898743	0.958024	0.835648
[FFA(20:3)+-H]	1.00082	0.999184	0.732886	1.31131	0.9558	0.410893	0.810108	0.737274	0.846413	0.671653
[FFA(20:4)+-H]	0.918556	1.08144	0.702866	1.34856	0.948573	0.480146	1.13499	1.04398	1.09273	0.673435
[FFA(20:5)+-H]	0.931235	1.06876	0.727014	1.29021	0.982777	0.530466	1.17146	1.14689	1.07022	0.737456
[FFA(22:5)+-H]	0.962549	1.03745	0.769239	1.2638	0.966959	0.453433	0.992138	0.843149	0.953158	0.798211
[FFA(22:6)+-H]	0.927081	1.07292	0.783478	1.2236	0.992921	0.542468	1.04683	0.949251	1.02565	0.728815
[LysoPC(15:0)+H]	0.953714	1.04629	0.893742	1.07173	1.03453	0.725305	1.06183	1.08142	1.07844	0.875034
[LysoPC(15:0)+OAc]	0.910805	1.0892	0.615698	1.51408	0.870224	0.792281	1.17465	1.246	1.08427	0.739869
[LysoPC(16:0)+H]	0.923646	1.07635	0.931693	1.09543	0.972875	0.710955	1.14778	1.23786	1.21513	0.902571
[LysoPC(16:0)+OAc]	0.890872	1.10913	0.721528	1.23615	1.04232	0.583422	1.12403	1.22516	1.28548	0.889095
[LysoPC(16:1)+H]	0.517449	1.48255	0.266687	1.5037	1.22962	0.948696	0.36294	0.781694	1.84193	1.12157
[LysoPC(17:1)+OAc]	0.929905	1.0701	0.699931	1.44972	0.850347	0.741187	1.18806	1.17188	1.10351	0.731979
[LysoPC(18:0)+H]	0.908012	1.09199	0.998342	1.05745	0.944206	0.773796	1.08487	1.03557	0.967769	0.792283
[LysoPC(18:0)+OAc]	0.913412	1.08659	0.874357	1.14224	0.983406	0.703615	1.02135	1.08555	0.966618	0.80939
[LysoPC(18:1)+OAc]	0.944011	1.05599	0.824401	1.16513	1.01047	0.504708	1.05819	1.11379	1.22645	0.880385
[LysoPC(18:2)+OAc]	0.972112	1.02789	0.725575	1.2538	1.02063	0.539653	1.11216	1.10164	1.20973	0.882944
[LysoPC(20:4)+H]	0.909886	1.09011	0.952185	1.13446	0.913351	0.71413	1.0783	1.17598	1.20331	0.889826
[LysoPC(20:4)+OAc]	0.936075	1.06392	0.786839	1.18428	1.02888	0.65058	1.12306	1.15186	1.17057	0.776413
[PC(28:0)+H]	0.984747	1.01525	1.0916	1.02123	0.887169	0.816148	1.01473	0.968033	1.02098	0.99663
[PC(30:0)+H]	0.977272	1.02273	1.04913	1.0176	0.933263	0.871624	1.05938	0.97498	1.1246	0.970733
[PC(30:0)+OAc]	1.00083	0.99917	1.05164	0.956716	0.991641	1.00198	0.987319	0.986798	0.957821	1.06364
[PC(30:1)+H]	0.983348	1.01665	1.06269	0.990213	0.947095	0.991088	0.991293	1.02659	1.03653	1.06063
[PC(31:0)+H]	1.01541	0.984591	1.00635	1.04298	0.950673	1.04798	0.973294	0.993921	1.03931	1.03561
[PC(31:1)+OAc]	1.02745	0.972548	1.03199	1.0753	0.892711	1.49846	1.04126	1.0993	1.07996	1.04093
[PC(32:0)+H]	0.991658	1.00834	1.03675	1.00469	0.958558	1.01476	0.995726	0.991428	1.05165	1.02429
[PC(32:0)+Na]	1.03995	0.960048	1.07592	0.952625	0.971452	0.986268	1.0077	1.07229	1.0875	1.11063
[PC(32:0)+OAc]	1.02718	0.972817	1.13323	0.946921	0.919847	1.21264	0.985757	1.05099	0.973942	1.01396
[PC(32:1)+H]	0.974487	1.02551	1.0006	1.04061	0.958794	1.099	1.037	1.1422	1.14611	1.1337
[PC(32:1)+Na]	1.02977	0.970227	1.01192	0.993752	0.994326	1.31509	1.09229	1.22785	1.19601	1.2093
[PC(32:1)+OAc]	1.02244	0.977564	1.08625	0.949951	0.963797	1.37389	1.10759	1.17114	1.11598	1.16647
[PC(32:2)+H]a	1.00123	0.998769	1.02367	0.990346	0.985987	1.0472	1.15657	1.06991	1.24715	1.14593
[PC(32:2)+H]b	0.942004	1.058	1.02306	0.994919	0.982025	0.897118	1.01613	0.913214	1.1017	0.996753
[PC(32:2)+OAc]a	1.01978	0.980221	1.01576	0.996448	0.987795	1.04201	0.971703	1.00782	1.05548	1.06501
[PC(32:2)+OAc]b	1.05214	0.947859	1.02578	0.999118	0.975104	1.082	1.12779	1.06493	1.16205	1.17096
[PC(33:0)+OAc]	1.01786	0.982137	0.989726	0.912213	1.09806	0.885711	0.902046	0.961565	0.866096	0.952053
[PC(33:1)+H]	1.01047	0.98953	1.03743	0.997533	0.965039	1.00447	0.946982	0.997091	1.06156	1.05591
[PC(33:1)+OAc]	0.968177	1.03182	1.07902	1.05303	0.867953	1.60016	1.06199	1.07555	1.04984	1.00251
[PC(33:2)+OAc]	0.368772	1.63123	1.00224	1.06403	0.933729	2.44366	1.65606	1.7311	1.06339	0.99055
[PC(34:0)+H]	1.03814	0.961863	0.95563	1.03935	1.00502	0.954468	1.00167	0.951735	0.989975	0.918498
[PC(34:0)+OAc]	1.03808	0.961917	1.00018	0.889235	1.11058	0.793233	0.990651	0.969595	0.966377	1.01671
[PC(34:1)+H]	0.983643	1.01636	1.01946	0.995306	0.985239	1.002	1.0362	0.989048	1.20231	1.11783
[PC(34:1)+Na]	1.02609	0.973915	1.07629	0.913466	1.01025	1.23177	1.06963	1.17736	1.28539	1.23933
[PC(34:1)+OAc]	1.00022	0.999784	1.1556	0.920574	0.923822	1.46676	1.04047	1.09523	1.1011	1.04569
[PC(34:2)+H]	1.0078	0.992196	0.99799	1.00688	0.995127	1.07138	1.12194	1.03987	1.23106	1.1249
[PC(34:2)+Na]	1.00132	0.998679	0.989974	0.974519	1.03551	1.05995	1.08017	1.09586	1.16093	1.09323
[PC(34:2)+OAc]	1.0376	0.962397	1.06957	0.951112	0.97932	1.23679	1.05181	1.07859	1.11069	1.10635
[PC(34:3)+H]	1.02628	0.973715	0.956523	1.03054	1.01294	1.01934	1.13978	1.08549	1.11428	1.03174
[PC(34:3)+OAc]	1.05619	0.94381	1.05843	1.01457	0.927	0.915844	0.929766	0.881912	1.01867	0.881937
[PC(35:2)+H]	1.0291	0.970903	1.02676	0.977388	0.995857	1.01529	0.968306	0.970983	1.03674	1.00349
[PC(36:1)+H]	1.0093	0.9907	1.01604	1.01137	0.972588	0.931846	0.955434	0.940453	1.00158	0.934189
[PC(36:1)+Na]	1.00997	0.990034	1.05901	0.936568	1.00442	0.973048	1.03735	1.00737	1.11115	0.998042
[PC(36:1)+OAc]	1.0139	0.986099	1.01335	0.920236	1.06641	0.877907	0.927159	1.00295	0.917292	0.955706
[PC(36:2)+H]a	1.02843	0.971568	0.980937	1.01146	1.0076	0.999422	1.16982	0.984617	1.05561	0.958163
[PC(36:2)+H]b	0.999823	1.00018	1.04009	0.977181	0.982724	0.97815	1.00577	1.01145	1.16815	1.08938
[PC(36:2)+Na]	1.02626	0.973738	1.05928	0.95071	0.990009	1.04121	1.04304	1.07122	1.26809	1.1946
[PC(36:2)+OAc]a	1.02484	0.975162	1.18976	0.883588	0.926651	1.28129	0.999283	1.03982	1.09517	1.09761
[PC(36:2)+OAc]b	1.03208	0.967918	0.997352	0.965135	1.03751	1.12934	1.10155	1.0803	1.02802	1.0163
[PC(36:3)+H]a	0.991517	1.00848	1.04321	0.974612	0.982181	1.038	1.01836	0.945589	1.07762	1.01987
[PC(36:3)+H]b	1.01286	0.98714	1.02482	0.971933	1.00325	1.02205	1.05809	1.02021	1.10394	1.0391
[PC(36:3)+OAc]a	1.08765	0.912347	1.04589	0.946365	1.00775	1.13347	1.07563	1.07831	1.07545	1.06455
[PC(36:3)+OAc]b	0.996837	1.00316	1.04743	0.921503	1.03107	1.09862	0.985823	1.01941	0.972297	1.00692
[PC(36:4)+H]	0.989804	1.0102	1.05042	1.01016	0.939413	1.19944	1.0442	1.01379	1.01922	0.970937
[PC(36:4)+Na]	0.986718	1.01328	1.07004	0.934751	0.995211	1.34119	0.972349	1.11462	1.08305	1.18646
[PC(36:4)+Oac]	0.978202	1.0218	1.15284	0.91899	0.92817	1.50351	0.997995	1.06126	1.03526	0.957456
[PC(36:5)+H]	1.01094	0.989056	1.01062	1.00238	0.987003	1.15272	1.05704	1.05512	1.09907	1.0211
[PC(36:5)+OAc]	1.04173	0.958266	0.98925	0.937917	1.07283	1.15017	1.03748	1.02741	1.00937	1.12632
[PC(36:6)+OAc]	1.06131	0.938688	1.20643	0.865553	0.928017	1.23313	0.897533	1.03885	0.955416	1.06026
[PC(38:1)+Na]	1.02103	0.978974	0.975486	1.00187	1.02264	1.03336	0.95153	0	1.01789	0.957633
[PC(38:1)+OAc]	1.01747	0.98253	1.15018	0.815559	1.03427	1.23124	0.928581	0.966106	0.966827	1.03335
[PC(38:3)+H]	0.998393	1.00161	0.981771	1.03799	0.980242	1.03583	1.01077	0.926216	0.975436	0.85336
[PC(38:3)+OAc]	0.98838	1.01162	0.997866	0.969697	1.03244	0.90353	0.857463	0.948492	0.88598	0.900196
[PC(38:4)+H]	1.04523	0.954767	1.03906	0.998824	0.962117	1.08601	0.984646	0.999079	1.00234	0.932137
[PC(38:4)+Na]	1.095	0.904999	1.05652	0.939051	1.00443	1.33556	1.10612	1.14134	1.0799	1.06971
[PC(38:4)+OAc]	1.03524	0.964762	1.16715	0.885908	0.946938	1.36066	1.01358	1.03541	0.89972	0.92631
[PC(38:5)+H]	1.00244	0.997562	1.02985	0.999769	0.97038	1.07103	1.00406	1.00383	1.04654	0.961808
[PC(38:5)+Na]	0.989105	1.0109	1.11287	0.900754	0.986379	1.14688	0.960264	1.0568	1.07361	1.11105
[PC(38:5)+OAc]	1.0164	0.983604	1.14852	0.85419	0.997289	1.15223	0.940733	0.962212	0.898923	0.985289
[PC(38:6)+H]	0.966174	1.03383	1.04642	0.97237	0.98121	1.0417	0.982792	0.951829	1.06633	1.05176
[PC(38:6)+Na]	0.900662	1.09934	0.990067	1.05078	0.959152	0.911308	0.960078	0.832195	1.10296	0.917798
[PC(40:1)+OAc]	1.00746	0.992536	0.927841	1.0129	1.05926	0.901494	0.922368	0.917373	0.969413	1.03208
[PC(40:3)+H]	0.984471	1.01553	0.978661	1.00436	1.01698	0.72323	0.729384	0.733013	0.866358	0.817292
[PC(40:5)+H]	1.01641	0.983588	1.03856	0.96585	0.995592	0.814833	0.948138	0.910547	1.03696	0.973472
[PC(40:5)+Na]	1.03247	0.967529	0.985816	0.997939	1.01625	0.903688	1.01232	1.16685	1.07789	1.0165
[PC(40:5)+OAc]	1.01521	0.984786	1.10606	0.932406	0.961537	1.02541	0.923974	0.90959	0.893835	0.94308
[PC(40:6)+H]	0.97883	1.02117	0.986256	1.04024	0.973503	0.852061	0.950567	0.862878	0.999222	0.880003
[PC(40:6)+Na]	0.980104	1.0199	0.972601	1.02516	1.00224	0.558153	0.851146	0.790155	0.672921	0.722652
[PC(40:6)+OAc]	1.05197	0.948034	1.22183	0.825488	0.952679	1.19778	0.925335	0.972414	0.81623	0.881458
[PC(40:7)+H]	0.973989	1.02601	1.06803	1.00055	0.93142	0.859951	0.896331	0.889205	1.00716	1.01039
[PC(40:7)+OAc]	0.974377	1.02562	1.12224	0.858941	1.01882	0.96548	0.927103	0.956829	1.01851	1.04057
[PC(42:4)+OAc]	0.936047	1.06395	0.817843	1.19248	0.989673	1.00867	1.28108	0.988043	1.39381	1.28336
[PC(43:5)+OAc]	0.996545	1.00345	0.986783	0.922334	1.09088	1.1107	1.06506	1.11725	1.1494	1.1513
[PC(44:4)+OAc]	0.990117	1.00988	0.915238	0.95066	1.1341	0.908145	1.11055	1.08434	1.33551	1.2709
[PC(44:5)+OAc]	0.991784	1.00822	0.951631	0.89707	1.1513	0.966624	0.950454	1.0517	1.18431	1.30081
[PE(32:1)+H]	0.942682	1.05732	1.69103	0	1.30897	1.12951	1.21486	1.07516	2.24984	1.76665
[PE(34:1)+H]	0.955125	1.04488	1.03632	1.01752	0.946159	0.983174	1.06398	0.994921	1.2006	1.03865
[PE(34:1)+-H]	1.0156	0.984404	1.10075	0.951086	0.948162	1.23417	1.05212	1.07791	1.09647	1.13825
[PE(34:2)+-H]	1.00618	0.993816	1.54703	0	1.45297	1.16886	1.08158	1.0302	1.75459	1.83662
[PE(36:2)+H]	0.973995	1.026	1.07369	0.983725	0.942584	0.994996	1.05351	0.943261	1.17237	1.00751
[PE(36:2)+-H]	1.00186	0.99814	1.09273	0.932694	0.974579	1.23905	0.97451	0.970111	1.07851	1.10401
[PE(36:3)+H]	1.0088	0.991202	0.996965	0.993514	1.00952	0.909398	1.05227	0.985717	1.03436	1.07858
[PE(36:4)+H]	0.981804	1.0182	1.08531	0.978117	0.936574	1.09518	1.00302	0.981234	1.11327	1.01918
[PE(36:4)+-H]	1.00645	0.993546	1.12257	0.96054	0.916887	1.22413	0.977555	1.05768	1.04021	1.10938
[PE(36:5)+H]	1.00177	0.998225	1.0592	0.995117	0.945685	1.13226	1.14991	1.06723	1.19213	1.09692
[PE(38:1)+-H]	1.02286	0.977139	0.906912	1.01308	1.08001	0.928027	0.957059	0.902083	0.991266	0.994285
[PE(38:3)+H]	0.993725	1.00627	1.05818	0.992075	0.949745	0.792193	0.852157	0.83333	1.05896	0.947031
[PE(38:3)+-H]	1.02774	0.972263	1.02017	0.920721	1.05911	0.807979	0.840552	0.921005	0.932511	1.01477
[PE(38:4)+-H]	0.986807	1.01319	1.03927	0.975226	0.985502	1.24006	0.966606	1.03994	0.97638	0.976094
[PE(38:5)+H]a	1.00053	0.999467	1.00402	1.00932	0.98666	0.953055	1.06501	0.954089	1.16157	1.06398
[PE(38:5)+-H]a	1.02674	0.973261	0.957459	1.01966	1.02288	1.06591	1.0412	0.996347	0.978436	1.05296
[PE(38:5)+H]b	1.00679	0.99321	1.0433	1.01812	0.938578	0.942891	0.993812	0.899543	1.09374	0.935633
[PE(38:5)+-H]b	1.0144	0.985597	1.07963	0.944229	0.976143	1.0796	0.990193	0.976213	0.969276	1.01868
[PE(38:6)+H]	1.00579	0.99421	1.05895	0.950591	0.990457	1.03986	0.950703	1.01965	1.08307	1.01707
[PE(38:6)+-H]	1.0613	0.938695	1.64303	1.35697	0	1.08335	0.558142	0.918102	1.59963	1.60568
[PE(40:2)+-H]	0.987531	1.01247	0.935035	1.01879	1.04617	1.00741	0.972874	0.981796	1.04279	1.0278
[PE(40:5)+H]	1.0178	0.982204	1.02675	0.990766	0.982487	0.846924	1.02553	0.917422	1.04	1.01593
[PE(40:5)+-H]	1.02602	0.973979	1.04068	1.00414	0.955183	1.07007	0.997429	1.01927	1.08152	1.058
[PE(40:6)+H]	1.01756	0.982442	1.052	1.01251	0.93549	1.00888	0.930902	0.953222	0.996522	0.987519
[PE(40:6)+-H]	0.999849	1.00015	1.06895	0.894304	1.03675	0.985858	1.00068	0.98756	0.96218	1.0197
[PE(40:7)+H]	0.981787	1.01821	1.0885	0.933141	0.97836	0.970952	0.953123	0.939363	1.0637	1.06087
[PE(40:7)+-H]	1.02547	0.97453	1.07211	0.938313	0.989576	1.05252	0.90332	0.92924	1.04859	0.974022
[PE(44:4)+H]	1.00788	0.992124	1.03715	0.905697	1.05715	1.09214	1.00113	1.09039	1.21817	1.1222
[PE-p(34:1)+-H]	1.01208	0.987923	1.00702	0.923193	1.06978	0.946879	0.862533	1.10825	0.944635	1.05694
[PG(40:6)+-H]	0.959125	1.04087	0.870836	1.01224	1.11692	0.944578	1.01709	0.920091	1.00076	1.09071
[PG(40:7)+-H]	0.976459	1.02354	0.90912	0.983157	1.10772	0.929383	0.918738	0.949128	0.883236	0.945775
[PI(36:2)+-H]	1.00028	0.999717	0.999953	0.969974	1.03007	1.11269	1.11083	1.18375	1.09142	1.15153
[PI(36:3)+-H]a	0.931952	1.06805	0.956204	1.07474	0.969059	0.824218	0.891983	0.924203	1.03676	1.07402
[PI(36:3)+-H]b	1.07078	0.929217	0.825634	1.02785	1.14652	0.861577	1.07532	1.08856	1.01494	1.14051
[PI(38:3)+-H]a	0.961571	1.03843	1.01341	0.921637	1.06495	1.27164	1.09028	1.1503	0.995122	1.08929
[PI(38:3)+-H]b	0.942639	1.05736	1.01369	1.00298	0.983324	0.908849	0.873142	0.932888	0.89628	0.96675
[PI(38:4)+-H]	1.00274	0.997262	0.96448	0.978195	1.05733	1.01316	1.09217	1.13467	0.971231	1.07584
[PI(38:5)+-H]	0.988277	1.01172	0.887281	1.02706	1.08566	0.87436	1.04302	1.05263	0.974442	1.01536
[PI(40:5)+-H]	0.945659	1.05434	1.00046	0.994856	1.00468	0.925575	1.02236	0.925678	0.957463	0.967028
[PI(40:6)+-H]	0.959861	1.04014	0.929147	1.0169	1.05396	0.948378	0.984442	1.01582	0.944607	1.06975
[PI(44:5)+-H]	1.02148	0.978521	1.07204	0.801359	1.1266	1.62159	0.792809	0.921756	1.26363	0.745325
[PS(36:1)+-H]	0.94918	1.05082	1.05551	0.989683	0.954804	1.23544	0.983738	1.03024	0.98652	1.11855
[PS(36:2)+-H]	1.00604	0.993956	1.03547	0.914862	1.04966	1.19271	1.15694	1.12752	1.00175	1.14593
[PS(38:3)+-H]a	1.02512	0.974882	1.19725	0.817182	0.985566	1.40071	1.02321	1.10589	1.00124	0.982173
[PS(38:3)+-H]b	0.98927	1.01073	0.925829	0.997198	1.07697	1.01543	0.977175	1.03744	1.02149	1.14141
[PS(38:4)+-H]	0.989363	1.01064	0.99474	0.978487	1.02677	1.21998	0.955301	1.00757	0.998946	1.0165
[PS(40:6)+-H]	0.967946	1.03205	0.979393	1.03103	0.989577	0.995044	1.00362	1.03155	1.02795	1.03578
[PS(42:1)+-H]	0.979029	1.02097	1.0928	0.865542	1.04166	0.817648	0.860353	0.959339	0.970885	1.03742
[PS(42:4)+-H]	0.998016	1.00198	0.98128	0.972838	1.04588	1.07898	0.994342	1.01569	0.969931	0.985471
[SM(32:1)+H]	1.02534	0.974655	1.03584	0.992857	0.971308	0.900226	0.97693	0.982116	1.13595	1.11246
[SM(33:1)+H]	1.06561	0.934387	1.02353	0.966839	1.00963	0.989739	1.02587	1.07627	1.10433	1.09403
[SM(34:1)+H]	0.991732	1.00827	1.01871	1.0157	0.965591	0.943104	0.997081	1.0063	1.16868	1.05146
[SM(34:2)+H]	1.0288	0.971197	0.997517	1.04074	0.961738	0.896648	1.00515	0.991078	1.1438	1.08542
[SM(36:1)+H]	0.959238	1.04076	1.00997	0.999102	0.990928	1.18146	1.05416	1.07948	1.20587	1.00243
[SM(38:1)+H]	0.977604	1.0224	1.02086	0.997816	0.981327	1.19172	1.06542	1.04794	1.16085	0.959197
[SM(40:1)+H]	0.962833	1.03717	0.992607	0.987008	1.02038	1.1023	1.15217	1.01365	1.20346	1.0355
[SM(40:1)+Na]	0.977225	1.02277	0.951308	0.98783	1.06086	1.104	1.08566	1.0378	1.06049	1.00667
[SM(40:2)+H]	0.762531	1.23747	1.30575	0.826437	0.86781	1.17351	1.20643	0.763502	0.944443	0.904784
[SM(42:1)+H]	0.977319	1.02268	0.989696	1.00092	1.00939	1.03933	1.14839	1.00432	1.21237	1.01444
[SM(42:1)+Na]	0.981885	1.01811	0.953691	1.03304	1.01327	1.03901	1.10632	1.04192	1.10914	0.89838
[SM(42:2)+H]	0.973326	1.02667	1.03562	0.98517	0.979213	1.0557	1.03884	1.03046	1.16657	1.06167
[SM(42:2)+Na]	0.996866	1.00313	1.02913	0.9769	0.993968	1.11188	1.05789	1.07753	1.22405	1.0831
[TG(46:1)+NH4]	1.04056	0.959436	0.914453	0.989309	1.09624	0.921091	0.809788	0.914792	0.764159	0.85323
[TG(48:0)+NH4]	1.01692	0.983079	1.64369	0.617594	0.738719	0.968695	0.953817	1.14709	0.665648	1.10925
[TG(48:1)+Na]	1.02571	0.974292	1.12907	0.938581	0.932347	1.23047	0.944145	1.08624	1.19121	1.23208
[TG(48:1)+NH4]	1.00532	0.99468	1.00954	0.964024	1.02643	0.936637	0.766487	0.901229	0.742829	0.922422
[TG(48:2)+Na]	1.01704	0.982965	0.878545	0.999725	1.12173	1.10603	0.814014	1.00477	0.92352	1.05222
[TG(48:2)+NH4]	1.01235	0.987646	1.05574	0.600647	1.34361	0.410244	0.828611	0.948312	0.9595	1.08812
[TG(48:3)+Na]	1.0233	0.976699	0.889097	0.982772	1.12813	0.914431	0.830078	0.986307	0.858123	0.987266
[TG(49:1)+Na]	1.0925	0.907502	0.72973	1.11837	1.1519	1.25167	0.990074	1.08081	1.04087	1.0137
[TG(49:2)+Na]	1.0821	0.917897	0.975386	0.979788	1.04483	1.06455	0.83829	1.00044	0.870846	0.988017
[TG(49:2)+NH4]	1.04304	0.956958	0.881107	1.00885	1.11004	0.879414	0.811898	0.909716	0.781401	0.869172
[TG(50:1)+Na]	1.0018	0.9982	1.18521	0.894343	0.920443	1.09143	0.927711	1.09288	1.14925	1.3044
[TG(50:1)+NH4]	1.02298	0.977017	1.07991	0.946895	0.973194	0.996626	0.789953	0.951672	0.809711	1.02834
[TG(50:2)+Na]	1.00444	0.995562	1.07446	0.930857	0.994686	1.12851	0.856615	1.03206	1.093	1.20978
[TG(50:2)+NH4]	1.00724	0.992759	0.907084	1.04355	1.04937	0.971465	0.744609	0.906097	0.816677	0.913315
[TG(50:3)+Na]	0.997689	1.00231	0.899567	1.04142	1.05902	1.04595	0.793018	1.00338	0.925202	1.00989
[TG(50:3)+NH4]	0.99351	1.00649	0.881971	1.00313	1.11489	0.916117	0.816593	0.966516	0.83396	0.926502
[TG(50:4)+Na]	0.972803	1.0272	0.82653	1.01444	1.15902	0.772003	0.951453	0.9801	0.839804	0.98747
[TG(50:4)+NH4]	1.04914	0.950858	0.778418	1.10918	1.1124	0.323651	0.764482	0.205197	0.711417	0.499896
[TG(51:0)+NH4]	1.03729	0.962715	1.26543	0.843988	0.890579	0.896136	0.957523	1.06177	0.53111	0.75501
[TG(51:1)+Na]	1.0464	0.953601	1.07165	0.945001	0.983351	0.95308	0.737916	0.96532	0.714653	0.975706
[TG(51:1)+NH4]	1.01012	0.989877	0.977551	1.00794	1.01451	0.87629	0.763072	0.859588	0.654395	0.862886
[TG(51:2)+Na]	1.01532	0.984684	0.693033	1.12702	1.17995	1.05437	0.745799	0.852559	0.963529	0.959971
[TG(51:2)+NH4]	1.04305	0.956953	0.830444	1.0701	1.09946	0.909241	0.723826	0.874193	0.710503	0.812333
[TG(51:3)+Na]	1.077	0.922999	0.898286	1.0155	1.08621	0.977047	0.807219	0.956795	0.922831	0.955434
[TG(51:3)+NH4]	1.01208	0.987919	0.831532	1.04972	1.11874	0.893908	0.757955	0.904323	0.689305	0.787792
[TG(52:0)+Na]	1.0298	0.970203	1.51359	0.62015	0.866261	1.02917	0.909663	1.07073	0.728136	1.23405
[TG(52:1)+Na]	1.00877	0.99123	1.17141	0.907639	0.920949	1.09289	0.956496	1.09186	1.00011	1.14883
[TG(52:1)+NH4]	1.02031	0.979685	1.11537	0.917526	0.967101	0.857647	0.7437	0.906439	0.628227	0.858651
[TG(52:2)+Na]	0.985029	1.01497	1.04048	0.978425	0.981097	1.17874	0.960908	1.03482	1.22123	1.18015
[TG(52:2)+NH4]	1.00777	0.992234	0.964567	0.994447	1.04099	0.923585	0.718289	0.883933	0.830306	0.972533
[TG(52:3)+Na]	0.977178	1.02282	1.05351	0.934451	1.01204	1.05128	0.893562	1.02251	1.16255	1.16743
[TG(52:3)+NH4]	1.00777	0.992233	0.935139	0.994435	1.07043	0.87361	0.716197	0.874105	0.772436	0.903085
[TG(52:4)+Na]	1.05313	0.946873	0.875982	1.01624	1.10777	0.596501	0.58361	0.684001	0.672991	0.797948
[TG(52:5)+NH4]	1.10378	0.896217	0	1.51429	1.48571	0.707308	0.998608	0.937199	1.07623	1.22782
[TG(53:1)+Na]	1.08293	0.917066	0.973377	0.974547	1.05208	0.939017	0.911801	0.728681	0.454017	0.494945
[TG(53:1)+NH4]	0.77744	1.22256	1.12471	0.88712	0.988171	0.619102	0.552377	1.09502	0.588021	0.837199
[TG(53:2)+Na]	1.01637	0.983632	0.919484	0.997942	1.08257	0.873885	0.771445	0.836443	0.83582	0.927507
[TG(53:2)+NH4]	1.0125	0.987501	0.890195	1.06211	1.04769	0.886234	0.679581	0.829844	0.665314	0.811866
[TG(53:3)+Na]	1.02306	0.976935	0.778922	1.08495	1.13612	0.992382	0.749584	0.866287	0.913938	0.909278
[TG(53:3)+NH4]	1.01462	0.985379	0.845259	1.05425	1.10049	0.840282	0.696783	0.819094	0.732333	0.796289
[TG(53:4)+Na]	1.04126	0.958737	0.987776	0.961686	1.05054	0	0.872541	0.930099	0.857908	0.983118
[TG(54:1)+Na]	1.03067	0.969326	1.21655	0.870287	0.913164	0.901071	0.769384	0.978337	0.737986	0.998163
[TG(54:1)+NH4]	1.04278	0.95722	1.23661	0.859739	0.90365	0.851117	0.747309	0.923521	0.574315	0.837937
[TG(54:2)+Na]	0.987654	1.01235	0.986238	1.01134	1.00242	1.04841	0.901943	0.994687	1.20338	1.10384
[TG(54:3)+Na]	0.998867	1.00113	1.03493	0.945083	1.01999	1.01782	0.905602	1.04707	1.2049	1.27304
[TG(54:3)+NH4]	1.00351	0.99649	0.966253	0.982174	1.05157	0.827053	0.681927	0.839682	0.835106	0.954993
[TG(54:4)+NH4]	1.02155	0.978449	0.89271	1.03141	1.07588	0.698776	0.773314	0.821755	0.772176	0.868306
[TG(54:5)+Na]	1.06633	0.93367	0.868321	1.05945	1.07223	0.713542	0.910324	0.932536	0.998768	1.02047
[TG(54:5)+NH4]	1.0778	0.922202	0.788624	1.08717	1.1242	0.607561	0.860158	0.879704	0.752687	0.889701
[TG(54:6)+Na]	1.01624	0.983759	0.923921	0.98695	1.08913	0.804165	1.40059	0.92627	0.864563	0.970982
[TG(54:6)+NH4]	1.04435	0.955652	0.858797	1.02381	1.11739	0	0.93719	0.910345	0.696428	0.806312
[TG(54:7)+Na]	1.0083	0.991703	0.559804	0.600915	1.83928	0.903872	0.973915	0.995277	0.576552	0.669778
[TG(54:7)+NH4]	0.997129	1.00287	1.05729	1.94271	0	0.820207	1.02973	0.923786	0.954277	0.923928
[TG(54:8)+Na]	1.00816	0.991835	0.954466	1.00365	1.04188	0.966776	1.06315	1.0371	1.04512	1.01788
[TG(54:8)+NH4]	1.02492	0.975082	0.784308	1.08431	1.13139	0.861325	1.04216	0.991502	0.772523	0.819154
[TG(55:2)+NH4]	1.5457	0.454302	0.920583	1.02437	1.05505	0.409432	0.339107	1.55872	0.692096	1.72882
[TG(55:3)+Na]	1.09687	0.903128	0.936588	1.00926	1.05415	0.894111	0.725455	0.909433	0.805674	0.906791
[TG(55:3)+NH4]	1.0083	0.991697	0.917749	1.03354	1.04871	0.752258	0.596675	0.785364	0.646815	0.788804
[TG(56:0)+NH4]	1.03082	0.969182	1.43747	0.699235	0.863295	0.839698	0.838793	0.954567	0.553424	0.848404
[TG(56:1)+Na]	1.03638	0.963622	1.31702	0.769927	0.913051	0.925462	0.777849	1.00089	0.626112	0.970739
[TG(56:2)+Na]	1.00241	0.997591	0.957958	0.948032	1.09401	0.96471	0.791355	0.88986	0.901291	0.926502
[TG(56:2)+NH4]	1.02656	0.973444	0.94721	0.997939	1.05485	0.851479	0.693403	0.844993	0.668466	0.794349
[TG(56:3)+Na]	1.00898	0.991021	1.01688	0.986048	0.997077	1.01905	0.770999	0.934841	1.02738	1.07732
[TG(56:3)+NH4]	1.00679	0.993213	0.941236	0.996557	1.06221	0.853352	0.667143	0.811369	0.752433	0.858083
[TG(56:4)+Na]	1.02349	0.97651	0.848923	0.90919	1.24189	0.804554	0.872688	0.992751	0.439023	0.520994
[TG(56:4)+NH4]	1.79702	0.202976	0.92294	1.02361	1.05345	1.36319	0.120703	1.5391	0.0921237	0.999547
[TG(56:5)+NH4]	1.01324	0.986756	0.839473	1.04154	1.11898	0.682658	0.743396	0.77399	0.723021	0.818626
[TG(56:6)+Na]	1.06852	0.931479	0.93645	1.00644	1.05711	0.733077	0.842491	0.909531	0.854474	0.956326
[TG(56:6)+NH4]	1.06789	0.932107	0.853468	1.09621	1.05032	0.70166	0.815448	0.843605	0.710452	0.759934
[TG(56:7)+Na]	1.5566	0.4434	0.850062	1.05136	1.09858	0.990767	1.37832	1.26033	0.884763	0.92702
[TG(56:7)+NH4]	1.04841	0.951588	0.813029	1.09003	1.09694	0.51926	0.824796	0.864498	0.717421	0.861282
[TG(56:8)+Na]	1.019	0.980996	0.883323	1.00272	1.11396	0.403705	0.877419	0.884643	0.797895	0.889808
[TG(56:8)+NH4]	1.01363	0.986365	0.883938	0.988945	1.12712	1.16482	0.819063	0.8047	0.695229	0.785118
[TG(57:2)+NH4]	1.02983	0.970169	1.02085	0.912932	1.06622	0.867955	0.740533	0.855217	0.68844	0.853834
[TG(58:0)+Na]	1.04207	0.957934	1.38778	0.77353	0.838691	0.778045	0.722754	0.927033	0.570961	0.950147
[TG(58:1)+Na]	1.01306	0.986942	1.36851	0.74372	0.887769	0.866271	0.818885	0.964307	0.598709	0.907394
[TG(58:1)+NH4]	1.04427	0.955732	1.39547	0.789788	0.814739	0.83014	0.764457	0.901123	0.533982	0.81054
[TG(58:2)+Na]	1.00565	0.994351	0.967387	0.996689	1.03592	0.935154	0.785295	0.929984	0.807064	0.820554
[TG(58:3)+Na]	0.999699	1.0003	0.980469	1.00175	1.01778	0.964452	0.719679	0.902472	0.840652	0.923444
[TG(58:3)+NH4]	1.00909	0.990914	0.967489	0.985595	1.04692	0.924503	0.680886	0.867866	0.711486	0.804456
[TG(58:4)+Na]	0.987866	1.01213	0.822956	1.0364	1.14065	0.792898	0.809425	0.898382	0.941693	0.895327
[TG(58:4)+NH4]	1.11553	0.884468	0.904852	1.00504	1.09011	0.636628	0.781177	0.760275	0.717771	0.849982
[TG(58:5)+Na]	1.0304	0.969599	0.941851	1.04153	1.01662	0.68509	0.756028	0.844327	0.783109	0.996224
[TG(58:6)+NH4]	1.09454	0.905461	0.838753	1.04983	1.11142	0.595376	0.757986	0.804221	0.71249	0.795559
[TG(58:7)+Na]	1.04203	0.957968	0.931636	1.00668	1.06168	0.563478	0.865346	0.813092	0.861759	0.938365
[TG(58:7)+NH4]	1.04035	0.959648	0.852613	1.03624	1.11115	0.503138	0.802854	0.755027	0.70495	0.786654
[TG(58:8)+Na]	1.03283	0.967169	1.0015	0.930117	1.06839	0.610781	0.749595	0.834648	0.806209	0.855031
[TG(58:8)+NH4]	1.03751	0.962494	0.902917	1.00903	1.08805	0.597562	0.689301	0.799354	0.630435	0.74058
[TG(58:9)+NH4]	1.04689	0.953106	0.854399	1.05971	1.08589	0	0.858881	0.803144	0.675307	0.780223
[TG(59:3)+NH4]	0.991086	1.00891	0.951858	0.977556	1.07059	0.868817	0.709258	0.814021	0.697286	0.816546
[TG(60:10)+NH4]	1.12359	0.87641	0.872087	1.05829	1.06962	0	0.795348	0.756898	0.701037	0.784472
[TG(60:2)+NH4]	1.0295	0.970502	1.0673	0.983699	0.949003	0.822162	0.697763	0.832426	0.617419	0.733175
[TG(60:3)+Na]	1.00541	0.994592	0.889501	1.02182	1.08868	0.916853	0.728883	0.904718	0.859752	0.859033
[TG(60:3)+NH4]	1.02215	0.977854	0.97287	0.986841	1.04029	0.903401	0.690679	0.868521	0.675885	0.747987
[TG(60:4)+Na]	1.04835	0.951649	0.919316	1.02551	1.05517	0.769124	0.789441	0.881439	0.84144	0.943534
[TG(60:4)+NH4]	1.03111	0.968889	0.945564	0.983213	1.07122	0.732518	0.791312	0.852558	0.733475	0.786797
[TG(60:5)+Na]	1.01607	0.983925	0.9253	0.962931	1.11177	0.766416	0.931596	0.816349	1.09938	1.0251
[TG(60:6)+Na]	1.15774	0.842265	0.929109	0.982629	1.08826	0	0.757559	0.708277	0.820213	0.984752
[TG(60:6)+NH4]	1.01116	0.98884	0.867111	1.03089	1.102	0.617232	0.815456	0.783762	0.782311	0.88409
[TG(60:7)+Na]	1.07897	0.921035	0.775157	1.05301	1.17184	0.684235	0.886021	0.882231	0.958176	0.947492
[TG(60:8)+Na]	1.05135	0.948648	0.897162	1.03674	1.0661	0.616266	0.82632	0.787154	0.807194	0.980758
[TG(60:8)+NH4]	1.01573	0.984274	0.914672	0.980285	1.10504	0.567368	0.740983	0.756815	0.694319	0.756329
[TG(60:9)+NH4]	1.07834	0.92166	0.800095	1.08606	1.11385	0.572935	0.936791	0.583488	0.690418	0.74378
[TG(62:1)+NH4]	1.03583	0.964167	1.20407	0.923423	0.872512	0.747091	0.686668	0.877785	0.587029	0.655151
[TG(62:2)+NH4]	1.00755	0.992451	1.2423	0.873954	0.883742	0.718283	0.721447	0.814397	0.594498	0.648519
[TG(62:4)+H]	1.0221	0.977903	1.45742	0.694993	0.847589	0.801122	0.793747	0.913371	0.543831	0.863816
[TG(62:6)+NH4]	1.0126	0.987397	0.507202	1.16916	1.32364	0.601319	0.830052	0.919797	0.468559	0.485353
[TG(62:7)+NH4]	0.950969	1.04903	0.884737	1.05009	1.06517	0.265673	0.892582	0.862004	0.741536	0.840167
[TG(62:8)+NH4]	0.992225	1.00777	0.849953	1.05442	1.09562	0	0.852943	0.835557	0.807505	0.875555
CE fragment	0.949421	1.05058	0.899502	1.04217	1.05833	1.52741	1.21845	1.14113	1.25013	1.11474
PE-p(36:4)+-H	1.00019	0.99981	1.0232	0.980834	0.995962	1.21889	1.11365	1.06855	1.02508	1.03853
PE-p(38:4)+-H	1.05572	0.944283	1.03756	0.845786	1.11665	0.942365	0.903091	1.08056	0.858097	1.01152
PE-p(38:5)+-H	0.982839	1.01716	1.0807	0.95056	0.96874	1.22137	1.02067	1.02374	1.10451	1.11553
PE-p(38:6)+-H	0.991682	1.00832	1.03118	0.967803	1.00102	1.0845	1.04305	1.00251	1.03988	1.07895
PE-p(40:6)+-H	0.978544	1.02146	0.910415	1.00278	1.08681	0.945013	1.01356	0.986647	1.01882	1.05157

## Sheet: Ext Fig 5C
		LWT																			LΔRbfox2
	Srebp2	0.694632	0.675998	1.21067	0.845927	1.45522	1.63675	2.07275	1.32541	0.831289	0.13086	0.120483	0.176996	0.610491	0.583468	3.0141	1.10626	0.384689	0.976361	1.14764	0.750251	0.584138	0.816713	1.62522	1.09659	0.791806	2.11565	1.30622	2.25305	0.271279	0.072668	0.117143	0.107027	0.709342	0.337892	0.606488	0.324725
	Unpaired t test
	P value	0.4339
	P value summary	ns
	Significantly different (P < 0.05)?	No
	One- or two-tailed P value?	Two-tailed
	t, df	t=0.7920, df=34
	HMGred	0.477272	0.316827	0.824229	0.790748	0.847513	0.894675	1.32829	1.49884	1.27074	1.75086	0.333483	0.680208	0.539741	2.21983	0.919947	0.320969	0.94389	2.04194		0.844156	0.758803	0.671875	1.26087	2.65607	4.12893	1.06028	1.08653	1.25241	0.28243	0.04882	0.058879	0.089074	0.203025	0.229051	0.166422	0.211525
	Unpaired t test
	P value	0.6871
	P value summary	ns
	Significantly different (P < 0.05)?	No
	One- or two-tailed P value?	Two-tailed
	t, df	t=0.4064, df=33
	HMGsyn	0.620097	0.469625	0.747917	1.04782	1.24987	1.57432	1.10056	1.56762	0.679089	0.943086	0.299156	3.45177	0.47113	1.23291	0.48499	0.248857	0.790927	1.02026		0.955785	0.488261	0.662714	1.45279	1.54225	4.01478	1.4099	1.668	1.97103	0.234322	0.05201	0.056439	0.064032	0.268747	0.253928	0.244353	0.319428
	Unpaired t test
	P value	0.7937
	P value summary	ns
	Significantly different (P < 0.05)?	No
	One- or two-tailed P value?	Two-tailed
	t, df	t=0.2637, df=33
	Ldlr	0.349603	0.302154	0.445739	1.02364	1.31989	1.83274	1.21326	1.89847	0.847527	0.766974	0.438251	0.239116	0.566983	1.97224	0.970453	0.444108	0.903455	2.4654		0.47319	0.346528	0.65822	1.92776	2.1149	3.83091	1.00173	1.35107	1.19378	0.705056	0.122397	0.119416	0.139873	0.625703	0.48963	0.460318	0.584449
	Unpaired t test
	P value	0.8557
	P value summary	ns
	Significantly different (P < 0.05)?	No
	One- or two-tailed P value?	Two-tailed
	t, df	t=0.1833, df=33
	Nr1h2	0.403345	0.500726	0.414848	1.27756	1.35024	1.05398	0.517523	1.04789	1.8176	1.61629	0.928324	1.41425	2.11944	0.373162	0.448044	0.975817	0.740963			0.428108	0.451914	0.484609	1.39421	5.09262	25.3363	0.931272	1.70623	1.22208	11.1174	17.3876	10.8896	9.17127	2.49291	1.98581	2.80832	3.3507
	Unpaired t test
	P value	0.0102
	P value summary	*
	Significantly different (P < 0.05)?	Yes
	One- or two-tailed P value?	Two-tailed
	t, df	t=2.730, df=32
	Nr1h3	0.442785	0.596758	0.664972	1.4293	1.79365	1.42765	0.477459	1.4292	0.999826	0.738397	1.12501	1.45426	1.41824	0.587154	0.63998	0.930296	0.845061			0.496813	0.569534	0.685139	1.81302	2.93435	12.0484	1.39276	2.46891	1.7965	1.68417	1.09436	1.47058	2.53618	0.773915	1.42062	1.73492	2.3991
	Unpaired t test
	P value	0.0745
	P value summary	ns
	Significantly different (P < 0.05)?	No
	One- or two-tailed P value?	Two-tailed
	t, df	t=1.844, df=32
	Nr1h4	0.262791	0.239313	0.414408	1.38601	1.7819	1.35593	1.04621	1.73101	1.23535	0.547079	0.743563	0.833084	1.28243	1.48581	0.939063	1.04616	1.00842	0.66147		0.442722	0.311797	0.769644	1.52978	2.43834	9.0235	1.41982	2.27878	1.50486	0.510493	0.661038	1.95512	1.52693	1.6914	1.05873	2.16089	2.25055
	Unpaired t test
	P value	0.0826
	P value summary	ns
	Significantly different (P < 0.05)?	No
	One- or two-tailed P value?	Two-tailed
	t, df	t=1.790, df=33
	Shp	0.405433	0.51955	2.18383	1.23552	1.85342	1.25819	0.876791	0.266533	1.23962	0.766802	0.394319	0.767416	1.87005	0.615713	0.957988	0.715588	0.463613	0.519152	2.09048	0.786827	0.449645	0.623058	1.21781	0.77787	2.69857	0.578592	0.478881	0.372238	1.3397	0.367847	0.53645	0.613542	0.793052	1.08419	0.947539	0.903765
	Unpaired t test
	P value	0.4671
	P value summary	ns
	Significantly different (P < 0.05)?	No
	One- or two-tailed P value?	Two-tailed
	t, df	t=0.7355, df=34
	Cyp17a1	0.73837	0.432141	1.73088	0.83994	1.22369	0.456822	0.65189	1.03364	2.61879	0.760952	0.512883	1.20078	1.2421	0.398167	0.535086	0.382734	0.491868	2.70454	1.04472	0.296271	0.216303	0.174889	0.63828	0.528044	0.741718	0.628157	0.495634	0.705759	2.62258	0.329937	0.48165	0.178665	0.314348	0.857214	0.87423	1.23331
	Unpaired t test
	P value	0.127
	P value summary	ns
	Significantly different (P < 0.05)?	No
	One- or two-tailed P value?	Two-tailed
	t, df	t=1.564, df=34
	Cyp7a1	0.882953	0.400584	3.33119	0.587392	0.93862	0.364491	0.129202	0.869375	0.583022	1.36222	1.55095	0.770831	1.22786	0.504029	2.55027	0.682579	0.264424			0.081821	0.108757	0.056613	0.185268	0.30098	0.322793	0.104803	0.392255	0.552548	0.932203	0.167524	0.684861	0.229735	0.405747	0.307261
	Unpaired t test
	P value	0.0051
	P value summary	**
	Significantly different (P < 0.05)?	Yes
	One- or two-tailed P value?	Two-tailed
	t, df	t=3.024, df=30
	Fgfr4	0.775789	0.47423	1.23245	0.90869	1.90919	0.64052	0.686497	0.543822	1.37677	1.63148	0.820561	0.866124	1.11618	0.703145	1.9224	0.928254	0.4639			0.520271	0.381611	0.253504	0.533096	0.307392	0.719358	0.435142	0.707527	0.771549	2.22214	0.553001	0.866817	0.358299	0.996951	1.4744
	Unpaired t test
	P value	0.1453
	P value summary	ns
	Significantly different (P < 0.05)?	No
	One- or two-tailed P value?	Two-tailed
	t, df	t=1.495, df=30
	Abcg1	0.408614	0.519906	1.69895	0.760673	2.54332	0.430492	0.27346	0.336873	0.89496	1.75384	1.37892	0.678055	0.891298	1.33616	0.798188	0.743345	1.96764	0.974854	0.610465	0.218828	0.110184	0.102471	0.266967	0.551702	1.99043	0.137936	0.225242	0.198633	0.722008	0.502887	1.39702	1.22383	1.07154	1.44896	2.61448	2.48888
	Unpaired t test
	P value	0.6803
	P value summary	ns
	Significantly different (P < 0.05)?	No
	One- or two-tailed P value?	Two-tailed
	t, df	t=0.4156, df=34
	Abcg5	0.260335	0.334174	1.31157	0.777934	1.2773	0.693865	0.72784	0.728968	1.81628	1.66618	1.40556	0.721922	0.816608	1.61178	1.08636	0.614204	1.24878	1.06594	0.834403	0.318574	0.192026	0.344961	0.698718	0.502799	1.6622	0.50449	0.73027	0.769528	0.941945	1.75668	2.48686	2.03099	1.76564	1.73506	3.16029	2.05002
	Unpaired t test
	P value	0.2352
	P value summary	ns
	Significantly different (P < 0.05)?	No
	One- or two-tailed P value?	Two-tailed
	t, df	t=1.209, df=34
	Abcg8	0.391167	0.699019	1.14114	1.07113	1.19362	1.49573	1.97762	1.24226	1.02643	0.389386	0.372497	1.25314	0.97431	1.82451	0.934051	0.483905	1.02221	0.830134	0.677742	0.905514	0.556892	1.20982	1.61244	0.878087	1.84599	2.19231	2.54517	2.01216	0.989333	0.677126	2.61378	2.92011	1.67222	1.40997	2.53986	2.2592
	Unpaired t test
	P value	0.0016
	P value summary	**
	Significantly different (P < 0.05)?	Yes
	One- or two-tailed P value?	Two-tailed
	t, df	t=3.425, df=34
	Abca1	0.446019	0.526517	2.2147	0.647562	1.31303	1.17761	0.863438	0.517214	1.28107	1.00078	1.01206	1.02786	1.48189	1.82194	0.462538	0.46171	0.806465	0.9376		0.529551	0.353107	0.593276	0.839501	1.21346	1.45135	1.06601	0.851927	0.912277		6.56622	8.37506	6.92786	9.03532	2.72003	2.97765	3.60467	3.22129
	Unpaired t test
	P value	0.0067
	P value summary	**
	Significantly different (P < 0.05)?	Yes
	One- or two-tailed P value?	Two-tailed
	t, df	t=2.892, df=33
	ApoB	0.83377	0.628075	1.14285	0.805916	1.12633	1.84886	1.57174	1.63658	0.878083	0.295376	0.232424	2.02409	1.10441	1.548	0.995712	0.212278	0.616473	0.885283	0.613755	1.51991	0.881607	0.7717	0.733413	0.64743	1.03294	0.988518	1.44676	1.19496	1.75346	2.14269	2.15072	8.72517	2.19463	3.03972	1.58103	3.185
	Unpaired t test
	P value	0.034
	P value summary	*
	Significantly different (P < 0.05)?	Yes
	One- or two-tailed P value?	Two-tailed
	t, df	t=2.209, df=34

## Sheet: Ext Fig 5D
	APOB				ABCA1
	WT	KO			WT	KO
	0.970762	2.04624			1.57592	0.722556
	0.748071	1.2474			1.2561	0.580517
	1.03024	1.27256			0.605332	0.769825
	1.2551	1.66262			0.798146	0.784489
	0.995827	1.06384			0.764509	0.704074
	Unpaired t test				Unpaired t test
	P value	0.045			P value	0.156
	P value summary	*			P value summary	ns
	Significantly different (P < 0.05)?	Yes			Significantly different (P < 0.05)?	No
	One- or two-tailed P value?	Two-tailed			One- or two-tailed P value?	Two-tailed
	t, df	t=2.364, df=8			t, df	t=1.566, df=8

## Sheet: Ext Fig 5E
	Taurocholic acid (Normalised intensity)
	WT	KO
	0.378071	1.15016
	0.323987	0.13859
	0.2793	0.431552
	0.276099	0.879578
	0.251174	0.489323
	0.523562	0.314063
	0.047433	0.876548
	0.371195	0.630343
	Unpaired t test
	P value	0.031
	P value summary	*
	Significantly different (P < 0.05)?	Yes
	One- or two-tailed P value?	Two-tailed
	t, df	t=2.398, df=14

## Sheet: Ext Fig 5F
	Taurodeoxycholic acid (Normalised intensity)
	WT	KO
	0.024381	0.032626
	0.012928	0.019246
	0.018527	0.074623
	0.023155	0.084892
	0.015378	0.060371
	0.02182	0.025549
	0.003617	0.066997
	0.023869	0.040001
	Unpaired t test
	P value	0.003
	P value summary	**
	Significantly different (P < 0.05)?	Yes
	One- or two-tailed P value?	Two-tailed
	t, df	t=3.626, df=14

## Sheet: Ext Fig 5G
	Tauroursodeoxycholic acid (Normalised intensity)
	WT	KO
	0.014269	0.007809
	0.012881	0.020445
	0.021739	0.023417
	0.029404	0.031459
	0.016723	0.021905
	0.009449	0.058425
	0.015483	0.048553
	0.01414	0.02946
	Unpaired t test
	P value	0.04
	P value summary	*
	Significantly different (P < 0.05)?	Yes
	One- or two-tailed P value?	Two-tailed
	t, df	t=2.184, df=14

## Sheet: Ext Fig 5H
	Cholic acid (Normalised intensity)
	WT	KO
	0.000335	0.010907
	0.001203	0.000784
	0.00034	0.002359
	0.002921	0.001886
	0.000205	0.003855
	0.00444	0.001368
	0.00019	0.006071
	0.0005	0.022969
	Unpaired t test
	P value	0.08
	P value summary	ns
	Significantly different (P < 0.05)?	No
	One- or two-tailed P value?	Two-tailed
	t, df	t=1.846, df=14

## Sheet: Ext Fig 5I
	Taurohyodeoxycholic acid (Normalised intensity)
	WT	KO
	0.013789	0.009154
	0.012761	0.020165
	0.022314	0.023145
	0.029481	0.031442
	0.017026	0.021387
	0.009889	0.059013
	0.015507	0.047916
	0.014405	0.029443
	Unpaired t test
	P value	0.04
	P value summary	*
	Significantly different (P < 0.05)?	Yes
	One- or two-tailed P value?	Two-tailed
	t, df	t=2.180, df=14

## Sheet: Ext Fig 5J
	Glycoursodeoxycholic acid (Normalised intensity)
	WT	KO
	2.3e-05	1.4e-05
	1.2e-05	9e-06
	2.2e-05	3.9e-05
	2.4e-05	5.5e-05
	3e-05	4e-05
	6e-06	2.5e-05
	7e-06	6e-05
	1.8e-05	2.4e-05
	Unpaired t test
	P value	0.05
	P value summary	*
	Significantly different (P < 0.05)?	Yes
	One- or two-tailed P value?	Two-tailed
	t, df	t=2.154, df=14

[truncated: 11 more sheets: Ext Fig 5K, Ext Fig 5L, Ext Fig 5M, Ext Fig 5N, Ext Fig 5O, Ext Fig 5P, Ext Fig 5Q, Ext Fig 5R, Ext Fig 5S, Ext Fig 5T, Ext Fig 5U]
