# Supplementary material for: Liver RBFOX2 regulates cholesterol homeostasis via Scarb1 alternative splicing in mice
Source: Nat Metab. 2022 Dec 19;4(12):1812–29. doi: 10.1038/s42255-022-00681-y (PMC9771820; doi:10.1038/s42255-022-00681-y)
Supplement: Supplementary file 17 — Statistical source data. [file 42255_2022_681_MOESM17_ESM.xlsx]

## Sheet: Ext Fig 6A
		LWT																				LΔRbfox2
PSI Pla2g6	CD	0	0	0	0	0																6.88525	9.52381	7.11207	9.43396	6.42857	6.91964	5.82011
	HFD	0	1.63934	0	0	2.67062	2.82486	1.52174	2.38095													7.71429	12.844	8.35267	7.46667	7.91367	6.40177	6.18557	5.47667
	HFr	0	1.41129	0	0	0	1.38889	2.14286	0	0	2.87384	0	5.05051	3.59937	3.09682	2.82699	2.76074	2.46361	0	0	2.28665	10.8527	8.60927	8.68794	7.09534	6.71141	5.34351	5.44662	15.2057	4.54874	7.13392	7.70021	10.0313	4.74934	11.6319	17.1086	11.0403
	Tukey's multiple comparisons test	Predicted (LS) mean diff.	95.00% CI of diff.	Below threshold?	Summary	Adjusted P Value
	CD:LWT vs. CD:LΔRbfox2	-7.446	-11.40 to -3.497	Yes	****	<0.0001
	HFD:LWT vs. HFD:LΔRbfox2	-6.415	-9.787 to -3.042	Yes	****	<0.0001
	Fruc:LWT vs. Fruc:LΔRbfox2	-7.373	-9.636 to -5.111	Yes	****	<0.0001

## Sheet: Ext Fig 6B
		LWT								LΔRbfox2
PSI Scarb1	CD	57.5597	64.8107	63.8462	63.369	55.6231	57.1053	54.2274	55.2727	78.7589	81.6667	77.4648	73.9003	79.7872	79.6345	73.7013
	HFD	61.6022	57.6119	56.4626	68.7097	81.2968	77.1505	67.2087	82.8358	80.4721	91.5187	78.3251	87.3737	88.5845	76.7677	83.3819	86.4035
	Fruc		64.4172		57.2674	70.405	68.2353	78.0186	67.9641	81.5668	82.4615	76.1755	84.1969	72.1311	72.6644	80.9677	85.0123
	Tukey's multiple comparisons test	Predicted (LS) mean diff.	95.00% CI of diff.	Below threshold?	Summary	Adjusted P Value
	CD:LWT vs. CD:LΔRbfox2	-18.87	-28.63 to -9.110	Yes	****	<0.0001
	HFD:LWT vs. HFD:LΔRbfox2	-14.99	-24.42 to -5.566	Yes	***	0.0004
	Fruc:LWT vs. Fruc:LΔRbfox2	-11.68	-21.86 to -1.497	Yes	*	0.0165

## Sheet: Ext Fig 6C
		LWT								LΔRbfox2
PSI Numb	CD	6.38298	13.0719	14.1104	13.0952	8.05369	8.64198			1.93548	4.16667	3.18471	0	4.1958	3.72671
	HFD	8.69565	7.18232	6.5	12.6374	11.8644	13.0435			0	3.08642	2.22222	2.57732	1.88679	2.21239
	Fruc	7.87402	9.09091	4.91803	3.125	3.93701	6.87023	6.20155	3.7037	1.86047	0	0	0	0	1.63043	0	2.31214
	Tukey's multiple comparisons test	Predicted (LS) mean diff.	95.00% CI of diff.	Below threshold?	Summary	Adjusted P Value
	CD:LWT vs. CD:LΔRbfox2	7.691	3.997 to 11.38	Yes	****	<0.0001
	HFD:LWT vs. HFD:LΔRbfox2	7.99	4.296 to 11.68	Yes	****	<0.0001
	Fruc:LWT vs. Fruc:LΔRbfox2	4.99	1.791 to 8.189	Yes	***	0.0005

## Sheet: Ext Fig 6D
		LWT								LΔRbfox2
PSI Numb	CD	7.8534	7.19298	9.86547	11.5217	6.98198	5.20833	13.3995	10.2389	37.4558	43.4043	48.7365	41.8146	47.4299	51.0823	38.009	28.5714
	HFD	13.9616	8.57143	9.43396	7.86517	16.5644	17.331	18.9979	17.3362	39.1181	46.2222	43.465	35.7496	37.774	19.4785	45.2101	23.9567
	Fruc	9.39335		7.70833	8.94855	12.0748	22.9258	10.9347		34.0171	31.7431	32.5301	37.4046	28.1513	26.729	36.3257	35.7143
	Tukey's multiple comparisons test	Predicted (LS) mean diff.	95.00% CI of diff.	Below threshold?	Summary	Adjusted P Value
	CD:LWT vs. CD:LΔRbfox2	-33.03	-42.20 to -23.86	Yes	****	<0.0001
	HFD:LWT vs. HFD:LΔRbfox2	-22.61	-31.78 to -13.45	Yes	****	<0.0001
	Fruc:LWT vs. Fruc:LΔRbfox2	-20.83	-30.73 to -10.93	Yes	****	<0.0001

## Sheet: Ext Fig 6E
		LWT								LΔRbfox2
PSI Sec31a	CD	47.0199	57.4324	58.7786	56.4815	54.7826	53.1531			21.3675	17.6923	37	36.4238	35.1145	21.3592
	HFD	55.4545	52.6786	57.2816	60.8247	51.0638	57.1429			20.1681	37.5	12.766	50.8772	16.5354	17.8571
	Fruc	53.2895	55.6962	50.7042	42.8571	55.4455	55.6701	49.5146	53.9216	18.8119	16.6667	25.974	15.9664	31.3253	15.5405
	Tukey's multiple comparisons test	Predicted (LS) mean diff.	95.00% CI of diff.	Below threshold?	Summary	Adjusted P Value
	CD:LWT vs. CD:LΔRbfox2	26.45	12.59 to 40.30	Yes	****	<0.0001
	HFD:LWT vs. HFD:LΔRbfox2	29.79	15.94 to 43.65	Yes	****	<0.0001
	Fruc:LWT vs. Fruc:LΔRbfox2	31.42	18.46 to 44.38	Yes	****	<0.0001

## Sheet: Ext Fig 6F
		LWT																		LΔRbfox2
PSI Osbpl9	CD	95.3368	96.1473	94.4728	96.4067	95.9135	93.0657	94.3882												69.1083	71.7391	72.0789	64.0434	75.6244	73.8799	70.5231
	HFD	84.4551	94.4154	93.2118	93.8945	92.895	92.3253	92.8846	91.5179											70.1357	72.3301	67.5926	77.7077	73.4773	77.5159	77.1981	81.0137
	Fruc	96.4362	96.1877	96.2355	94.9367	100	80.2684	94.8827	95.2866	96.6381	86.7521	95.6908	96.5045	97.1586	100	97.1408	96.3804	81.4324	70.2326	72.4289	79.4807	76.4139	81.0313	79.8343	97.3381	82.842	87.3997	91.954	88.5283	83.7101	80.5027	54.0203	56.1471	84.0663	79.008
	Tukey's multiple comparisons test	Predicted (LS) mean diff.	95.00% CI of diff.	Below threshold?	Summary	Adjusted P Value
	CD:LWT vs. CD:LΔRbfox2	24.1	12.22 to 35.99	Yes	****	<0.0001
	HFD:LWT vs. HFD:LΔRbfox2	17.33	6.210 to 28.45	Yes	***	0.0003
	Fruc:LWT vs. Fruc:LΔRbfox2	13.23	5.588 to 20.87	Yes	****	<0.0001

## Sheet: Ext Fig 6G
	PSI Scarb1
	GFP	Ad Rbfox2
	0.709052	0.557994
	0.576471	0.407609
	0.496536	0.568681
	0.567511	0.514085
	0.864583	0.422343
	0.538328	0.583162
	0.552469	0.538
	0.516461	0.507547
	Unpaired t test
	P value	0.08
	P value summary	ns
	Significantly different (P < 0.05)?	No
	One- or two-tailed P value?	Two-tailed
	t, df	t=1.823, df=14

## Sheet: Ext Fig 6I
	KO_Scr_1	KO_Scr_2	KO_Scr_3	KO_Scr_4	KO_Scr_5	KO_Scr_6	WT_Scr_1	WT_Scr_2	WT_Scr_3	WT_Scr_4	WT_Scr_6
	KO_Scr	KO_Scr	KO_Scr	KO_Scr	KO_Scr	KO_Scr	WT_scr	WT_scr	WT_scr	WT_scr	WT_scr
CE(18:1)+NH4	0.536	0.398	0.534	0.569	0.398	0.708	0.5	0.693	0.5	0.84	1.712
CE(20:5)+NH4	0.0665696	0.106295	0.0978711	0.0713765	0.112339	0.0936091	0.0796597	0.0654564	0.0536695	0.0805025	0.0927142
Cer(37:1)+OAc	2.09028	2.65048	4.37546	1.91653	2.81542	2.61379	2.41832	1.9715	1.34264	1.69293	1.9968
Cer(38:1)+H	0.215543	0.288587	0.266677	0.184116	0.292395	0.273543	0.241794	0.228242	0.144714	0.192197	0.252717
Cer(38:1)+OAc	1.81105	0	2.15374	0	2.23504	2.27693	2.03847	1.62243	1.06259	1.38492	1.4961
Cer(39:1)+Na	0.127865	0.167885	0.157243	0.117121	0.181685	0.165387	0.11087	0.106736	0.0684968	0.0872525	0.115924
Cer(39:1)+OAc	17.1667	22.6421	19.8412	14.8637	21.2157	21.891	15.5468	12.883	8.67777	10.8763	14.4996
Cer(39:2)+OAc	4.05808	4.86913	4.69071	3.48615	5.27273	4.67365	4.01742	3.57867	2.2561	3.06549	3.57745
Cer(40:0)+H	0.0529789	0	0.091537	0.0743383	0.117703	0.106045	0.123107	0.113795	0.0704082	0.0783729	0.111469
Cer(40:1)+H	2.31179	3.15597	3.00605	2.18443	3.3397	3.05115	2.26547	2.1549	1.42014	1.73623	2.43831
Cer(40:1)+-H	2.21888	2.93581	2.70288	1.89466	2.64583	2.87387	2.10481	1.83727	1.09872	1.41126	1.90484
Cer(40:1)+Na	2.38861	3.17902	3.05442	2.13	3.27078	3.0297	2.18481	2.23491	1.32176	1.7495	2.44957
Cer(40:1)+OAc	18.9315	25.2092	22.1845	15.9301	23.245	24.8146	17.8293	14.8994	9.69388	12.2395	16.1796
Cer(40:2)+OAc	2.99277	3.76041	3.61159	2.67068	3.61713	3.51743	3.24533	2.88824	1.72485	2.21008	2.75565
Cer(41:1)+H	0.333584	0.411817	0.393773	0.275266	0.427329	0.381479	0.321053	0.305659	0.201321	0.239123	0.334372
Cer(41:1)+Na	0.350719	0.448335	0.431463	0.301836	0.469915	0.428357	0.309813	0.313364	0.197504	0.24991	0.342604
Cer(41:1)+OAc	10.4526	14.0575	11.9579	9.69697	13.9474	12.7044	9.54743	9.46593	5.56319	6.76922	9.45279
Cer(41:2)+OAc	8.62066	10.6825	9.89986	7.0022	10.1309	9.85628	9.36087	8.41707	5.34978	6.97937	8.51544
Cer(41:3)+OAc	1.33113	1.70932	1.55698	1.14995	1.61146	1.5446	1.57879	1.32282	0.87871	1.14272	1.37531
Cer(42:1)+H	1.37657	1.81457	1.59694	1.22377	1.86358	1.72596	1.2856	1.22898	0.826737	1.00357	1.42046
Cer(42:1)+-H	1.64646	0	1.7775	0	2.01526	1.85231	1.32601	1.32326	0.859128	0.989894	1.32008
Cer(42:1)+Na	1.37468	1.74154	1.62863	1.18167	1.82911	1.66887	1.19038	1.16017	0.734187	0.973546	1.43207
Cer(42:1)+OAc	15.4516	20.7358	16.7466	14.3343	20.4896	18.3315	12.876	13.5171	7.93717	9.52086	13.5603
Cer(42:2)+-H	1.14722	1.40315	1.28318	0	1.30429	1.32823	1.16985	1.06201	0.691572	0.847945	1.1784
Cer(42:2)+OAc	10.1296	12.9208	11.9916	8.48771	11.8571	11.8845	11.1411	9.97725	6.23843	8.2993	10.2957
Cer(42:3)+Na	0.213579	0.297394	0.280068	0.17098	0.295869	0.266884	0.227674	0.230577	0.146689	0.209183	0.275126
Cer(42:3)+OAc	0.957949	1.14973	1.17446	0.839889	1.17995	1.20163	1.19612	1.01802	0.65663	0.858642	0.996416
DG(32:0)+NH4	0.449449	0.875814	0.810431	0.613211	0.963557	0.836288	0.797651	0.698152	0.633319	0.894273	0.964369
DG(32:1)+Na	0.32886	0.623476	0.67058	0.407552	0.6797	0.533666	0.738164	0.543199	0.560238	0.792709	0.769867
DG(34:1)+H	0.182694	0.384457	0.415818	0.280093	0.404881	0.358889	0.379486	0.315166	0.317252	0.512801	0.431728
DG(34:1)+Na	6.47535	11.6528	11.4793	7.3326	12.164	10.0482	10.2273	9.32574	7.22379	10.5742	12.0227
DG(34:1)+NH4	5.15641	11.1299	11.2392	7.82	12.0492	9.94761	10.5024	9.13036	8.67512	12.6266	11.6277
DG(34:2)+Na	1.93073	3.50187	3.692	2.16785	3.95192	3.09127	3.36827	2.65655	2.52905	3.74798	3.65791
DG(34:2)+NH4	1.06826	2.00875	2.15888	1.22673	2.27071	1.75689	1.85668	1.49334	1.46179	2.11969	2.14684
DG(36:1)+Na	1.14582	2.25131	2.30814	1.51534	2.56402	1.97133	2.03693	1.78889	1.563	2.34446	2.5183
DG(36:1)+NH4	1.35974	2.84719	2.71476	1.94221	2.78567	2.54311	2.92356	2.451	1.81898	2.89972	2.85485
DG(36:2)+Na	2.30624	4.2558	4.44091	2.85307	4.74957	3.61798	4.2097	3.75163	3.20326	4.97485	5.13427
DG(36:2)+NH4	2.27633	5.09085	5.53201	3.75477	6.05043	4.42676	4.71522	4.20719	4.35832	6.47825	5.90041
DG(36:3)+Na	0.658309	1.37254	1.56147	0.863024	1.71052	1.13868	1.29603	1.07308	1.2202	1.64687	1.57171
DG(36:3)+NH4	0.472297	0.93761	1.06968	0.60686	1.17963	0.802095	0.842811	0.705195	0.810644	1.10794	1.09665
DG(36:4)+Na	0.188746	0.320381	0.362036	0.19631	0.351208	0.311772	0.406541	0.299256	0.300026	0.423392	0.37988
DG(38:1)+Na	0.185178	0.413884	0.400122	0.272753	0.471713	0.349374	0.249558	0.243892	0.245013	0.330475	0.369659
DG(38:1)+NH4	0.257457	0.509335	0.53816	0.359482	0.57453	0.448761	0.547663	0.449931	0.425977	0.579201	0.57979
DG(38:4)+Na	0.766468	0.257797	0.265259	0.153395	0.25516	0.213035	0.165544	0.165316	0.160178	0.200815	0.247805
DG(38:6)+NH4	0.918477	1.80463	1.89877	1.21071	2.04403	1.5142	1.85256	1.57699	1.30733	2.23657	1.9944
DG(40:2)+NH4	0.0764949	0.158014	0.160537	0.116755	0.180514	0.129421	0.165237	0.129767	0.136568	0.185211	0.188759
DG(40:5)+H	0.289075	0.586595	0.586603	0.436321	0.703314	0.496976	0.520213	0.466329	0.43952	0.682059	0.673177
DG(40:6)+Na	0.23364	0.435334	0.460447	0.279996	0.489774	0.40576	0.428629	0.351619	0.364785	0.493871	0.497257
DG(40:6)+NH4	0.148154	0.264272	0.284274	0.167261	0.292254	0.243883	0.254877	0.214889	0.213527	0.290569	0.298547
DG(40:7)+Na	0.653822	1.3138	1.42806	0.840692	1.4498	1.07754	0.999979	0.968038	0.871531	1.24824	1.28553
FFA(16:1)+-H	0.326616	0.605263	1.12327	0.358037	0.950236	0.541274	0.366209	0.438015	0.503598	0.491135	0.904767
FFA(18:1)+-H	3.09301	5.1476	9.36508	3.14184	8.17849	4.74059	3.69654	3.5912	4.09275	4.5151	8.27041
FFA(18:2)+-H	0.646197	1.16284	2.06112	0.568537	1.69547	1.12496	0.634558	0.611945	0.890868	0.806048	1.43133
FFA(20:3)+-H	0.0369698	0.0633614	0.11848	0.0367073	0.102628	0.0632074	0.037948	0.0361363	0.0485704	0.0444433	0.0861179
FFA(20:4)+-H	0.290229	0.550087	1.04455	0.28014	0.800367	0.519165	0.305074	0.28078	0.416423	0.346351	0.703158
FFA(22:0)+-H	0.0276554	0.0399575	0.0664023	0.0264756	0.0562532	0.0388327	0.0249704	0.0298512	0.019571	0.0233268	0.0500261
FFA(22:5)+-H	0.0397619	0.0775449	0.138385	0.0461834	0.117996	0.0780095	0.0413777	0.0417884	0.05867	0.0572643	0.101116
FFA(22:6)+-H	0.335688	0.616197	1.1484	0.322925	0.955422	0.590236	0.408447	0.368898	0.466294	0.489615	0.875324
LysoPC(16:0)+H	0.30678	0.486384	0.516259	0.293756	0.504042	0.472555	0.39748	0.34852	0.32154	0.348409	0.358045
LysoPC(16:0)+OAc	0.56403	0.886883	1.01073	0.559695	1.00725	0.849461	0.820656	0.700929	0.682314	0.778904	0.724782
LysoPC(18:0)+H	0.0987272	0.16157	0.179743	0.106367	0.175098	0.159545	0.150295	0.131646	0.11547	0.135228	0.14303
LysoPC(18:0)+OAc	0.221831	0.348892	0.390665	0.234263	0.412448	0.350473	0.348013	0.314381	0.261134	0.299014	0.295707
LysoPC(18:1)+OAc	0.218717	0.381256	0.426914	0.195718	0.381763	0.338212	0.327768	0.267925	0.315398	0.334992	0.289146
LysoPC(18:2)+OAc	0.128657	0.22273	0.267148	0.100699	0.221047	0.192987	0.147799	0.132869	0.174204	0.167634	0.16028
LysoPC(20:4)+H	0.116887	0.19374	0.229023	0.0867323	0.172492	0.167841	0.11546	0.102108	0.129584	0.132103	0.128239
LysoPC(20:4)+OAc	0.212742	0.354779	0.415547	0.155003	0.339123	0.306253	0.250905	0.224229	0.268418	0.27684	0.25189
LysoPC(22:6)+H	0.0872318	0.153006	0.176998	0.0661659	0.140902	0.137365	0.0975807	0.0796699	0.106966	0.11341	0.104126
LysoPC(22:6)+OAc	0	0	0.336238	0	0.270929	0.248948	0.192946	0.160195	0.205282	0.217854	0.195703
PC(32:0)+H	1.54696	2.06856	2.2347	1.71982	2.43056	2.22796	2.21872	1.94776	1.36625	1.69909	2.01153
PC(32:0)+OAc	0.942847	1.20355	1.2353	0.872367	1.52857	1.12233	1.15965	1.01133	0.745091	0.950447	1.15146
PC(32:1)+H	6.47565	8.48511	8.70435	6.46837	9.6426	8.19948	7.60726	7.5588	4.84103	6.24712	7.56493
PC(32:1)+Na	0.720538	0.958492	0.848106	0.614917	0.91127	0.776977	0.835157	0.822302	0.45679	0.615192	0.79874
PC(32:1)+OAc	3.18297	3.94455	3.88904	2.5887	4.32405	3.45985	3.7544	3.49664	2.18948	3.13335	3.97699
PC(33:1)+H	0.399936	0.593081	0.584642	0.434495	0.640444	0.549479	0.484994	0.442854	0.273774	0.386453	0.440071
PC(33:1)+OAc	3.49414	4.69545	4.84293	3.65555	5.37526	4.36959	5.21282	4.3916	2.89223	4.06339	4.6643
PC(34:0)+H	0.463913	0.639617	0.684843	0.50265	0.725803	0.655741	0.679305	0.610571	0.439426	0.539403	0.631821
PC(34:0)+OAc	0.397573	0.49398	0.602391	0.366629	0.647678	0.547951	0.519051	0.476747	0.345441	0.420587	0.533786
PC(34:1)+H	62.9955	89.8376	89.7461	69.0714	97.6823	90.3696	98.1161	87.6218	55.7611	78.2999	88.3183
PC(34:1)+Na	6.39569	8.67084	8.37338	6.20022	8.82297	8.13346	9.25012	8.38219	4.92028	6.78264	8.37101
PC(34:1)+OAc	26.7471	34.1916	37.8812	28.1305	42.9153	34.35	35.4387	33.7414	21.8987	30.3911	35.6515
PC(34:2)+H	40.7552	60.6426	59.3436	41.7516	67.4784	54.9262	55.1747	49.3548	31.6047	43.0957	51.1489
PC(34:2)+Na	5.23184	7.50068	7.57551	5.05467	7.58962	6.70065	6.7877	6.36955	3.71919	5.32109	6.2233
PC(34:2)+OAc	22.541	30.0479	29.0924	20.7442	33.7936	26.1995	26.6018	25.4978	14.6685	21.7465	26.3601
PC(34:3)+H	0.591792	0.835351	0.871625	0.622098	0.922803	0.755077	0.670934	0.603515	0.470715	0.623807	0.658255
PC(34:5)+OAc	8.11532	11.1691	10.139	7.41877	13.0886	9.91563	8.36226	8.108	4.81031	6.98028	9.21914
PC(35:1)+OAc	4.14747	5.83302	6.45072	4.3464	7.55998	5.74447	6.7574	6.30749	3.95511	5.45011	6.36247
PC(35:2)+H	0.182252	0.27066	0.274237	0.201818	0.290182	0.251002	0.198048	0.197452	0.117704	0.158791	0.18416
PC(35:2)+OAc	1.07658	1.60542	1.53536	1.2188	1.88874	1.43058	1.60412	1.37319	0.905521	1.26426	1.41972
PC(36:1)+H	10.8067	16.8947	17.8535	13.7802	19.4139	16.4957	20.4483	17.6919	11.798	16.6839	17.3786
PC(36:1)+Na	0.883144	1.61317	1.75652	1.39695	1.97743	1.62294	2.13468	1.76082	1.23725	1.77962	1.75742
PC(36:1)+OAc	9.58955	13.8294	16.1097	10.8669	19.405	14.292	16.5019	15.3903	9.77753	14.0482	15.0609
PC(36:2)+H	13.431	20.2893	22.8681	16.2049	23.8241	20.7696	21.1952	19.1676	12.5037	17.5377	18.2708
PC(36:2)+OAc	6.62703	10.181	10.0273	7.76453	11.8085	9.37215	9.01722	8.63042	5.46459	7.56882	9.25132
PC(36:3)+H	2.2322	3.34204	3.33176	2.55535	3.71449	2.92389	3.25772	3.07704	1.91006	2.68782	2.99921
PC(36:3)+OAc	4.72603	6.89985	6.99063	4.77816	7.95528	6.12242	6.09693	5.8407	3.81994	5.47437	5.94813
PC(36:4)+H	49.4485	68.5546	68.3508	47.626	73.2863	62.6931	57.4911	54.2402	34.218	46.0355	56.4851
PC(36:4)+Na	6.18952	7.73451	7.4895	5.28858	7.7445	7.1403	6.96575	7.00719	3.77778	5.20038	6.89632
PC(36:4)+OAc	23.53	32.9069	31.4993	21.2837	34.0108	28.492	28.9893	25.6993	15.8574	23.8998	29.6738
PC(36:5)+H	0.160556	0.225558	0.209224	0.15024	0.224602	0.197021	0.187111	0.179807	0.116852	0.155222	0.176799
PC(38:1)+H	0.316673	0.50561	0.504642	0.393359	0.556545	0.468959	0.448579	0.400636	0.266509	0.376632	0.410984
PC(38:1)+Na	0.408795	0.592499	0.621202	0.442455	0.643039	0.547791	0.4308	0.396253	0.274663	0.37268	0.41673
PC(38:1)+OAc	0.413521	0.599119	0.710434	0.548932	0	0.612316	0.611511	0.522601	0.364484	0.563637	0.570256
PC(38:3)+H	2.48155	3.69473	3.76185	2.77916	3.9423	3.39235	3.77245	3.28442	2.13179	2.9294	3.39253
PC(38:3)+OAc	1.91202	2.67096	2.95487	2.08696	3.31898	2.53797	3.05746	2.62528	1.82138	2.44157	2.74228
PC(38:4)+H	22.0542	32.5665	32.7966	23.7251	33.4608	30.4575	30.4603	26.6545	17.1824	23.7322	26.7498
PC(38:4)+Na	1.85192	2.48974	2.48994	1.76344	2.09642	2.12383	2.20127	2.19044	1.0623	1.28154	2.12508
PC(38:4)+OAc	8.32417	11.4486	11.8073	7.4711	12.2466	10.4901	10.2483	9.52849	5.55553	8.13584	9.85083
PC(38:5)+H	3.95515	5.65234	5.7038	4.12768	6.19866	5.23139	4.89342	4.75772	2.98259	4.11662	4.44201
PC(38:5)+OAc	2.30813	2.97292	3.16817	2.20528	3.58925	2.62183	2.80495	2.71567	1.63122	2.46376	2.93956
PC(38:6)+H	31.0584	44.7978	45.7839	31.4572	46.6505	41.4712	43.7257	37.9484	23.8877	32.2392	37.0382
PC(38:6)+Na	3.20403	4.54222	4.68579	3.17701	4.61673	4.05152	4.39285	3.90718	2.55568	3.31149	3.70267
PC(38:6)+OAc	13.6392	18.3576	17.5313	13.2915	20.1106	16.657	15.976	16.273	9.19704	13.1551	16.4027
PC(40:3)+H	0.0670779	0.0984864	0.0965483	0.0693443	0.101837	0.0912776	0.0662275	0.0614036	0.045865	0.0557138	0.0640626
PC(40:3)+Na	0.129409	0.192277	0.199836	0.139826	0.202844	0.181777	0.151704	0.134924	0.0916999	0.118332	0.142058
PC(40:5)+H	0.420906	0.572586	0.610145	0.432346	0.629489	0.549147	0.600893	0.521962	0.337935	0.459557	0.520059
PC(40:6)+H	9.38831	13.4335	13.7848	9.86577	14.4943	12.607	13.1236	12.3055	7.97332	10.8952	11.8918
PC(40:6)+Na	0.267016	0.397118	0.401891	0.294431	0.429115	0.357864	0.406349	0.334679	0.23457	0.324115	0.340557
PC(40:6)+OAc	6.59926	9.50363	9.17073	6.28336	9.95547	7.66737	9.16561	7.70765	5.38745	7.63151	9.11711
PC(40:7)+H	1.05493	1.4351	1.5267	1.08971	1.5832	1.32472	1.41916	1.35228	0.868294	1.10298	1.20416
PC(40:8)+H	0.440575	0.616583	0.624095	0.406476	0.607708	0.57095	0.522405	0.491251	0.328774	0.41413	0.485787
PC(42:10)+H	0.257045	0.324657	0.316074	0.200659	0.295424	0.292629	0.237409	0.242712	0.149381	0.188374	0.227539
PC(42:10)+OAc	0.312667	0.447273	0.427678	0.246406	0.41534	0.357936	0.311969	0.28741	0.201976	0.243562	0.316647
PC(42:4)+OAc	0.147843	0.217779	0.223098	0.149725	0.237862	0.219341	0.205325	0.181478	0.146837	0.165825	0.185905
PE(36:1)+-H	0.467681	0.675688	0.741067	0.501258	0.907873	0.651347	0.782212	0.613645	0.490915	0.612541	0.685569
PE(36:2)+H	0.295035	0.42157	0.404832	0.305012	0.445578	0.408364	0.358684	0.324641	0.214674	0.281181	0.349735
PE(36:2)+-H	1.13054	1.48071	1.64193	1.09902	1.79595	1.38949	1.45485	1.20588	0.862733	1.1014	1.21744
PE(36:2)+OAc	2.39844	3.29267	3.11702	2.10922	3.61617	2.85115	3.44843	2.98082	1.8236	2.32168	2.83881
PE(36:4)+H	2.68593	3.73463	3.89361	2.74261	4.46287	3.6257	3.73439	3.33761	2.23721	3.05087	3.60694
PE(36:4)+-H	9.0894	12.5384	13.5144	9.23077	16.9266	11.8079	13.413	11.8893	7.64627	10.3702	12.0848
PE(38:1)+-H	0.135294	0.177285	0.219966	0.122793	0.236648	0.18497	0.214062	0.196863	0.130324	0.165158	0.184902
PE(38:4)+H	9.0468	13.124	13.6131	10.314	15.5891	12.7563	11.9961	10.7876	7.4495	10.1063	11.705
PE(38:4)+-H	23.5059	32.3218	33.1271	21.3068	37.8123	29.1239	29.9036	25.481	17.73	21.2621	26.4297
PE(38:5)+H	0.861889	1.18527	1.22065	0.906383	1.42682	1.10608	1.12115	1.06237	0.726891	0.958618	1.17257
PE(38:5)+-H	3.25895	4.50406	4.69172	3.22777	5.9243	0	5.04379	4.41177	2.7033	3.55912	4.26282
PE(38:6)+H	3.10778	4.28388	4.25922	3.02244	4.75565	3.87901	3.75018	3.50698	2.47478	3.28952	3.89573
PE(38:6)+-H	8.08797	11.4516	12.3582	8.04951	15.1113	10.6959	11.8947	9.74874	6.83791	8.88648	10.4842
PE(40:6)+H	1.169	1.66564	1.764	1.25245	1.89056	1.68628	1.48524	1.30911	0.908546	1.27254	1.45242
PE(40:6)+-H	3.64887	4.85845	5.34368	3.53731	6.0335	4.6179	4.8991	4.28741	2.86896	3.67297	4.35139
PE(40:7)+H	0.651725	0.923909	0.927327	0.649995	1.06824	0.82149	0.886508	0.75399	0.533739	0.724261	0.786806
PE(40:7)+-H	1.88145	2.58614	2.5692	1.76871	2.97852	2.23407	2.5774	2.12317	1.41348	1.80341	2.35918
PG(34:1)+-H	0.884176	1.30828	1.38722	1.02962	1.69466	1.17399	1.4524	0	0.941292	1.11767	1.24262
PG(36:4)+-H	0.224075	0.276748	0.33691	0.187018	0.371449	0.272196	0.283193	0.233253	0.195668	0.192063	0.238897
PI(36:4)+-H	4.60764	5.97316	6.27359	3.81376	7.18704	5.01609	5.25466	4.88177	3.66545	4.19811	5.33136
PI(38:3)+-H	1.91421	2.63211	2.96995	2.01382	3.46533	2.44148	2.5305	2.36378	1.84684	2.18918	2.41567
PI(38:4)+-H	38.9936	50.2696	47.6223	36.1765	58.009	42.3832	42.5674	47.1927	29.402	40.9676	45.1292
PI(40:6)+-H	0.628832	0.820398	0.861522	0.577626	1.06323	0.753785	0.791799	0.707565	0.529594	0.635453	0.768874
PS(34:1)+NaPS(36:4)+H	0.46329	0.743568	0.891696	0.662961	1.03224	0.795478	0.632596	0.577509	0.432715	0.618859	0.658309
PS(36:1)+NaPS(38:4)+H	0.749984	1.017	1.00039	0.770018	1.05212	0.984342	1.00073	0.929122	0.5956	0.836505	1.01579
PS(36:4)+-H	1.50311	1.95068	1.96229	1.23808	2.33244	1.73973	1.74383	1.60877	1.13895	1.37122	1.61155
PS(38:3)+NaPS(40:6)+H	0.0405456	0.0694373	0.0677123	0.044228	0.0775009	0.0527268	0.0613007	0.0541593	0.0477011	0.0689687	0.0716892
PS(38:6)+-H	0.383549	0.495226	0.543738	0.374486	0.683731	0.464678	0.500944	0.483031	0.351332	0.393954	0.489102
PS(40:6)+-H	1.82035	2.78867	2.93159	1.96878	3.4211	2.42782	3.0851	2.54707	1.679	2.29271	2.74627
PS(42:2)+NH4	1.9012	2.33733	2.32987	1.63448	2.28875	2.22823	2.29127	2.30075	1.21505	1.61803	2.09794
SM(34:1)+H	0.653902	0.850654	0.863529	0.649726	1.07185	0.828197	0.991541	0.846755	0.635706	0.853677	0.949883
SM(36:3)+NH4 or HexCer 36:1	0.167226	0.21206	0.180129	0.158806	0.224437	0.192569	0.151864	0.168555	0.0833741	0.0917386	0.185302
SM(38:3)+NH4 or HexCer 38:1	0.205782	0.260247	0.215812	0.184134	0.26764	0.232897	0.227572	0.229067	0.109281	0.118127	0.230974
SM(39:1)+Na	0.355991	0.45972	0.356379	0.331395	0.46874	0.430347	0.307908	0.378581	0.166388	0.185688	0.389869
SM(40:1)+H	4.42578	6.215	5.33158	4.30551	6.81476	5.57969	4.42148	4.23053	2.62259	3.78752	4.44865
SM(40:1)+Na	0.471236	0.764601	0.739311	0.625019	0.997247	0.736093	0.531131	0.473799	0.363606	0.49946	0.529379
SM(40:2)+H	0.214156	0.297856	0.320341	0.229273	0.361381	0.280492	0.361051	0.330425	0.209116	0.320034	0.34055
SM(41:1)+H	0.536101	0.704095	0.696972	0.547819	0.843051	0.676151	0.622288	0.611799	0.387271	0.53818	0.650008
SM(41:2)+H	0.0744115	0.098689	0.100555	0.0733076	0.11982	0.0915533	0.0996559	0.0962326	0.0588641	0.0868453	0.0998693
SM(41:4)+Na	0.891202	1.13813	0.910217	0.810154	1.15035	1.05468	0.759459	0.932696	0.421712	0.477275	0.976709
SM(41:4)+NH4 or HexCer41:2	1.05545	1.3052	1.04019	0.934424	1.3291	1.19621	0.890363	1.07868	0.479348	0.523963	1.14729
SM(42:1)+H	1.93538	2.68883	2.66367	2.15	3.20679	2.60513	2.24181	2.17805	1.43569	1.94454	2.35732
SM(42:1)+Na	0.182368	0.252042	0.264588	0.215903	0.32385	0.249445	0.211581	0.201043	0.133389	0.187616	0.222402
SM(42:2)+H	2.08814	2.85853	2.83328	2.19447	3.40245	2.5989	2.83818	2.68949	1.77722	2.60934	2.93615
TG(44:1)+NH4	0.239859	0.372379	0.298817	0.202629	0.311211	0.288978	0.278417	0.271285	0.194113	0.250763	0.337436
TG(46:0)+NH4	0.377258	0.582256	0.524186	0.333252	0.514692	0.494283	0.648272	0.634846	0.378482	0.485344	0.531786
TG(46:1)+NH4	2.28468	3.61368	3.07649	1.98519	3.18207	3.03593	2.93325	2.79794	2.02085	2.84341	3.45127
TG(46:2)+Na	0.25489	0.39519	0.346581	0.240741	0.360145	0.327158	0.290966	0.293675	0.212818	0.298703	0.369793
TG(48:0)+Na	0.163339	0.219463	0.220384	0.125487	0.22161	0.196162	0.19989	0.205103	0.131418	0.21111	0.234453
TG(48:0)+NH4	2.79255	4.36351	3.70394	2.51178	4.02352	3.4401	3.91731	3.73741	2.53328	3.53157	4.11769
TG(48:1)+Na	0.994528	1.4834	1.36094	0.863413	1.4821	1.31425	1.28847	1.21164	0.810331	1.3003	1.45521
TG(48:1)+NH4	15.8373	24.6665	21.2199	14.2286	22.517	20.2974	22.1542	21.1203	14.8794	20.4186	24.0729
TG(48:2)+NH4	7.55073	12.0961	10.4266	7.15812	11.0667	10.1199	9.77682	9.21345	8.96726	9.57229	11.4686
TG(48:3)+Na	0.365917	0.629959	0.559373	0.383758	0.55775	0.485743	0.428518	0.432652	0.321672	0.461415	0.538948
TG(49:1)+NH4	0.824329	1.24881	1.09287	0.711607	1.12494	1.04697	1.0954	1.02125	0.653991	0.870381	1.13121
TG(49:2)+NaTG(51:5)+H	0.16741	0.284355	0.252208	0.165927	0.258957	0.21869	0.188356	0.197171	0.120754	0.190944	0.225785
TG(49:2)+NH4	0.588047	0.930911	0.811062	0.567034	0.875896	0.762677	0.701301	0.708616	0.461952	0.605671	0.771616
TG(50:1)+NaTG(52:4)+H	2.83404	4.34144	3.93659	2.48171	4.11358	3.57322	4.22201	3.89617	2.3812	3.75466	4.41394
TG(50:1)+NH4	51.9266	75.603	68.9361	45.4432	72.9171	62.9179	74.0316	69.6818	44.7944	65.1996	76.0454
TG(50:2)+NaTG(52:5)+H	3.90283	6.29452	5.52721	3.59459	6.06767	5.14568	5.68219	5.30803	3.43253	5.27732	6.0511
TG(50:2)+NH4	49.602	75.6625	68.1979	45.2152	71.4389	61.9046	62.1724	61.7128	41.3334	61.6601	74.4077
TG(50:3)+NaTG(52:6)+H	2.41251	3.66212	3.48786	2.31182	3.80817	3.20528	3.01274	2.96688	1.95943	2.93647	3.47172
TG(50:3)+NH4	13.1052	21.3434	18.9571	13.0051	20.1499	17.9994	17.0885	16.2535	11.5546	16.5606	20.0256
TG(50:4)+NaTG(52:7)+H	0.476509	0.783268	0.740157	0.506356	0.760149	0.627723	0.561412	0.564695	0.421992	0.595805	0.701749
TG(50:4)+NH4	1.18451	1.94998	1.66316	1.1741	1.75702	1.54448	1.34465	1.19903	0.618128	1.17556	1.57662
TG(50:5)+HTG(48:2)+Na	1.39797	2.21564	2.0617	1.32334	2.12525	1.85644	1.84694	1.7769	1.22247	1.83001	2.13115
TG(51:1)+NH4	0.654464	0.966457	0.809803	0.508416	0.79426	0.801427	0.930889	0.829026	0.53455	0.738182	0.93567
TG(51:2)+NaTG(53:5)+H	0.512201	0.821841	0.734299	0.500116	0.80341	0.673858	0.572815	0.582884	0.393633	0.587158	0.746546
TG(51:2)+NH4	1.73881	2.66071	2.39749	1.62411	2.57087	2.2323	2.13307	2.04069	1.3278	1.8359	2.26061
TG(51:3)+NaTG(53:6)+H	0.201167	0.338672	0.304398	0.205124	0.338802	0.279204	0.218635	0.225605	0.142271	0.220496	0.279399
TG(51:3)+NH4	0.742106	1.23848	1.12228	0.74667	1.17347	1.01728	0.808053	0.773114	0.546089	0.754998	0.963089
TG(52:1)+NaTG(54:4)+H	2.99828	4.49081	4.41814	2.71937	4.37349	4.00076	4.02439	4.06119	2.55387	3.91367	4.4579
TG(52:1)+NH4	20.8553	25.063	25.8321	16.5531	26.2384	26.1578	29.0597	27.4296	19.0712	26.4267	28.1971
TG(52:2)+NaTG(54:5)+H	4.73467	7.11267	6.73683	4.3491	7.1404	6.11571	6.60816	5.89709	3.78575	6.08266	7.29023
TG(52:2)+NH4	74.5096	113.636	104.85	70.4863	114.67	90.96	116.294	106.158	69.826	109.473	124.165
TG(52:3)+NaTG(54:6)+H	3.50972	5.75161	5.46202	3.57677	5.57794	4.62051	5.44853	5.13351	3.36546	5.3061	5.86753
TG(52:3)+NH4	46.3216	72.121	66.279	44.1319	70.2228	59.68	63.4101	61.3514	42.5683	61.2033	75.1767
TG(52:4)+NaTG(54:7)+H	1.81218	2.86023	2.95202	1.82273	3.11961	2.64859	2.51872	2.47558	1.67806	2.54643	2.96675
TG(52:4)+NH4	11.83	18.5669	17.2705	11.2648	17.9389	15.8754	14.5909	13.866	9.83841	13.5366	17.2406
TG(52:5)+NaTG(54:8)+H	0.681199	0.994576	0.865609	0.407664	0.891934	0.551467	0.528554	0.563513	0.380608	0.530677	0.711735
TG(52:5)+NH4	1.61144	2.44878	1.94217	1.24539	2.01069	1.84558	1.29765	1.30285	0.93907	1.20385	1.61512
TG(52:6)+NH4	1.15645	1.89586	1.63051	1.04655	1.65565	1.58947	1.37248	1.28572	0.893768	1.19719	1.58366
TG(53:1)+NH4	0.627556	0.966549	0.815301	0.578754	0.883021	0.816483	0.897355	0.85906	0.549728	0.823657	0.909717
TG(53:2)+NH4	0.864962	1.25807	1.23448	0.827444	1.27396	1.19227	1.23593	1.1153	0.656003	0.968898	1.25072
TG(53:3)+NH4	0.789238	1.22147	1.13637	0.7757	1.21191	1.06995	1.03033	0.910516	0.620962	0.864737	1.07066
TG(54:1)+NH4	3.95411	5.99416	6.07874	3.78417	6.095	5.15593	6.48342	5.92767	4.04713	5.19819	5.65483
TG(54:2)+NaTG(56:5)+H	2.74457	4.24513	4.27861	2.5583	4.28795	3.63859	3.51649	3.27469	2.22483	3.62475	4.01125
TG(54:2)+NH4	14.828	22.4924	22.7891	14.483	23.6184	18.5798	24.6802	22.1515	15.2077	23.1463	23.8721
TG(54:3)+NH4	21.9622	34.648	32.7627	22.8081	35.4954	28.2295	36.1232	33.4753	21.0192	34.7983	38.4285
TG(54:4)+NH4	13.8746	21.2011	19.3984	12.7747	19.3827	17.5806	17.9824	17.1647	12.2985	17.1905	20.3659
TG(54:5)+NaTG(56:8)+H	1.59074	2.32244	1.97051	1.21963	2.33379	2.10506	1.21679	1.48023	0.961822	1.35101	1.53825
TG(54:5)+NH4	7.64322	11.5434	10.2623	6.56999	10.1506	9.51235	8.3888	7.90779	5.40166	7.49772	9.42481
TG(54:6)+NaTG(56:9)+H	1.05168	1.62794	1.49048	0.945857	1.41607	1.40303	0.86881	0.876807	0.626493	0.851132	1.19579
TG(54:6)+NH4	8.49673	12.9871	11.742	7.26399	11.2987	11.0245	11.1455	10.3358	7.10269	9.78045	11.9001
TG(54:7)+NaTG(56:10)+H	1.24633	1.91034	1.7048	1.11095	1.75092	1.50729	1.25898	1.23858	0.816591	1.25004	1.57499
TG(54:7)+NH4	2.7965	4.61883	3.86834	2.74245	3.92798	3.66645	3.2494	3.01357	1.96847	2.98976	3.84868
TG(56:1)+NH4	2.76077	4.24846	4.15371	2.65172	4.26726	3.57811	4.55417	4.02468	2.69098	3.69704	4.01476
TG(56:2)+NaTG(58:5)+H	0.870603	1.375	1.32031	0.837281	1.43286	1.097	1.10672	1.10089	0.707427	1.06726	1.16963
TG(56:2)+NH4	5.55205	8.51134	8.38867	5.37889	8.77294	6.97319	8.63786	7.42148	4.9771	7.94288	8.89405
TG(56:3)+NH4	4.46953	6.38415	7.07343	4.50926	7.18057	5.32912	7.01999	6.45135	4.35718	6.20764	6.73343
TG(56:4)+NH4	3.60126	5.09645	4.88582	3.10773	4.82751	4.30545	4.39726	4.47427	2.93442	4.19065	4.65823
TG(56:5)+NH4	3.33269	4.77521	4.33938	2.62962	4.58286	3.90247	4.31582	3.67425	2.36592	3.5767	4.45976
TG(56:6)+HTG(54:3)+Na	1.67218	0	2.48441	1.67735	2.62343	0	2.7474	2.36947	1.47611	2.53124	2.9225
TG(56:6)+NH4	5.99855	9.10086	8.25897	5.27322	8.79797	12.4468	7.8165	7.13254	4.76907	6.93831	8.44036
TG(56:7)+NaTG(58:10)+H	2.14174	3.0886	2.98302	2.00737	3.12553	2.76215	2.83357	2.63704	1.63273	2.73879	3.11356
TG(56:7)+NH4	12.198	18.8311	17.2532	11.224	17.3611	15.474	15.2054	13.8349	9.16127	13.7587	17.5828
TG(56:8)+NaTG(58:11)+H	1.22718	2.00863	1.80913	1.15114	1.76896	1.63923	1.32587	1.26328	0.83372	1.29255	1.61934
TG(56:8)+NH4	3.09491	5.32492	4.61124	3.08515	4.35942	4.28787	3.36534	3.12964	2.12431	3.08015	3.85655
TG(58:2)+NH4	1.68188	2.63699	2.59223	1.63249	2.60823	2.12802	2.57621	0.975535	1.50031	2.21237	1.16718
TG(58:3)+NH4	1.73816	2.75112	2.72593	1.76122	2.81881	2.16593	2.81249	2.38932	1.62058	2.55516	2.78475
TG(58:4)+NH4	0.720839	1.0398	1.04727	0.656616	1.0865	0.858906	0.90436	0.831854	0.577473	0.851874	0.924117
TG(58:5)+NH4	2.16349	3.31901	3.07533	1.78328	2.90733	2.69929	3.07988	2.63823	1.7687	2.55424	3.0106
TG(58:7)+NH4	3.64291	5.66666	5.28995	3.42595	5.40401	4.83025	5.73592	4.83181	3.06443	4.83105	5.69733
TG(58:8)+NH4	2.57549	4.10081	3.85506	2.62692	3.97075	3.37293	3.19232	2.91617	1.92481	3.05152	3.7851
TG(58:9)+NaTG(60:12)+H	0.310811	0.610933	0.432468	0.267033	0.560668	0.48746	0.413338	0.380477	0.2612	0.383264	0.470965
TG(58:9)+NH4	1.03641	1.66923	1.43621	0.981625	1.45925	1.38518	1.00357	0.900317	0.641852	0.932876	1.15999
TG(60:10)+NH4	0.355582	0.552215	0.458758	0.277321	0.404183	0.451516	0.35979	0.317621	0.207598	0.286127	0.385297
TG(60:11)+NH4	0.172036	0.277132	0.232481	0.155396	0.230095	0.233332	0.179027	0.163466	0.110401	0.134445	0.193391
TG(60:12)+NaTG(62:15)+H	0.321087	0.490278	0.434642	0.285733	0.419759	0.407286	0.347287	0.3488	0.216365	0.323782	0.432015
TG(60:12)+NH4	0.519463	0.885544	0.720827	0.532599	0.743632	0.707214	0.598249	0.569395	0.369256	0.518991	0.735676
TG(60:2)+NH4	0.232244	0.358291	0.365073	0.210286	0.364683	0.313362	0.377814	0.337306	0.210197	0.32674	0.33912
TG(60:3)+NH4	0.431224	0.658337	0.660596	0.417981	0.690973	0.521308	0.730317	0.63181	0.389024	0.607829	0.655373
TG(60:4)+NH4	0.212584	0.294605	0.275449	0.191179	0.318801	0.243344	0.269529	0.253943	0.156719	0.24545	0.258195
TG(60:5)+NH4	0.456549	0.660748	0.66088	0.405455	0.641818	0.606449	0.642457	0.545814	0.360087	0.493469	0.601463
TG(60:6)+NH4	1.0652	1.5679	1.45688	0.875225	1.38781	1.29653	1.48064	1.24571	0.811378	1.23433	1.39715
TG(60:7)+NH4	0.739262	1.07444	1.07349	0.646735	1.02094	0.934189	0.974381	0.875073	0.546138	0.878987	0.958276
TG(60:9)+NH4	0.464531	0.750462	0.654963	0.431442	0.640921	0.640555	0.55928	0.468556	0.318068	0.462357	0.56995
TG(62:12)+NH4	0.325197	0.5354	0.459105	0.330752	0.454256	0.425158	0.460134	0.400435	0.249276	0.348921	0.479608
TG(62:13)+NH4	0.0907336	0.156139	0.137919	0.106841	0.14999	0.127329	0.105867	0.0971111	0.0605748	0.0942166	0.128829
TG(62:5)+NH4	0.0849969	0.126825	0.125008	0.0731373	0.121139	0.124776	0.103043	0.0925249	0.0610708	0.0935424	0.0951013
TG(62:6)+NH4	0.204323	0.29766	0.301269	0.175947	0.267409	0.258156	0.257363	0.229322	0.137522	0.203597	0.25388
TG(62:8)+NH4	0.134138	0.198697	0.211371	0.13266	0.198077	0.170579	0.198379	0.18167	0.103593	0.168708	0.205123
CE fragment ion	0.0431471	0.0542725	0.0504405	0.0352558	0.0533767	0.0473327	0.0590185	0.0607232	0.0287313	0.0450636	0.0535122
chol head group	0.124092	0.209249	0.229341	0.110676	0.229634	0.174357	0.152289	0.123823	0.155273	0.187674	0.188544
