# Supplementary material for: Liver RBFOX2 regulates cholesterol homeostasis via Scarb1 alternative splicing in mice
Source: Nat Metab. 2022 Dec 19;4(12):1812–29. doi: 10.1038/s42255-022-00681-y (PMC9771820; doi:10.1038/s42255-022-00681-y)
Supplement: Supplementary file 19 — Statistical source data. [file 42255_2022_681_MOESM19_ESM.xlsx]

## Sheet: Ext Fig 7A
	WT						KO						KO SSO7.8
PSI Numb	60.3701	47.9801	49.4101	49.4027	43.4887	45.3356	87.995	86.4819	87.0225	83.8114	89.1969	86.9804	0	6.37713	5.26886	0	0
	Tukey's multiple comparisons test	Mean Diff.	95.00% CI of diff.	Below threshold?	Summary	Adjusted P Value
	WT vs. KO	-37.58	-43.73 to -31.44	Yes	****	<0.0001	A-B
	WT vs. KO SSO7.8	47	40.56 to 53.44	Yes	****	<0.0001	A-C
	KO vs. KO SSO7.8	84.59	78.14 to 91.03	Yes	****	<0.0001	B-C

## Sheet: Ext Fig 7B
	WTScr2	WTScr3	WTScr4	WTScr5	WTScr6	KOScr1	KOScr2	KOScr3	KOScr4	KOScr5	KOScr6	KO781	KO782	KO783	KO784	KO785	KO786
	0WT_scr	0WT_scr	0WT_scr	0WT_scr	0WT_scr	1KO_scr	1KO_scr	1KO_scr	1KO_scr	1KO_scr	1KO_scr	KO_7.8	KO_7.8	KO_7.8	KO_7.8	KO_7.8	KO_7.8
[DG(38:3)+Na]	1.01234	1.06418	0.950384	0.99256	1.21252	0.833076	1.57524	1.56954	1.56996	1.68371	1.45328	1.39031	0.878223	1.48381	1.13761	1.24745	0.876546
[PC(36:3)+H]a	42.5574	39.5825	42.4056	39.4471	43.5037	38.8755	42.1994	40.4763	40.7385	41.0045	40.1987	41.7912	39.2652	40.355	41.3562	42.441	42.2725
[PC(36:3)+H]b	28.3524	25.5262	27.7484	26.2593	26.9579	32.6358	35.6372	36.8559	34.1564	36.4012	37.0611	29.6945	27.8685	29.9358	30.7792	30.6103	27.7995
[PC(38:4)+Na]	15.8487	16.2146	16.024	16.3194	17.4442	21.0394	20.0519	21.7798	19.6388	22.7005	21.0988	18.7712	18.1772	19.3834	18.2555	16.4445	18.9748
[PC(40:7)+H]	11.7354	11.2098	12.0304	11.3716	11.6586	11.8531	13.0872	14.0795	12.7436	13.7215	14.0812	11.9963	11.3286	12.5742	11.8938	12.7334	11.0857
[PE(38:5)+H]	5.42313	4.8684	5.03576	5.07184	5.08861	5.68696	5.77856	6.26508	6.05068	5.8911	6.66349	5.70549	5.37396	4.97638	5.47194	6.10111	4.72142
[PE(40:7)+H]	2.70825	2.64493	2.66875	2.50203	2.75532	3.82984	3.83209	4.27534	3.75378	3.864	4.1949	3.85864	3.35501	3.22838	3.55052	4.22415	0
[TG(48:1)+NH4]	93.1149	100.181	99.6957	97.4917	92.1888	78.2342	73.9034	72.0171	76.7094	71.654	74.3368	92.4694	96.2529	93.4159	92.7528	94.5424	95.7683
[TG(51:0)+NH4]	3.79814	3.96535	4.25841	4.51268	2.54524	2.91056	2.53121	2.57819	2.72554	2.64402	2.77386	3.46102	3.54632	3.34551	3.58841	3.59766	3.34711
[TG(51:1)+NH4]	20.1137	19.8405	21.3939	21.4397	13.9242	15.5426	14.2616	13.9887	15.1327	13.9203	14.4992	18.4662	18.9832	16.7757	19.1629	18.3429	18.1847
[TG(52:1)+NH4]	331.481	367.827	371.776	366.179	266.779	267.885	234.414	245.409	264.275	260.264	246.085	315.828	324.039	308.113	317.114	332.77	302.741
[TG(52:2)+Na]	44.012	43.7483	41.062	38.3977	45.9368	46.9513	47.5511	46.2967	45.5767	46.3051	44.3559	44.5614	46.923	43.47	42.3027	39.9459	47.6783
[TG(53:1)+NH4]	10.1911	9.97546	10.411	7.74666	8.68556	6.65958	5.85191	5.57685	6.01381	6.53857	6.52555	8.83556	8.28582	7.73257	8.94298	9.58711	7.03325
[TG(54:2)+Na]	25.0944	24.1208	22.7404	22.1525	30.3415	30.1655	30.73	32.6171	29.7473	30.3758	30.1617	26.5789	27.147	28.1248	25.005	23.9168	28.735
[TG(55:2)+Na]	2.25603	2.15364	2.09998	2.14177	2.19917	0	0	2.1457	0	0	0	2.13748	2.13454	2.39285	0	2.00087	2.07725
[TG(56:2)+Na]	19.576	18.7452	18.134	16.4626	19.4006	20.4103	21.1961	21.3837	20.3664	20.8505	20.5314	19.7618	19.0723	19.1151	18.0315	17.3647	20.5434
[TG(56:7)+NH4]	142.18	142.21	136.907	145.094	140.44	163.407	152.078	159.886	162.678	155.824	162.936	146.256	145.334	152.307	148.19	141.436	155.444
[TG(58:8)+Na]	4.46508	4.6923	4.44309	3.83443	4.53536	7.48922	7.66007	8.00773	6.93208	7.52876	7.77418	5.68809	5.19885	6.31666	5.38409	5.14598	5.49883
[TG(58:8)+NH4]	36.9855	36.5858	36.4032	37.3129	36.0877	52.0322	50.8157	55.3094	49.7213	55.6341	55.1751	36.3168	37.6349	40.1481	37.6299	36.5501	37.9757
[TG(62:13)+Na]	0.53193	0.525965	0.542026	0.483513	0.492684	1.25944	1.26574	1.40692	1.29303	1.33761	1.35511	0.887326	0.795027	0.856361	0.835978	0.811315	0.794788
[TG(62:13)+NH4]	0.768009	0.737526	0.766433	0.766514	0.755107	2.05643	2.02055	2.20423	2.0151	2.13625	2.22602	1.2861	1.21825	1.34911	1.32707	1.29037	1.29956
[Cer(37:1)+OAc]	10.6818	12.2298	11.2386	12.5411	12.5775	11.7184	10.3023	10.3636	9.23336	10.5231	7.9155	10.6989	9.03357	12.9686	11.2759	12.5777	9.84275
[Cer(39:2)+OAc]	17.1431	20.7399	21.8154	19.4722	20.1137	20.583	16.0252	16.8782	15.796	16.9303	12.825	19.3446	17.2092	15.1259	20.8619	22.7231	20.1403
[Cer(42:2)+OAc]	51.7817	58.34	63.1766	54.582	62.9374	54.3519	55.2449	54.4462	55.4494	43.763	41.4346	52.704	46.7989	55.8747	58.0627	72.29	57.5553
[FFA(16:1)+-H]	64.1925	72.0412	76.851	81.9839	81.9109	61.0945	97.5812	95.3919	95.6167	95.5693	71.5595	90.0053	61.8698	93.8493	72.5528	84.6437	63.3148
[FFA(20:4)+-H]	71.2168	76.2868	73.0627	86.2069	76.7315	91.8302	108.168	98.1847	109.245	109.941	88.0543	89.1892	70.1236	85.3366	82.1726	95.1755	68.5272
[FFA(20:5)+-H]	6.15189	5.47153	6.52798	6.93996	6.71116	5.93007	8.40086	8.17567	8.68867	9.59881	7.59185	7.38839	5.43752	7.78634	6.40979	7.12257	5.55969
[LysoPC(18:1)+OAc]	16.5525	17.3154	18.7283	16.475	17.7818	13.3432	14.9723	15.457	13.9328	15.1065	13.1318	15.536	15.346	18.2626	16.393	15.981	15.2066
[PC(32:1)+OAc]	67.9735	66.5087	69.4061	60.4336	64.1105	58.8248	61.8023	58.5936	61.1853	57.1649	65.4889	61.4181	65.7277	65.9234	63.3522	58.8672	66.7578
[PC(36:2)+OAc]b	172.828	168.909	169.89	157.303	164.641	184.505	184.993	179.407	175.39	176.891	192.311	166.81	172.688	177.91	175.231	164.823	186.25
[PC(40:5)+OAc]	7.9794	8.0363	7.53295	7.37235	7.63942	7.45978	6.21223	6.53208	6.73787	6.78008	7.23723	7.42869	8.17883	7.3622	7.11811	7.64986	8.14748
[PS(42:1)+-H]	7.75132	9.48594	8.72403	7.21524	9.41558	6.45235	6.60714	6.88969	6.20022	0	5.45238	7.48596	6.69917	7.95527	7.32528	7.85119	6.71801

## Sheet: Ext Fig 7C
	WT						KO						WT SSO6.2
PSI Sec31a	76.2477	66.0203	69.7256	69.815	67.5605	65.708	40.6153	38.2612	36.2145	35.1201	38.5353	35.2113	0	17.8954	14.0794	0	0	0
	Tukey's multiple comparisons test	Mean Diff.	95.00% CI of diff.	Below threshold?	Summary	Adjusted P Value
	WT vs. KO	31.85	23.67 to 40.04	Yes	****	<0.0001	A-B
	WT vs. WT SSO6.2	63.85	55.66 to 72.04	Yes	****	<0.0001	A-C
	KO vs. WT SSO6.2	32	23.81 to 40.18	Yes	****	<0.0001	B-C

## Sheet: Ext Fig 7D
	WTScr2	WTScr3	WTScr4	WTScr5	WTScr6	KOScr1	KOScr2	KOScr3	KOScr4	KOScr5	KOScr6	WT621	WT622	WT623	WT625	WT626
	0WT_scr	0WT_scr	0WT_scr	0WT_scr	0WT_scr	1KO_scr	1KO_scr	1KO_scr	1KO_scr	1KO_scr	1KO_scr	2WT_6.2	2WT_6.2	2WT_6.2	2WT_6.2	2WT_6.2
[Cer(35:1)+OAc]	2.85952	3.48332	3.13141	3.50806	3.73262	1.47182	2.72903	2.56323	1.39458	1.45718	1.39603	2.4894	2.61957	2.93316	2.32319	2.59207
[Cer(40:2)+H]	0.594757	0.489743	0.508739	0.567508	0.559744	0.763751	0.784771	0.755044	0.781773	0.77897	0.820456	0.55388	0.641247	0.66595	0.575657	0.630082
[Cer(41:2)+OAc]	65.397	70.9292	74.5835	78.2978	76.6968	72.3678	70.9709	71.8394	69.1274	71.5194	55.1808	71.3131	72.8296	71.4463	63.6932	70.3097
[Cer(42:2)+OAc]	51.7817	58.34	63.1766	54.582	62.9374	54.3519	55.2449	54.4462	55.4494	43.763	41.4346	51.4851	51.5635	51.8937	52.3888	52.2572
[DG(34:3)+Na]	0.528956	0.451792	0.50201	0.494686	0.561385	0.579435	1.08189	0.88103	1.11546	0.958749	0.922161	0.569484	0.762183	0.756022	0.655002	0.671169
[LysoPC(18:0)+H]	5.32354	5.09005	4.98762	5.17544	5.04057	6.36913	6.49527	6.52766	6.55169	7.19194	6.85506	5.76278	6.07853	6.29541	5.91754	5.94588
[LysoPC(18:2)+OAc]	5.02708	5.5454	5.73032	5.96249	5.54628	7.35111	7.49665	7.71692	7.67132	8.17885	6.2432	7.33466	7.08071	7.2313	6.59552	6.97252
[LysoPC(20:4)+H]	2.49778	2.40531	2.47233	2.61544	2.68248	3.3371	3.48931	3.57109	3.5777	3.84258	4.00181	3.30677	3.59625	3.68026	3.03509	3.14441
[LysoPC(22:6)+H]	0	2.15033	2.09634	2.38679	2.22395	3.54748	3.84426	3.57718	3.65941	3.8345	3.557	2.71215	2.88102	3.01225	2.56142	2.62975
[PC(33:0)+OAc]	5.08235	7.16773	4.62166	6.4737	6.75521	5.84927	5.39622	5.12116	5.28625	5.27289	4.76197	5.0754	5.74324	6.00798	5.1524	5.37922
[PC(34:0)+OAc]	6.27432	8.21272	6.70496	6.4285	7.10702	6.47347	6.33741	5.84674	5.97148	6.16909	5.41749	6.22566	6.66109	6.73797	6.18229	6.6196
[PC(34:1)+OAc]	750.739	675.819	648.495	665.405	667.03	639.123	588.397	556.599	593.122	582.705	633.842	621.298	649.966	590.466	671.705	613.785
[PC(36:2)+OAc]b	172.828	168.909	169.89	157.303	164.641	184.505	184.993	179.407	175.39	176.891	192.311	177.42	187.568	171.036	169.05	180.76
[PC(38:1)+H]	3.77208	3.6935	3.55537	3.85947	0	4.76937	4.92749	5.10504	4.98614	5.25736	5.24054	3.87138	4.26842	4.20492	3.85206	4.01093
[PC(40:5)+Na]	0.606545	0.613855	0.655222	0.547046	0.664258	0.767028	0.855183	0.795996	0.895644	0.811857	0.72228	0.658462	0.789762	0.796564	0.708644	0.667793
[PC(40:7)+H]	11.7354	11.2098	12.0304	11.3716	11.6586	11.8531	13.0872	14.0795	12.7436	13.7215	14.0812	12.1777	12.5964	13.1199	12.9196	12.6663
[PC(42:4)+OAc]	1.74043	1.97557	2.0831	1.99276	1.87767	2.95653	2.52911	3.20342	2.98574	3.27814	2.47851	3.16019	2.85996	2.80297	2.64543	2.72855
[SM(32:1)+H]	0	0.220409	0.26482	0	0.277915	0.371176	0.402156	0.380456	0.4085	0.415079	0.419609	0.268457	0.298985	0.294503	0.287501	0.295831
[SM(34:1)+H]	5.48196	5.1943	5.28773	5.49799	5.30691	1.11374	7.4667	7.29432	7.27974	7.52359	7.54755	5.52564	5.91865	5.97791	6.01444	6.36215
[TG(42:1)+Na]	0.629306	0.666546	0.567648	0.645019	0.734396	0.397677	0.398521	0.371634	0.423105	0.410236	0.383888	0.465706	0.502648	0.524317	0.459435	0.438942
[TG(44:2)+Na]	0.910146	0.861064	0.894054	0.850269	0.946715	0.605783	0.621753	0.589776	0.615266	0.587236	0	0.75312	0.693342	0.778834	0.756506	0.743774
[TG(46:0)+NH4]	6.30225	7.07766	7.73879	7.50056	3.68647	5.89705	4.65088	4.80495	5.05342	5.03998	4.86717	5.50538	6.72218	5.06947	4.93771	5.72135
[TG(48:1)+Na]	1.97784	3.23651	1.87651	2.99811	3.05323	3.99096	3.6589	3.44927	3.4205	3.54872	3.4167	4.36061	3.40342	3.40424	2.2962	3.70985
[TG(50:1)+Na]	12.9239	14.0225	13.9062	13.3149	11.918	16.874	16.4035	15.9315	17.2878	15.5523	14.8049	16.173	14.5662	13.8631	15.7408	15.2043
[TG(51:4)+NH4]	2.73789	2.56236	2.68237	2.77032	2.58947	2.45741	2.24367	2.26132	2.19944	2.33858	2.30869	2.25332	2.49029	2.55369	2.26838	2.36481
[TG(52:1)+Na]	20.3672	21.639	20.8138	20.2247	20.1893	24.4707	23.0375	22.8366	23.6172	23.5624	21.9992	25.4535	22.4518	21.5004	21.7539	22.4441
[TG(52:5)+NH4]	24.7466	23.7668	23.2886	24.6522	24.2475	21.9501	19.7034	20.3112	20.0151	20.6305	20.6994	21.2147	22.2796	23.1753	20.0223	21.6277
[TG(54:1)+Na]	19.3779	21.4956	19.4449	18.8631	17.9502	21.6717	21.1735	20.8246	20.9893	21.7343	20.9283	22.3463	20.1333	19.5703	19.5907	19.7594
[TG(54:2)+Na]	25.0944	24.1208	22.7404	22.1525	30.3415	30.1655	30.73	32.6171	29.7473	30.3758	30.1617	31.7103	24.9241	26.4426	28.4608	27.1463
[TG(56:2)+NH4]	115.978	107.695	120.566	119.476	87.6073	92.0919	93.8568	98.2579	90.5313	95.4488	98.5235	94.757	107.322	99.4079	92.2509	95.6068
[TG(57:5)+NH4]	1.02275	0.987069	0.923088	0.859411	1.01442	1.02965	1.10456	1.0985	0.995895	1.07255	1.04252	1.04792	0.881616	0.965906	1.04427	1.08978
