# Supplementary material for: Liver RBFOX2 regulates cholesterol homeostasis via Scarb1 alternative splicing in mice
Source: Nat Metab. 2022 Dec 19;4(12):1812–29. doi: 10.1038/s42255-022-00681-y (PMC9771820; doi:10.1038/s42255-022-00681-y)
Supplement: Supplementary file 20 — Statistical source data. [file 42255_2022_681_MOESM20_ESM.xlsx]

## Sheet: Ext Fig 8A
	WT						KO						WT SSO11.1
PSI Osbpl9	93.5036	94.9819	93.0809	91.8778	94.1572	95.3456	76.6996	77.5101	76.7936	76.1325	77.2684	78.0255	32.7268	35.7867	33.0778	41.8834	41.4113	37.6568
	Tukey's multiple comparisons test	Mean Diff.	95.00% CI of diff.	Below threshold?	Summary	Adjusted P Value
	WT vs. KO	16.75	13.09 to 20.41	Yes	****	<0.0001	A-B
	WT vs. WT SSO11.1	56.73	53.08 to 60.39	Yes	****	<0.0001	A-C
	KO vs. WT SSO11.1	39.98	36.32 to 43.64	Yes	****	<0.0001	B-C

## Sheet: Ext Fig 8B
	WTScr2	WTScr3	WTScr4	WTScr5	WTScr6	KOScr1	KOScr2	KOScr3	KOScr4	KOScr5	KOScr6	WT1111	WT1112	WT1113	WT1114	WT1115	WT1116
	0WT_scr	0WT_scr	0WT_scr	0WT_scr	0WT_scr	1KO_scr	1KO_scr	1KO_scr	1KO_scr	1KO_scr	1KO_scr	2WT_11.1	2WT_11.1	2WT_11.1	2WT_11.1	2WT_11.1	2WT_11.1
[Cer(40:2)+Na]	1.83316	1.44081	1.75545	1.67736	1.80711	2.31031	2.43959	2.02125	2.41494	2.39893	2.28404	4.67591	1.80689	1.93992	1.95866	1.8606	1.13886
[DG(38:4)+NH4]	4.25449	4.07868	4.31292	4.57506	4.60321	4.53406	5.00672	4.83113	5.09841	5.44631	4.92594	4.70791	5.03034	5.00054	5.13292	4.71679	4.57059
[PC(32:0)+H]	8.79908	10.4212	8.17266	9.3708	10.2977	14.6578	13.4759	12.4569	14.8617	13.8595	13.7467	10.0582	12.5445	14.0882	11.516	13.2402	13.8484
[PC(34:0)+H]	3.98829	4.20485	4.02776	4.3005	4.47336	5.66546	5.31208	5.23097	5.55833	5.58535	5.5081	4.11704	5.36315	5.66902	4.88799	5.28912	5.31816
[PC(36:1)+H]	186.98	180.295	185.264	188.652	183.963	164.08	173.448	175.157	164.78	175.235	169.81	164.995	190.623	183.002	176.2	178.279	170.739
[PC(36:1)+Na]	26.4733	22.9016	25.3834	24.3464	22.6448	20.2332	21.7078	22.9321	22.3143	23.1045	21.7928	20.6529	23.7283	25.3481	23.5395	22.8494	19.7939
[PC(36:3)+H]a	42.5574	39.5825	42.4056	39.4471	43.5037	38.8755	42.1994	40.4763	40.7385	41.0045	40.1987	39.0996	42.254	43.8157	43.1453	39.2213	36.9332
[SM(40:2)+H]	4.37323	3.71021	4.09757	3.94642	4.15123	2.53466	2.30149	2.70392	2.52729	2.46289	0	3.52789	0	0	3.79898	3.93184	3.23863
[TG(50:1)+Na]	12.9239	14.0225	13.9062	13.3149	11.918	16.874	16.4035	15.9315	17.2878	15.5523	14.8049	16.3385	14.7897	14.242	16.4093	15.8333	17.2974
[TG(51:1)+Na]	4.13156	4.66914	4.24366	4.18529	3.5276	5.07841	4.45212	4.57763	4.81492	4.76608	4.6273	4.84303	4.46289	4.93795	4.42028	4.59358	5.00817
[TG(52:5)+NH4]	24.7466	23.7668	23.2886	24.6522	24.2475	21.9501	19.7034	20.3112	20.0151	20.6305	20.6994	17.5119	18.7166	23.4873	22.7427	22.1529	20.9683
[TG(54:4)+NH4]	203.716	197.59	199.298	202.017	210.062	188.573	191.11	193.372	192.597	194.578	198.157	199.055	197.898	185.141	196.236	199.531	202.163
[TG(56:2)+NH4]	115.978	107.695	120.566	119.476	87.6073	92.0919	93.8568	98.2579	90.5313	95.4488	98.5235	101.306	104.841	121.189	93.9939	95.3627	93.8862
[TG(58:3)+Na]	9.81548	9.38165	9.29547	8.8948	9.72703	7.64807	8.42033	8.40914	7.58125	8.43363	8.3944	8.84492	8.41139	8.26175	8.79131	8.82786	8.67776
[TG(58:3)+NH4]	43.6648	39.4438	42.4762	42.1176	33.6477	28.9142	31.2559	30.5687	28.274	30.9343	31.8503	34.377	35.708	39.1241	32.949	32.6593	30.2503
[Cer(37:1)+OAc]	10.6818	12.2298	11.2386	12.5411	12.5775	11.7184	10.3023	10.3636	9.23336	10.5231	7.9155	9.05022	6.81832	12.0184	12.0948	12.0512	11.693
[Cer(38:1)+OAc]	8.45859	9.13812	8.23856	8.7007	9.26601	8.62775	7.0285	7.21349	7.14529	7.18863	5.43472	7.33679	5.53841	8.00173	8.15683	8.97179	9.08919
[FFA(18:1)+-H]	484.632	533.905	600.066	665.568	620.768	422.348	608.716	592.728	598.652	634.079	450.685	550.845	435.026	574.946	629.396	616.319	539.268
[LysoPC(22:6)+OAc]	7.33361	8.11417	8.18064	8.19349	9.1474	9.10797	9.35697	9.11706	9.70428	9.31048	8.8082	9.41114	7.93588	10.4205	9.26648	8.77957	8.17413
[PC(36:2)+OAc]a	58.4839	51.2755	53.6585	44.7728	0	27.4959	31.7372	29.0428	27.8334	29.5475	33.5846	50.128	57.5845	36.7073	46.214	0	0
[PC(36:3)+OAc]a	49.5855	46.7166	51.3447	43.8388	44.4595	36.9007	37.4545	39.24	36.5569	37.4775	39.7147	44.0667	39.4308	40.5757	39.9577	39.1181	36.9365
[PC(36:4)+Oac]	343.285	317.325	323.057	311.755	329.248	337.287	317.652	332.31	337.799	319.1	348.739	356.548	352.74	333.286	320.79	302.543	311.648
[PE(40:7)+-H]	30.9481	27.5796	28.9371	29.7859	28.4888	25.8199	23.8987	25.8881	24.5268	23.8728	28.8633	29.3285	24.4119	27.1257	25.8143	23.0133	25.1011
[PI(38:5)+-H]	33.6301	33.7378	36.5978	32.7085	31.622	23.2452	24.0952	26.1677	23.1006	25.9543	24.4327	30.2836	23.1592	26.3594	30.7711	28.2317	26.7258

## Sheet: Ext Fig 8D
	KO Scr						KO 5.1
PSI Pla2g6	18.75	15	16.3636	11.4583	13.4615	16.4179	10.5263	9.1954	9.21053	7.89474	8.21918
	Unpaired t test
	P value	0.0006
	P value summary	***
	Significantly different (P < 0.05)?	Yes
	One- or two-tailed P value?	Two-tailed
	t, df	t=5.095, df=9

## Sheet: Ext Fig 8E
		SCR						SSO5.1
	PC/LPC	425.025	315.36	335.034	418.801	343.531	452.674	443.524	432.89	372.54	478.903	460.928	455.009
	Unpaired t test
	P value	0.0598
	P value summary	ns
	Significantly different (P < 0.05)?	No
	One- or two-tailed P value?	Two-tailed
	t, df	t=2.122, df=10
	PC/PE	15.8106	16.2311	15.769	15.8309	16.7225	16.8501	15.7391	15.3641	14.8333	15.6769	15.742	15.6582
	Unpaired t test
	P value	0.0171
	P value summary	*
	Significantly different (P < 0.05)?	Yes
	One- or two-tailed P value?	Two-tailed
	t, df	t=2.854, df=10
	PC/FFA	17.7452	12.5218	12.1228	16.1072	16.2446	22.9796	9.42499	11.6466	9.7144	9.44097	12.2177	12.5821
	Unpaired t test
	P value	0.0102
	P value summary	*
	Significantly different (P < 0.05)?	Yes
	One- or two-tailed P value?	Two-tailed
	t, df	t=3.159, df=10
	Total SM	186.684	87.3412	184.896	134.852	90.7581	120.588	107.687	129.597	141.269	120.458	123.743	304.395
	Unpaired t test
	P value	0.5761
	P value summary	ns
	Significantly different (P < 0.05)?	No
	One- or two-tailed P value?	Two-tailed
	t, df	t=0.5779, df=10
	PUFA/Non-PUFA TAG	0.359532	0.342479	0.352257	0.342327	0.33538	0.351329	0.360247	0.367307	0.353208	0.357374	0.350231	0.356652
	Unpaired t test
	P value	0.038
	P value summary	*
	Significantly different (P < 0.05)?	Yes
	One- or two-tailed P value?	Two-tailed
	t, df	t=2.389, df=10
	Total Cer	1620000000	1760000000	1810000000	1760000000	1640000000	1570000000	1390000000	1418923286	1450000000	1470000000	1380000000	1470000000
	Unpaired t test
	P value	<0.0001
	P value summary	****
	Significantly different (P < 0.05)?	Yes
	One- or two-tailed P value?	Two-tailed
	t, df	t=6.225, df=10
	Total TAG	15864.2	6585.51	14972	3638.29	3471.9	4939	7842.76	7349.79	9295.28	10362.6	7949.65	17076.7
	Unpaired t test
	P value	0.543
	P value summary	ns
	Significantly different (P < 0.05)?	No
	One- or two-tailed P value?	Two-tailed
	t, df	t=0.6297, df=10
