# Supplementary material for: Liver RBFOX2 regulates cholesterol homeostasis via Scarb1 alternative splicing in mice
Source: Nat Metab. 2022 Dec 19;4(12):1812–29. doi: 10.1038/s42255-022-00681-y (PMC9771820; doi:10.1038/s42255-022-00681-y)
Supplement: Supplementary file 22 — Statistical source data. [file 42255_2022_681_MOESM22_ESM.xlsx]

## Sheet: Ext Fig 9A
		WT Scr				WT SSO8.3				KO Scr				KO SSO8.3
	PSI Scarb1	50	46.0674	26.8519	26.8293	14.876	14.2857	16.8224	18.0851	54.902		49	53.5354	25.7143	20.6612	27.9279
		Tukey's multiple comparisons test	Mean Diff.	95.00% CI of diff.	Below threshold?	Summary	Adjusted P Value
		WT Scr vs. WT SSO8.3	21.42	5.926 to 36.91	Yes	**	0.0079
		KO Scr vs. KO SSO8.3	27.71	9.821 to 45.60	Yes	**	0.0037

## Sheet: Ext Fig 9C
	Ceramides (Normalised intensity)
	WT scr	KO scr	KO SSO8.3
	8.26058	8.74591	7.18968
	8.07733	11.5051	11.43
	5.13196	10.9068	6.34656
	6.51889	7.84353	8.55609
	9.17262	12.0881	7.01929
		11.0974	6.02398
	Dunnett's multiple comparisons test	Mean Diff.	95.00% CI of diff.	Below threshold?	Summary	Adjusted P Value	B-?
	KO scr vs. WT scr	2.932	0.2810 to 5.583	Yes	*	0.0305	A	WT scr
	KO scr vs. KO SSO8.3	2.604	0.07573 to 5.131	Yes	*	0.0435	C	KO SSO8.3

## Sheet: Ext Fig 9D
	PUFA/non-PUFA TAG
	WT scr	KO scr	KO SSO8.3
	0.215643	0.248384	0.240599
	0.212424	0.248865	0.235358
	0.210494	0.250329	0.225061
	0.20826	0.242451	0.233913
	0.220909	0.239855	0.230329
		0.259492	0.225841
	Dunnett's multiple comparisons test	Mean Diff.	95.00% CI of diff.	Below threshold?	Summary	Adjusted P Value	B-?
	KO scr vs. WT scr	0.03468	0.02569 to 0.04368	Yes	****	<0.0001	A	WT scr
	KO scr vs. KO SSO8.3	0.01638	0.007805 to 0.02495	Yes	***	0.0007	C	KO SSO8.3

## Sheet: Ext Fig 9E
	SM (Normalised intensity)
	WT scr	KO scr	KO SSO8.3
	14.6559	13.2571	12.8645
	14.4457	18.1057	20.6546
	8.88355	16.5165	12.0321
	12.224	13.4099	15.3714
	15.4644	20.5815	12.4322
		16.7523	12.3183
	Dunnett's multiple comparisons test	Mean Diff.	95.00% CI of diff.	Below threshold?	Summary	Adjusted P Value	B-?
	KO scr vs. WT scr	3.302	-1.129 to 7.734	No	ns	0.1538	A	WT scr
	KO scr vs. KO SSO8.3	2.158	-2.067 to 6.384	No	ns	0.3748	C	KO SSO8.3

## Sheet: Ext Fig 9F
	TGL (Normalised intensity)
	WT scr	KO scr	KO SSO8.3
	672.445	482.221	432.085
	629.049	730.171	582.875
	424.448	676.784	575.226
	626.738	446.081	541.38
	731.189	710.252	381.607
		612.519	430.469
	Dunnett's multiple comparisons test	Mean Diff.	95.00% CI of diff.	Below threshold?	Summary	Adjusted P Value	B-?
	KO scr vs. WT scr	-7.102	-167.8 to 153.6	No	ns	0.9915	A	WT scr
	KO scr vs. KO SSO8.3	119.1	-34.12 to 272.2	No	ns	0.1344	C	KO SSO8.3

## Sheet: Ext Fig 9G
Annotation	WT_scr	WT_scr	WT_scr	WT_scr	WT_scr	KO_Scr	KO_Scr	KO_Scr	KO_Scr	KO_Scr	KO_Scr	KO_83	KO_83	KO_83	KO_83	KO_83	KO_83
[Cer(39:2)+OAc]	4.01742	3.57867	2.2561	3.06549	3.57745	4.05808	4.86913	4.69071	3.48615	5.27273	4.67365	2.97659	4.23495	3.13953	3.86368	1.95054	2.91152
[Cer(40:2)+OAc]	3.24533	2.88824	1.72485	2.21008	2.75565	2.99277	3.76041	3.61159	2.67068	3.61713	3.51743	1.94757	3.05897	2.16008	2.81699	2.27912	2.10152
[Cer(39:1)+Na]	0.11087	0.106736	0.0684968	0.0872525	0.115924	0.127865	0.167885	0.157243	0.117121	0.181685	0.165387	0.100055	0.153427	0.093911	0.123618	0.099517	0.0886515
[Cer(40:1)+Na]	2.18481	2.23491	1.32176	1.7495	2.44957	2.38861	3.17902	3.05442	2.13	3.27078	3.0297	1.98286	2.95087	1.76695	2.29739	1.96303	1.68779
[Cer(41:1)+Na]	0.309813	0.313364	0.197504	0.24991	0.342604	0.350719	0.448335	0.431463	0.301836	0.469915	0.428357	0.247824	0.391468	0.223168	0.29296	0.250741	0.214505
[Cer(42:1)+Na]	1.19038	1.16017	0.734187	0.973546	1.43207	1.37468	1.74154	1.62863	1.18167	1.82911	1.66887	1.0038	1.55879	0.951901	1.26266	1.04275	0.912444

## Sheet: Ext Fig 9H
Annotation	WT_scr	WT_scr	WT_scr	WT_scr	WT_scr	KO_Scr	KO_Scr	KO_Scr	KO_Scr	KO_Scr	KO_Scr	KO_83	KO_83	KO_83	KO_83	KO_83	KO_83
[SM(36:3)+NH4]	0.151864	0.168555	0.0833741	0.0917386	0.185302	0.167226	0.21206	0.180129	0.158806	0.224437	0.192569	0.116687	0.174429	0.121945	0.135491	0.121099	0.102859
[SM(39:1)+Na]	0.307908	0.378581	0.166388	0.185688	0.389869	0.355991	0.45972	0.356379	0.331395	0.46874	0.430347	0.227046	0.336892	0.224048	0.265102	0.227825	0.190042
[SM(40:1)+Na]	0.531131	0.473799	0.363606	0.49946	0.529379	0.471236	0.764601	0.739311	0.625019	0.997247	0.736093	0.688847	1.26252	0.557466	0.863529	0.617336	0.724336
[SM(41:4)+Na]	0.759459	0.932696	0.421712	0.477275	0.976709	0.891202	1.13813	0.910217	0.810154	1.15035	1.05468	0.568843	0.8149	0.578032	0.668332	0.587427	0.49047

## Sheet: Ext Fig 9I
Annotation	WT_scr	WT_scr	WT_scr	WT_scr	WT_scr	KO_Scr	KO_Scr	KO_Scr	KO_Scr	KO_Scr	KO_Scr	KO_83	KO_83	KO_83	KO_83	KO_83	KO_83
[TG(52:5)+NH4]	1.29765	1.30285	0.93907	1.20385	1.61512	1.61144	2.44878	1.94217	1.24539	2.01069	1.84558	1.02719	1.41791	1.27764	1.26374	0.873653	0.984288
[TG(54:5)+NH4]	8.3888	7.90779	5.40166	7.49772	9.42481	7.64322	11.5434	10.2623	6.56999	10.1506	9.51235	5.70931	7.94509	7.61174	6.96101	4.72558	5.35024
[TG(54:6)+Na][TG(56:9)+H]	0.86881	0.876807	0.626493	0.851132	1.19579	1.05168	1.62794	1.49048	0.945857	1.41607	1.40303	0.782957	1.0306	1.12319	0.94246	0.701381	0.810744
[TG(58:9)+NH4]	1.00357	0.900317	0.641852	0.932876	1.15999	1.03641	1.66923	1.43621	0.981625	1.45925	1.38518	0.877432	1.15469	1.08937	1.1215	0.835728	0.83221
[TG(60:10)+NH4]	0.35979	0.317621	0.207598	0.286127	0.385297	0.355582	0.552215	0.458758	0.277321	0.404183	0.451516	0.241744	0.288203	0.314275	0.288872	0.206141	0.214066
[TG(60:11)+NH4]	0.179027	0.163466	0.110401	0.134445	0.193391	0.172036	0.277132	0.232481	0.155396	0.230095	0.233332	0.132747	0.174908	0.162165	0.168366	0.122025	0.116983

## Sheet: Ext Fig 9K
	Dscc1 (Normalised expression)
	Scr	8.3
	1.79368	0.772249
	1.30171	1.09414
	0.497906	0.828801
	0.682224	0.60918
	1.01615	1.1114
	0.854173	1.42774
	0.886285	0.808674
	0.967872	1.16122
		0.73557
	Unpaired t test
	P value	0.7606
	P value summary	ns
	Significantly different (P < 0.05)?	No
	One- or two-tailed P value?	Two-tailed
	t, df	t=0.3102, df=15

## Sheet: Ext Fig 9L
	Kcnj16 (Normalised expression)
	Scr	8.3
	1.01567	1.17445
	0.765062	0.319673
	0.069915	0.879298
	1.42598	0.094397
	0.180758	1.53531
	1.50171	1.57645
	1.53339	1.31477
	1.50751	0.464221
		0.388821
	Unpaired t test
	P value	0.6303
	P value summary	ns
	Significantly different (P < 0.05)?	No
	One- or two-tailed P value?	Two-tailed
	t, df	t=0.4913, df=15

[truncated: 4 more sheets: Ext Fig 9M, Ext Fig 9N, Ext Fig 9O, Ext Fig 9P]
