# Supplementary material for: Liver RBFOX2 regulates cholesterol homeostasis via Scarb1 alternative splicing in mice
Source: Nat Metab. 2022 Dec 19;4(12):1812–29. doi: 10.1038/s42255-022-00681-y (PMC9771820; doi:10.1038/s42255-022-00681-y)
Supplement: Supplementary file 24 — Statistical source data. [file 42255_2022_681_MOESM24_ESM.xlsx]

## Sheet: Ext Fig10A
		Scr			SS083
	FC	2.14	2.09	1.97	0.82	0.99	1.36
	CE	2.29	2.02	2	0	0	0
	TG	63.31	63.25	63.5	61.1	60.48	58.62
	PL	24.31	23.89	23.29	30.13	29.57	28.92
	Prot	7.95	8.75	9.24	7.96	8.97	11.1
		Below threshold?	P value	Mean of Control	Mean of SS083	Difference	SE of difference	t ratio	df	Adjusted P Value
	FC	Yes	0.003787	2.067	1.057	1.01	0.1672	6.041	4	0.011319
	CE	Yes	2.3e-05	2.103	0	2.103	0.09351	22.49	4	0.000116
	TG	Yes	0.011797	63.35	60.07	3.287	0.7489	4.388	4	0.023456
	PL	Yes	0.000238	23.83	29.54	-5.71	0.4581	12.47	4	0.000952
	Prot	No	0.523947	8.647	9.343	-0.6967	0.9989	0.6974	4	0.523947

## Sheet: Ext Fig10B
		Scr			SS083
	FC	2.55	2.15	1.85	3.47	3.73	4.09
	CE	0	0	0.1	9.54	9.24	9.29
	TG	30.33	33.71	32.51	20.77	21.9	17.3
	PL	58.63	55.71	55.05	44.9	45.46	49.22
	Prot	8.5	9.03	10.49	21.31	19.67	20.1
		Below threshold?	P value	Mean of Control	Mean of SS083	Difference	SE of difference	t ratio	df	Adjusted P Value
	FC	Yes	0.00431	2.183	3.763	-1.58	0.271	5.831	4	0.008602
	CE	Yes	<0.000001	0.03333	9.357	-9.323	0.0986	94.56	4	<0.000001
	TG	Yes	0.002006	32.18	19.99	12.19	1.701	7.167	4	0.006006
	PL	Yes	0.004711	56.46	46.53	9.937	1.746	5.69	4	0.008602
	Prot	Yes	0.000139	9.34	20.36	-11.02	0.7714	14.29	4	0.000558

## Sheet: Ext Fig10C
		Scr			SS083
	FC	1.28	1.31	1.29	1.83	1.86	1.84
	CE	21.99	21.26	21.92	22.51	22.63	21.95
	TG	1.87	2.61	2.11	1.76	2.13	2.11
	PL	30.29	29.79	29.48	29.62	28.65	28.55
	Prot	44.57	45.03	45.21	44.29	44.73	45.55
		Below threshold?	P value	Mean of Control	Mean of SS083	Difference	SE of difference	t ratio	df	Adjusted P Value
	FC	Yes	2e-06	1.293	1.843	-0.55	0.01247	44.1	4	8e-06
	CE	No	0.110375	21.72	22.36	-0.64	0.313	2.045	4	0.321739
	TG	No	0.473627	2.197	2	0.1967	0.2489	0.7902	4	0.722932
	PL	No	0.092495	29.85	28.94	0.9133	0.4149	2.202	4	0.321739
	Prot	No	0.856693	44.94	44.86	0.08	0.4155	0.1925	4	0.856693

## Sheet: Ext Fig10D
			LWT										LΔRbfox2
	FAS (Fold change)	Scr	0.957953	1.09061	0.951439	1.37341	0.890098	0.736493	0.94819	1.08052	0.971289		1.34405	1.07273	1.04255	1.34473	1.31189	1.79261	1.79214	1.17108	0.824378	0.7095
		SSO8.3	1.32343	1.43926	1.12854	1.69687	1.73178	1.5264	0.722012	0.604803	0.613696		1.43295	1.731	1.09535	1.27062	1.65844	1.76385	0.671684	0.870981	0.980801
		Holm-Šídák's multiple comparisons test	Predicted (LS) mean diff.	Below threshold?	Summary	Adjusted P Value
		Scr - SSO8.3
		LWT	-0.1985	No	ns	0.441
		LΔRbfox2	-0.03451	No	ns	0.8367
			LWT										LΔRbfox2
	SREBP1 (Fold change)	Scr	1.01171		0.988293	0.775364	1.03068	1.19396					1.23413	1.09705	1.1315	1.28162	1.49712	1.51682	1.41172
		SSO8.3	0.864243	0.819633	0.595935	1.17751	1.09545	1.28395					0.998561	0.803087	0.598272	1.17057	1.06376	1.08147
		Holm-Šídák's multiple comparisons test	Predicted (LS) mean diff.	Below threshold?	Summary	Adjusted P Value
		Scr - SSO8.3
		LWT	0.02721	No	ns	0.8265
		LΔRbfox2	0.3574	Yes	**	0.0095
			LWT										LΔRbfox2
	PACC/ACC (Fold change)	Scr	1.19442	1.69261	1.52561	0.685303	0.359794	0.4269		0.720337	0.677935		2.3458	2.31829	1.28538	0.251304	0.384771	0.374439	0.66939	0.540708	0.519165	0.598592
		SSO8.3	1.29587	1.32634	1.58443	0.308903	0.210195	0.35031	0.634095	0.530365	0.256567		1.39768	2.17685		0.731367	0.587075	0.816238	0.645817	0.567935
		Holm-Šídák's multiple comparisons test	Predicted (LS) mean diff.	Below threshold?	Summary	Adjusted P Value
		Scr - SSO8.3
		LWT	0.1885	No	ns	0.7888
		LΔRbfox2	-0.06021	No	ns	0.8467
			LWT										LΔRbfox2
	ACC (Fold change)	Scr	1.14372	1.09238	0.763896	0.930876	1.25729	0.811836	1.39459	0.999724	0.605685		1.1282	0.860027	1.01212	0.553712	0.346888	0.79387	1.1685	0.966224	1.27527	1.03893
		SSO8.3	0.930598	0.951153	0.870645	0.689963	0.483743	0.797743	0.701267	0.969057	0.602647		1.01499	0.786839	0.651564	0.945837	1.10397	0.249098	1.07171	0.800395	0.89824
		Holm-Šídák's multiple comparisons test	Predicted (LS) mean diff.	Below threshold?	Summary	Adjusted P Value
		Scr - SSO8.3
		LWT	0.2226	No	ns	0.1268
		LΔRbfox2	0.07853	No	ns	0.4953

## Sheet: Ext Fig10E
	TGL (mg/mg)
	Scramble	SSO8.3
	0.017257	0.017408
	0.011046	0.01684
	0.022317	0.049397
	0.034225	0.020098
	0.052711	0.052451
	0.027168	0.021981
	0.014326	0.037843
	0.013148	0.020145
	0.024778
	Unpaired t test
	P value	0.4355
	P value summary	ns
	Significantly different (P < 0.05)?	No
	One- or two-tailed P value?	Two-tailed
	t, df	t=0.8013, df=15

## Sheet: Ext Fig10F
	Normalised expression
	WT	KD	+SR BI	+SR BII
	3.78687	0.914713		0.641163
	3.04825	0.675413	0.859752	0.33168
	2.64278	0.938475	0.78983	0.415211
		0.772953	0.36106	0.369912
		0.488025	0.613884	0.293314
		0.513758	0.70362	0.272818
	Dunnett's multiple comparisons test	Mean Diff.	95.00% CI of diff.	Below threshold?	Summary	Adjusted P Value	A-?
	WT vs. KD	2.442	1.970 to 2.914	Yes	****	<0.0001	B	KD
	WT vs. +SR BI	2.494	2.007 to 2.981	Yes	****	<0.0001	C	+SR BI
	WT vs. +SR BII	2.772	2.300 to 3.244	Yes	****	<0.0001	D	+SR BII

## Sheet: Ext Fig10G
		WT						KD						+SR BI						+SR BII
	hSRBI	0	0	0				0	0	0	0	0	0	0.181885	0.365942	0.08404	0.324546	0.188249	0.106802	0.000172	4.23e-05	5.92e-05		0.000185	3.27e-05
		Dunnett's multiple comparisons test	Mean Diff.	95.00% CI of diff.	Below threshold?	Summary	Adjusted P Value	C-?
		+SR BI vs. WT	0.2086	0.09080 to 0.3264	Yes	***	0.0008	A	WT
		+SR BI vs. KD	0.2086	0.1124 to 0.3047	Yes	***	0.0001	B	KD
		+SR BI vs. +SR BII	0.2085	0.1076 to 0.3093	Yes	***	0.0002	D	+SR BII
		WT						KD						+SR BI						+SR BII
	hSRBII	0	0	0				0	0	0	0	0	0	nd	nd	nd	nd	nd	4.21e-05	0.157627	0.295627	0.137881	0.153066	0.28376	0.198359
		Dunnett's multiple comparisons test	Mean Diff.	95.00% CI of diff.	Below threshold?	Summary	Adjusted P Value	D-?
		+SR BII vs. WT	0.2044	0.1184 to 0.2903	Yes	****	<0.0001	A	WT
		+SR BII vs. KD	0.2044	0.1342 to 0.2746	Yes	****	<0.0001	B	KD
		+SR BII vs. +SR BI	0.2043	0.07305 to 0.3356	Yes	**	0.0033	C	+SR BI

## Sheet: Ext Fig10H
	PSI Scarb1
	Scr WT	Scr KO	Scr SSO8.3
	38.14	79.1	27.96
	60	62	35.82
	53.98	79.01	33.9
	43.57	76.47	54.41
	60.17	76.77	30.91
	57.02	69.13	37.1
	52.14	72.73	35
	54.3	68.94	36.21
	55.96	64.22
	Dunnett's multiple comparisons test	Mean Diff.	95.00% CI of diff.	Below threshold?	Summary	Adjusted P Value
	Scr KO vs. Scr WT	19.23	11.22 to 27.24	Yes	****	<0.0001
	Scr KO vs. Scr SSO8.3	35.63	27.37 to 43.88	Yes	****	<0.0001

## Sheet: Ext Fig10I
	TGL (mg/mg)
	LWT Scr	LΔRbfox2 Scr	LΔRbfox2 SSO8.3
	0.017257	0.022907	0.022235
	0.011046	0.021941	0.012323
	0.022317	0.014058	0.02539
	0.034225	0.014048	0.020556
	0.052711	0.02383	0.019978
	0.027168	0.023238	0.034928
	0.014326	0.021188	0.042698
	0.013148	0.041347	0.036715
	0.024778	0.012358	0.016631
		0.043324
	Šídák's multiple comparisons test	Mean Diff.	95.00% CI of diff.	Below threshold?	Summary	Adjusted P Value
	LWT Scr vs. LΔRbfox2 Scr	0.0002845	-0.01211 to 0.01268	No	ns	0.9981
	LΔRbfox2 Scr vs. LΔRbfox2 SSO8.3	-0.001893	-0.01429 to 0.01050	No	ns	0.9213

## Sheet: Ext Fig10J
	Chol (mg/dl)
	WT SCR	KO SCR	KO SSO8.3
	126.45	29.85	97.8
	142.65	107.35	115.9
	127.75	114.85	55.9
	137.4	113.5	99.25
	156.95	27	108.2
	128.15	115.85	120.175
	133.25	108.8	77.75
	117.3	96.4	34.7
	146.15	119	127.05
	18.75	24.775	100.4
	116.15	23.525	122.6
	115.2	33.7
	28.75	22.825
	113.15
	151.9
	Dunnett's multiple comparisons test	Mean Diff.	95.00% CI of diff.	Below threshold?	Summary	Adjusted P Value	B-?
	KO SCR vs. WT SCR	-45.22	-79.16 to -11.28	Yes	**	0.0078	A	WT SCR
	KO SCR vs. KO SSO8.3	-24.23	-60.93 to 12.47	No	ns	0.2348	C	KO SSO8.3

[truncated: 2 more sheets: Ext Fig10K, Ext Fig10L]
